# Supplementary material for: Aorta smooth muscle-on-a-chip reveals impaired mitochondrial dynamics as a therapeutic target for aortic aneurysm in bicuspid aortic valve disease
Source: eLife. 2021 Sep 6;10:e69310. doi: 10.7554/eLife.69310 (PMC8451027; doi:10.7554/eLife.69310)
Supplement: Figure 1—source data 1. [file elife-69310-fig1-data1.zip]

Archive with 10 entries (9 files):
- Figure 1-source data 1/
- Figure 1-source data 1/B-ACTIN-001.Tif
- Figure 1-source data 1/B-ACTIN-002.Tif
- Figure 1-source data 1/CNN1.Tif
- Figure 1-source data 1/DRP1.Tif
- Figure 1-source data 1/MFF.Tif
- Figure 1-source data 1/MFN1.Tif
- Figure 1-source data 1/MFN2.Tif
- Figure 1-source data 1/NOTCH1.Tif
- Figure 1-source data 1/SM22.Tif
