# Supplementary material for: Aorta smooth muscle-on-a-chip reveals impaired mitochondrial dynamics as a therapeutic target for aortic aneurysm in bicuspid aortic valve disease
Source: eLife. 2021 Sep 6;10:e69310. doi: 10.7554/eLife.69310 (PMC8451027; doi:10.7554/eLife.69310)
Supplement: Figure 1—source data 4. [file elife-69310-fig1-data4.zip › Figure 1-source data 4.csv]

Protein Group	Top	Accession	Significance	Coverage (%)	#Peptides	#Unique	PTM	B1 Area	B2 Area	B3 Area	B4 Area	B5 Area	B6 Area	N1 Area	N2 Area	N3 Area	N4 Area	N5 Area	N6 Area	Sample Profile (Ratio)	Group 1 Area	Group 2 Area	Group Profile (Ratio)	Avg. Mass	Description
2349	true	Q01105|SET_HUMAN	5.37	3.79	9	1		4893360.5	6385176.0	7673645.0	9815800.0	9308694.0	1.347723E7	1.308439E7	6426485.5	8594684.0	8866825.0	1.3081294E7	1.2332452E7	0.52:0.67:0.81:1.03:0.98:1.42:1.38:0.68:0.91:0.93:1.38:1.30	8592318.0	1.0397688E7	0.90:1.10	33489	Protein SET OS=Homo sapiens OX=9606 GN=SET PE=1 SV=3
1179	true	P30520|PURA2_HUMAN	1.74	23.68	15	9	Carbamidomethylation; Deamidation (NQ); Oxidation (M)	4.4419804E7	4491405.0	4.4475864E7	1.2676642E7	5419529.5	4.8337404E7	3690312.0	4675356.0	4.8770136E7	1.1227774E7	6704833.0	7.6709E7	1.71:0.17:1.71:0.49:0.21:1.86:0.14:0.18:1.88:0.43:0.26:2.95	2.6704146E7	2.5498542E7	1.02:0.98	50097	Adenylosuccinate synthetase isozyme 2 OS=Homo sapiens OX=9606 GN=ADSS2 PE=1 SV=3
571	true	Q92900|RENT1_HUMAN	6.36	30.20	26	23	Carbamidomethylation; Deamidation (NQ)	3955904.2	3547743.8	8616017.0	2409956.0	5271513.0	7340172.5	5111228.0	6183536.0	8498751.0	4147494.0	1.2271582E7	5632745.5	0.65:0.58:1.42:0.40:0.87:1.21:0.84:1.02:1.40:0.68:2.02:0.93	5459920.0	7975589.0	0.81:1.19	124345	Regulator of nonsense transcripts 1 OS=Homo sapiens OX=9606 GN=UPF1 PE=1 SV=2
356	true	P01042|KNG1_HUMAN	7.67	38.66	44	26	Carbamidomethylation; Deamidation (NQ); Oxidation (M)	7.0822944E7	8.6993976E7	6.5665176E7	5.309354E7	1.3245728E8	9.81818E7	6.3853928E7	7.4493856E7	4.8723656E7	3.961026E7	9.048096E7	6.8430456E7	0.95:1.17:0.88:0.71:1.78:1.32:0.86:1.00:0.65:0.53:1.22:0.92	8.5737824E7	6.4745848E7	1.14:0.86	71957	Kininogen-1 OS=Homo sapiens OX=9606 GN=KNG1 PE=1 SV=2
3149	false	A8MWX3|WASH4_HUMAN	4.67	3.56	2	1		0.0	0.0	0.0	0.0	0.0	0.0	0.0	0.0	0.0	0.0	897436.2	0.0	0.00:0.00:0.00:0.00:0.00:0.00:0.00:0.00:0.00:0.00:12.00:0.00	0.0	897436.2	0.00:2.00	51595	Putative WAS protein family homolog 4 OS=Homo sapiens OX=9606 GN=WASH4P PE=5 SV=1
3145	true	Q9Y6D5|BIG2_HUMAN	0.48	0.56	1	1	Carbamidomethylation	9849.212	0.0	162584.67	59632.73	72222.93	121078.875	4357.884	249996.44	14626.906	124314.05	82900.83	157377.03	0.11:0.00:1.84:0.68:0.82:1.37:0.05:2.83:0.17:1.41:0.94:1.78	85073.69	105595.52	0.89:1.11	202038	Brefeldin A-inhibited guanine nucleotide-exchange protein 2 OS=Homo sapiens OX=9606 GN=ARFGEF2 PE=1 SV=3
2553	true	P32856|STX2_HUMAN	2.76	17.36	5	4		1043404.56	2064894.4	1126164.8	3496520.0	2105587.2	1170518.4	1559035.4	479022.94	712227.94	3148335.8	991770.7	2977850.8	0.60:1.19:0.65:2.01:1.21:0.67:0.90:0.28:0.41:1.81:0.57:1.71	1901845.6	1739345.6	1.04:0.96	33341	Syntaxin-2 OS=Homo sapiens OX=9606 GN=STX2 PE=1 SV=3
3305	true	O95218|ZRAB2_HUMAN	12.67	8.48	4	3	Carbamidomethylation	1432897.2	939324.25	3147013.5	1014331.6	1060242.1	1510101.9	1170569.8	3330455.0	3273912.5	1759685.0	2757803.8	2934919.5	0.71:0.46:1.55:0.50:0.52:0.74:0.58:1.64:1.61:0.87:1.36:1.45	1517318.4	2628399.0	0.73:1.27	37404	Zinc finger Ran-binding domain-containing protein 2 OS=Homo sapiens OX=9606 GN=ZRANB2 PE=1 SV=2
2284	true	Q13185|CBX3_HUMAN	3.62	21.31	9	5	Carbamidomethylation	1331594.9	1097567.0	1844143.1	513481.28	2440509.2	2521427.5	1530678.9	2640368.2	672009.1	2255454.5	2416279.0	2909195.0	0.72:0.59:1.00:0.28:1.32:1.36:0.83:1.43:0.36:1.22:1.31:1.57	1695390.2	2070664.2	0.90:1.10	20811	Chromobox protein homolog 3 OS=Homo sapiens OX=9606 GN=CBX3 PE=1 SV=4
4086	true	O14657|TOR1B_HUMAN	3.68	7.44	3	2	Carbamidomethylation	959881.6	1801233.4	2156986.8	3507127.0	680511.9	1489510.5	1268887.0	1281429.5	7595343.5	2218229.5	1604551.6	1820196.5	0.44:0.82:0.98:1.60:0.31:0.68:0.58:0.58:3.45:1.01:0.73:0.83	1812422.2	2631439.5	0.82:1.18	37979	Torsin-1B OS=Homo sapiens OX=9606 GN=TOR1B PE=1 SV=2
2221	true	P01889|HLAB_HUMAN	1.24	5.52	16	1		1650670.9	852777.4	3688327.0	932571.2	4524021.5	7767408.0	2995115.5	1973075.4	2120472.5	3169708.0	1191772.1	1653653.6	0.61:0.31:1.36:0.34:1.67:2.87:1.11:0.73:0.78:1.17:0.44:0.61	3820097.5	2223030.5	1.26:0.74	40460	HLA class I histocompatibility antigen, B alpha chain OS=Homo sapiens OX=9606 GN=HLA-B PE=1 SV=3
2360	true	Q86TI0|TBCD1_HUMAN	6.96	5.31	5	4	Carbamidomethylation; Deamidation (NQ)	106068.16	620153.25	735999.25	256425.42	1604484.5	658868.7	242376.92	1407125.2	623868.8	1031853.4	2244462.0	1736644.5	0.11:0.66:0.78:0.27:1.71:0.70:0.26:1.50:0.66:1.10:2.39:1.85	704120.56	1408065.5	0.67:1.33	133084	TBC1 domain family member 1 OS=Homo sapiens OX=9606 GN=TBC1D1 PE=1 SV=2
2045	true	Q9HD20|AT131_HUMAN	0.41	7.56	9	8	Carbamidomethylation	1666010.2	1103671.8	4518566.0	927547.6	1255685.5	3686062.8	1061053.2	1299131.8	1170028.8	4939061.0	1905982.8	1840267.9	0.79:0.52:2.14:0.44:0.59:1.74:0.50:0.61:0.55:2.34:0.90:0.87	2192924.0	2035920.9	1.04:0.96	132955	Manganese-transporting ATPase 13A1 OS=Homo sapiens OX=9606 GN=ATP13A1 PE=1 SV=2
2406	true	P11166|GTR1_HUMAN	0.06	11.99	7	6	Carbamidomethylation	6151740.5	4.9070388E7	1.0791203E7	2.5545176E7	9922015.0	7875672.5	1.3602404E7	1.1826391E7	4.3841564E7	1.261154E7	1.2228616E7	5736974.0	0.35:2.81:0.62:1.47:0.57:0.45:0.78:0.68:2.51:0.72:0.70:0.33	1.8242384E7	1.6669438E7	1.05:0.95	54084	Solute carrier family 2, facilitated glucose transporter member 1 OS=Homo sapiens OX=9606 GN=SLC2A1 PE=1 SV=2
1708	true	Q13630|FCL_HUMAN	3.83	31.78	16	8	Carbamidomethylation; Deamidation (NQ); Oxidation (M)	5543147.0	5755964.0	7723045.0	6459667.5	4364622.0	8074558.0	4130964.0	1.2120789E7	7417741.0	9479211.0	8024557.0	5148589.5	0.79:0.82:1.10:0.92:0.62:1.15:0.59:1.73:1.06:1.35:1.14:0.73	6409141.5	7912997.5	0.89:1.11	35893	GDP-L-fucose synthase OS=Homo sapiens OX=9606 GN=GFUS PE=1 SV=1
3776	true	Q13542|4EBP2_HUMAN	1.36	37.50	2	2	Acetylation (N-term); Carbamidomethylation	1405845.4	674036.94	2869532.5	2133789.2	759950.75	835048.75	886760.2	418096.2	713156.6	1802023.0	2548382.2	1405668.0	1.03:0.49:2.09:1.56:0.55:0.61:0.65:0.30:0.52:1.31:1.86:1.03	1562031.9	1441132.9	1.04:0.96	12939	Eukaryotic translation initiation factor 4E-binding protein 2 OS=Homo sapiens OX=9606 GN=EIF4EBP2 PE=1 SV=1
4353	true	A0A075B6K0|LV316_HUMAN	9.39	9.57	3	1		2338651.2	1644885.8	1471161.1	1654078.8	2229043.5	2100425.5	2845618.0	3658438.2	1545584.1	3045726.0	3229648.5	1615806.2	1.03:0.72:0.64:0.72:0.98:0.92:1.25:1.60:0.68:1.33:1.42:0.71	1968640.2	2656803.5	0.85:1.15	12466	Immunoglobulin lambda variable 3-16 OS=Homo sapiens OX=9606 GN=IGLV3-16 PE=3 SV=2
3440	true	O00743|PPP6_HUMAN	6.61	10.16	2	2		1481898.5	1559521.8	952829.1	252453.75	3389965.0	1323145.8	6735262.0	810741.7	5656690.0	3486061.8	1365049.6	972462.2	0.64:0.67:0.41:0.11:1.45:0.57:2.89:0.35:2.43:1.49:0.59:0.42	1828491.0	3417764.0	0.70:1.30	35144	Serine/threonine-protein phosphatase 6 catalytic subunit OS=Homo sapiens OX=9606 GN=PPP6C PE=1 SV=1
2547	true	O14735|CDIPT_HUMAN	4.36	15.02	5	3	Deamidation (NQ); Oxidation (M)	1.0431653E7	8690564.0	1.233164E7	4996141.5	6854814.0	1.0725232E7	9826989.0	6358461.5	1.0724996E7	1.2774658E7	7855421.0	2.1072404E7	1.02:0.85:1.21:0.49:0.67:1.05:0.96:0.62:1.05:1.25:0.77:2.06	9054338.0	1.1540908E7	0.88:1.12	23539	CDP-diacylglycerol--inositol 3-phosphatidyltransferase OS=Homo sapiens OX=9606 GN=CDIPT PE=1 SV=1
4142	true	Q13137|CACO2_HUMAN	3.45	5.83	2	2	Carbamidomethylation	106911.46	172130.92	154691.3	145537.38	374499.7	576044.9	535101.25	435300.84	59961.727	264634.1	559468.7	326698.7	0.35:0.56:0.50:0.47:1.21:1.86:1.73:1.41:0.19:0.86:1.81:1.06	254969.27	385784.66	0.80:1.20	52254	Calcium-binding and coiled-coil domain-containing protein 2 OS=Homo sapiens OX=9606 GN=CALCOCO2 PE=1 SV=1
1702	true	P51692|STA5B_HUMAN	4.69	3.81	15	2	Oxidation (M)	402849.5	443824.16	746200.1	1458270.9	1281128.9	854480.75	1107453.2	962167.25	763634.3	791197.25	1512500.8	923194.56	0.43:0.47:0.80:1.56:1.37:0.91:1.18:1.03:0.81:0.84:1.61:0.99	864459.0	1406161.8	0.76:1.24	89866	Signal transducer and activator of transcription 5B OS=Homo sapiens OX=9606 GN=STAT5B PE=1 SV=2
2271	true	P30876|RPB2_HUMAN	5.69	3.66	4	4	Carbamidomethylation	2930927.0	1614521.8	4821714.5	2212404.5	495470.2	4162626.0	3042112.2	8212007.5	3234109.5	2396389.0	1885985.9	4682458.5	0.89:0.49:1.46:0.67:0.15:1.26:0.92:2.48:0.98:0.72:0.57:1.42	2706277.5	3908843.8	0.82:1.18	133897	DNA-directed RNA polymerase II subunit RPB2 OS=Homo sapiens OX=9606 GN=POLR2B PE=1 SV=1
909	true	Q92747|ARC1A_HUMAN	1.65	51.35	23	16	Acetylation (N-term); Carbamidomethylation; Deamidation (NQ)	2.1445428E7	1.4106879E7	2.9367542E7	4.62708256E8	2.2155578E7	2.0776294E7	1.254566E7	2.7353272E7	5.4549139E8	3.2665954E7	4.4796644E7	4.4330152E7	0.20:0.13:0.28:4.35:0.21:0.20:0.12:0.26:5.12:0.31:0.42:0.42	9.5274384E7	1.17941344E8	0.89:1.11	41569	Actin-related protein 2/3 complex subunit 1A OS=Homo sapiens OX=9606 GN=ARPC1A PE=1 SV=2
428	true	Q96QK1|VPS35_HUMAN	13.71	39.95	37	28	Carbamidomethylation; Deamidation (NQ); Oxidation (M)	1.3870856E7	1.5693582E7	2.63342E7	1.8513332E7	2.61968E7	2.3602558E7	3.87102E7	2.5205796E7	2.0288824E7	2.4558716E7	3.6034864E7	3.058316E7	0.56:0.63:1.05:0.74:1.05:0.95:1.55:1.01:0.81:0.98:1.44:1.22	2.0701888E7	2.923026E7	0.83:1.17	91707	Vacuolar protein sorting-associated protein 35 OS=Homo sapiens OX=9606 GN=VPS35 PE=1 SV=2
2053	true	Q9UBQ5|EIF3K_HUMAN	0.79	41.28	12	7	Acetylation (N-term); Carbamidomethylation	3599510.8	7844373.0	5613531.0	9259437.0	1.1950362E7	1.2249272E7	5508521.5	1.6965962E7	4775215.5	5138714.0	9617576.0	6808984.0	0.43:0.95:0.68:1.12:1.44:1.48:0.67:2.05:0.58:0.62:1.16:0.82	8517389.0	8209226.0	1.02:0.98	25060	Eukaryotic translation initiation factor 3 subunit K OS=Homo sapiens OX=9606 GN=EIF3K PE=1 SV=1
3429	true	Q9Y3X0|CCDC9_HUMAN	12.22	9.23	3	3		871751.0	642782.25	883477.5	51466.652	417545.34	762210.0	1845680.0	1270399.0	664296.0	1390395.1	1104894.2	1308380.1	0.93:0.69:0.95:0.06:0.45:0.82:1.98:1.36:0.71:1.49:1.18:1.40	702134.4	1340479.6	0.69:1.31	59703	Coiled-coil domain-containing protein 9 OS=Homo sapiens OX=9606 GN=CCDC9 PE=1 SV=1
650	true	Q9NSE4|SYIM_HUMAN	6.54	28.36	35	22	Carbamidomethylation; Oxidation (M)	3099264.8	3115546.2	5179948.0	9506713.0	9253734.0	5074874.5	6347804.0	1.3783958E7	5046155.5	5309189.0	1.061534E7	6844326.0	0.45:0.45:0.75:1.37:1.34:0.73:0.92:1.99:0.73:0.77:1.53:0.99	5871680.0	7991129.0	0.85:1.15	113792	Isoleucine--tRNA ligase, mitochondrial OS=Homo sapiens OX=9606 GN=IARS2 PE=1 SV=2
2865	true	Q7Z2X4|PCLI1_HUMAN	8.82	30.00	5	4	Carbamidomethylation	1878211.1	3041429.5	4455790.0	4114528.0	5171197.0	4635188.0	5687929.0	4503500.0	2066090.9	1.3270408E7	6376719.0	2.0807554E7	0.30:0.48:0.70:0.65:0.82:0.73:0.90:0.71:0.33:2.10:1.01:3.29	3971938.0	8879007.0	0.62:1.38	28272	PTB-containing, cubilin and LRP1-interacting protein OS=Homo sapiens OX=9606 GN=PID1 PE=1 SV=1
1363	true	Q76M96|CCD80_HUMAN	0.17	14.11	13	11	Carbamidomethylation	3714642.5	4506942.5	1277512.8	2284091.2	3890358.8	1268402.0	4061646.8	3483103.8	710297.06	2055486.0	6325658.0	1640980.2	1.27:1.54:0.44:0.78:1.33:0.43:1.38:1.19:0.24:0.70:2.16:0.56	2965613.2	3092582.8	0.98:1.02	108174	Coiled-coil domain-containing protein 80 OS=Homo sapiens OX=9606 GN=CCDC80 PE=1 SV=1
3930	true	Q8NFH5|NUP35_HUMAN	4.58	9.82	2	2		0.0	0.0	43457.39	63036.383	0.0	137971.47	33306.758	0.0	4268636.5	124609.96	228342.89	132190.94	0.00:0.00:0.10:0.15:0.00:0.33:0.08:0.00:10.18:0.30:0.54:0.32	81488.414	957417.44	0.16:1.84	34774	Nucleoporin NUP35 OS=Homo sapiens OX=9606 GN=NUP35 PE=1 SV=1
1776	true	O00292|LFTY2_HUMAN	0.88	29.23	12	8	Carbamidomethylation; Deamidation (NQ)	1.38736064E8	7.0833528E7	1.17389488E8	2.8559394E7	6.1188472E7	7.865364E7	2868314.0	1.64899984E8	7.2749904E7	1.04870288E8	2.06787264E8	8.0673024E7	1.48:0.75:1.25:0.30:0.65:0.84:0.03:1.75:0.77:1.12:2.20:0.86	8.2885856E7	1.05604288E8	0.88:1.12	40920	Left-right determination factor 2 OS=Homo sapiens OX=9606 GN=LEFTY2 PE=1 SV=2
3203	false	B5MD39|GGTL3_HUMAN	23.43	5.78	1	1		395104.62	277049.7	237456.7	155440.16	622036.4	419408.16	1149833.5	1562867.5	4198337.0	472458.75	3245438.2	642508.75	0.35:0.25:0.21:0.14:0.56:0.38:1.03:1.40:3.77:0.42:2.91:0.58	351082.62	1878574.0	0.31:1.69	24102	Putative glutathione hydrolase light chain 3 OS=Homo sapiens OX=9606 GN=GGTLC3 PE=5 SV=1
828	true	P62333|PRS10_HUMAN	9.49	50.13	23	15	Carbamidomethylation; Deamidation (NQ); Oxidation (M)	1.4125923E7	8176052.5	2.538649E7	1.4833429E7	1.8453364E7	9245956.0	1.8376802E7	1.1524684E7	2.5866762E7	2.2339428E7	2.1516318E7	2.5985434E7	0.79:0.45:1.41:0.82:1.03:0.51:1.02:0.64:1.44:1.24:1.20:1.44	1.544608E7	2.1671504E7	0.83:1.17	44173	26S proteasome regulatory subunit 10B OS=Homo sapiens OX=9606 GN=PSMC6 PE=1 SV=1
5534	true	O43670|ZN207_HUMAN	9.23	2.72	1	1		175309.31	267654.2	322084.34	243157.66	760196.75	538532.4	546110.9	592606.06	253172.38	670652.75	504505.1	1098551.1	0.35:0.54:0.65:0.49:1.53:1.08:1.10:1.19:0.51:1.35:1.01:2.21	384489.1	610933.06	0.77:1.23	50751	BUB3-interacting and GLEBS motif-containing protein ZNF207 OS=Homo sapiens OX=9606 GN=ZNF207 PE=1 SV=1
1465	true	Q8NDH3|PEPL1_HUMAN	7.76	28.11	11	9	Carbamidomethylation; Deamidation (NQ)	5311770.0	4063249.2	3643681.5	3080661.8	4953789.0	5333547.0	1.0810267E7	3321145.0	4349631.0	1.4542183E7	3994415.0	7141161.5	0.90:0.69:0.62:0.52:0.84:0.91:1.84:0.56:0.74:2.47:0.68:1.21	4415822.0	7736967.0	0.73:1.27	55861	Probable aminopeptidase NPEPL1 OS=Homo sapiens OX=9606 GN=NPEPL1 PE=1 SV=3
3797	true	Q8IY33|MILK2_HUMAN	1.89	3.87	2	2	Carbamidomethylation	2.7782102E7	70958.31	35843.684	297416.28	1477347.4	3.9082108E7	3069548.2	164323.03	2.6365308E7	79887.586	297311.1	45718.12	3.38:0.02:0.02:0.04:0.18:4.75:0.37:0.02:3.20:0.02:0.04:0.02	1.1457629E7	5003682.5	1.39:0.61	97502	MICAL-like protein 2 OS=Homo sapiens OX=9606 GN=MICALL2 PE=1 SV=1
988	true	Q9UBT2|SAE2_HUMAN	4.75	33.44	19	15	Carbamidomethylation; Deamidation (NQ)	4843816.0	4279916.5	5582345.5	4187245.5	5354846.0	5501634.5	1.7077652E7	4251498.5	3026715.8	5928096.0	9375953.0	5502560.0	0.78:0.69:0.89:0.67:0.86:0.88:2.74:0.68:0.48:0.95:1.50:0.88	5076419.0	7606659.0	0.80:1.20	71224	SUMO-activating enzyme subunit 2 OS=Homo sapiens OX=9606 GN=UBA2 PE=1 SV=2
987	true	P0DOX6|IGM_HUMAN	1.05	1.22	35	1		350661.88	1556713.8	184703.16	1637860.0	108172.516	987066.56	371234.72	82945.055	2222687.0	454284.7	225843.03	832747.9	0.47:2.07:0.25:2.18:0.14:1.31:0.49:0.11:2.96:0.60:0.30:1.11	951669.8	836799.2	1.06:0.94	63486	Immunoglobulin mu heavy chain OS=Homo sapiens OX=9606 PE=1 SV=2
2786	true	O43741|AAKB2_HUMAN	8.71	19.85	6	4	Carbamidomethylation	644087.0	1399191.2	1632752.6	1088786.5	754297.8	1356157.2	968379.5	1745099.5	1781381.5	1934436.8	1128776.0	1585961.9	0.48:1.05:1.22:0.82:0.57:1.02:0.73:1.31:1.33:1.45:0.85:1.19	1278896.6	1677332.5	0.87:1.13	30302	5'-AMP-activated protein kinase subunit beta-2 OS=Homo sapiens OX=9606 GN=PRKAB2 PE=1 SV=1
2354	true	P48637|GSHB_HUMAN	1.04	13.92	7	6	Acetylation (N-term); Deamidation (NQ)	719192.4	8038226.0	2551508.0	2133796.5	1399110.0	6.1673844E7	849735.4	8.4487856E7	4.4886044E7	2014590.5	1485800.2	1576363.2	0.04:0.46:0.14:0.12:0.08:3.49:0.05:4.79:2.54:0.11:0.08:0.09	1.2861192E7	2.2550066E7	0.73:1.27	52385	Glutathione synthetase OS=Homo sapiens OX=9606 GN=GSS PE=1 SV=1
2239	true	P62330|ARF6_HUMAN	7.82	36.00	10	5	Carbamidomethylation	1.0536254E7	1.3408136E7	1.3970974E7	1.7916992E7	4.340374E7	2.1417662E7	4.1766872E7	1.1216136E7	4.5204864E7	4.819724E7	1.4026868E7	5.1032068E7	0.38:0.48:0.50:0.65:1.57:0.77:1.51:0.41:1.63:1.74:0.51:1.84	2.0266966E7	3.5292024E7	0.73:1.27	20082	ADP-ribosylation factor 6 OS=Homo sapiens OX=9606 GN=ARF6 PE=1 SV=2
1178	true	Q15819|UB2V2_HUMAN	10.48	35.17	13	5	Acetylation (N-term); Deamidation (NQ); Oxidation (M)	1.692126E7	2.096368E7	2.3241924E7	1.2848072E7	1.5385127E7	1.6117196E7	1.8919608E7	1.9212386E7	2.388993E7	2.4014178E7	1.7050422E7	2.5985602E7	0.87:1.07:1.19:0.66:0.79:0.82:0.97:0.98:1.22:1.23:0.87:1.33	1.7904348E7	2.1933858E7	0.90:1.10	16363	Ubiquitin-conjugating enzyme E2 variant 2 OS=Homo sapiens OX=9606 GN=UBE2V2 PE=1 SV=4
6052	true	Q969T3|SNX21_HUMAN	3.73	4.29	1	1		96321.91	189901.44	181361.34	392709.0	84547.6	137841.45	273896.06	1920111.4	121863.9	155987.45	48927.703	533886.3	0.28:0.55:0.53:1.14:0.25:0.40:0.79:5.57:0.35:0.45:0.14:1.55	228649.28	763668.2	0.46:1.54	41365	Sorting nexin-21 OS=Homo sapiens OX=9606 GN=SNX21 PE=1 SV=1
2897	true	P21359|NF1_HUMAN	0.94	0.99	2	2		119600.24	33209.156	239460.1	312104.1	53860.586	393728.3	47558.84	213851.45	118558.59	79132.91	81998.99	371969.56	0.70:0.19:1.39:1.81:0.31:2.29:0.28:1.24:0.69:0.46:0.48:2.16	191993.75	152178.39	1.12:0.88	319372	Neurofibromin OS=Homo sapiens OX=9606 GN=NF1 PE=1 SV=2
3304	true	Q8TCU6|PREX1_HUMAN	3.09	2.53	3	3	Carbamidomethylation	3544.0542	1484158.6	324058.6	252433.22	420441.84	274287.75	214525.52	236659.53	238827.89	297889.78	1509746.5	419215.88	0.02:3.14:0.69:0.53:0.89:0.58:0.45:0.50:0.50:0.63:3.19:0.89	1031195.2	671680.9	1.21:0.79	186203	Phosphatidylinositol 3,4,5-trisphosphate-dependent Rac exchanger 1 protein OS=Homo sapiens OX=9606 GN=PREX1 PE=1 SV=3
4162	true	P15954|COX7C_HUMAN	0.76	28.57	3	2		1.9868386E7	7044373.5	5566833.5	1088228.8	1.3776832E7	4821947.0	2419108.5	8071744.0	1401280.1	1.1983435E7	1.30861E7	6593684.0	2.49:0.88:0.70:0.14:1.73:0.60:0.30:1.01:0.18:1.50:1.64:0.83	8694433.0	7259225.5	1.09:0.91	7245	Cytochrome c oxidase subunit 7C, mitochondrial OS=Homo sapiens OX=9606 GN=COX7C PE=1 SV=1
913	true	P52907|CAZA1_HUMAN	1.59	59.79	18	11	Carbamidomethylation; Deamidation (NQ); Oxidation (M)	7.1151704E7	2.5683426E7	3.5762244E7	4.2569288E7	3.5312564E7	4.2877012E7	2.9206164E7	7.1968032E7	3.3594164E7	4.3961056E7	4.4865408E7	4.77026E7	1.63:0.59:0.82:0.97:0.81:0.98:0.67:1.65:0.77:1.01:1.03:1.09	4.2595164E7	4.6348324E7	0.96:1.04	32923	F-actin-capping protein subunit alpha-1 OS=Homo sapiens OX=9606 GN=CAPZA1 PE=1 SV=3
5874	true	Q01459|DIAC_HUMAN	4.16	3.90	2	1		144547.86	298111.75	73839.96	357869.4	275267.0	282918.16	510745.16	449185.6	64039.39	360515.62	401173.4	371371.06	0.48:1.00:0.25:1.20:0.92:0.95:1.71:1.50:0.21:1.21:1.34:1.24	238759.03	359505.03	0.80:1.20	43760	Di-N-acetylchitobiase OS=Homo sapiens OX=9606 GN=CTBS PE=1 SV=1
5051	true	P01700|LV147_HUMAN	1.08	11.11	1	1		8124803.0	9239476.0	5916107.5	1.2277505E7	1.4866865E7	4463370.5	1.1783552E7	4071346.0	1.105094E7	6711963.5	1.4289048E7	4354692.0	0.91:1.03:0.66:1.37:1.66:0.50:1.32:0.46:1.24:0.75:1.60:0.49	9148021.0	8710257.0	1.02:0.98	12284	Immunoglobulin lambda variable 1-47 OS=Homo sapiens OX=9606 GN=IGLV1-47 PE=1 SV=2
1301	true	O75915|PRAF3_HUMAN	6.01	30.85	13	8	Acetylation (N-term); Carbamidomethylation; Deamidation (NQ); Oxidation (M)	7.3540792E7	8.4928368E7	1.37856864E8	8.4895712E7	1.23074992E8	8.3600912E7	8.1825184E7	9.7873416E7	8.360468E7	1.25423664E8	1.74924528E8	1.98629152E8	0.65:0.75:1.23:0.75:1.09:0.74:0.73:0.87:0.74:1.11:1.55:1.77	9.7982936E7	1.271676E8	0.87:1.13	21615	PRA1 family protein 3 OS=Homo sapiens OX=9606 GN=ARL6IP5 PE=1 SV=1
1682	true	P10599|THIO_HUMAN	1.16	77.14	11	7	Acetylation (N-term); Carbamidomethylation; Deamidation (NQ)	8.4235432E7	1.88536256E8	1.51127392E8	2.29873024E8	1.73738064E8	1.5343344E8	1.05903816E8	2.38013824E8	1.359692E8	1.6380568E8	2.30858688E8	1.60261728E8	0.50:1.12:0.90:1.37:1.03:0.91:0.63:1.42:0.81:0.98:1.37:0.95	1.63490608E8	1.72468816E8	0.97:1.03	11737	Thioredoxin OS=Homo sapiens OX=9606 GN=TXN PE=1 SV=3
5054	true	P25067|CO8A2_HUMAN	17.35	1.85	1	1		578767.94	1238330.6	455940.78	354424.6	0.0	1471275.8	398142.22	57017.484	329731.47	128802.836	312770.62	279409.03	1.24:2.65:0.98:0.76:0.00:3.15:0.85:0.12:0.71:0.28:0.67:0.60	819747.94	250978.94	1.53:0.47	67244	Collagen alpha-2(VIII) chain OS=Homo sapiens OX=9606 GN=COL8A2 PE=1 SV=2
4139	true	O00533|NCHL1_HUMAN	2.63	1.90	2	2		127952.64	467045.97	1912343.2	501595.9	833031.44	143223.17	48529.46	815235.75	419022.6	1849441.2	1361628.6	2482921.0	0.14:0.51:2.09:0.55:0.91:0.16:0.05:0.89:0.46:2.02:1.49:2.72	664198.75	1162796.5	0.73:1.27	135071	Neural cell adhesion molecule L1-like protein OS=Homo sapiens OX=9606 GN=CHL1 PE=1 SV=4
2199	true	P50897|PPT1_HUMAN	8.33	33.01	6	6	Carbamidomethylation	3323478.5	4174119.2	7369858.0	1076875.5	7175006.0	4496084.0	5598785.5	1.1990888E7	3346944.2	6097447.0	7732117.0	8032086.0	0.57:0.71:1.26:0.18:1.22:0.77:0.95:2.04:0.57:1.04:1.32:1.37	4640267.0	7552416.0	0.76:1.24	34193	Palmitoyl-protein thioesterase 1 OS=Homo sapiens OX=9606 GN=PPT1 PE=1 SV=1
1642	true	Q9NTI5|PDS5B_HUMAN	1.92	6.57	9	7		905670.2	3997008.8	1977316.6	1472010.2	426098.12	2274817.5	398786.97	2157932.5	1606748.4	3062180.8	1157839.6	571257.75	0.54:2.40:1.19:0.88:0.26:1.36:0.24:1.29:0.96:1.84:0.69:0.34	4300039.0	1886662.0	1.39:0.61	164667	Sister chromatid cohesion protein PDS5 homolog B OS=Homo sapiens OX=9606 GN=PDS5B PE=1 SV=1
642	true	Q04446|GLGB_HUMAN	4.47	35.61	24	20	Acetylation (N-term); Carbamidomethylation; Deamidation (NQ); Oxidation (M)	1.2873925E7	1.6263315E7	1.8771168E7	2.5833412E7	2.1445812E7	1.5343078E7	1.2762189E7	3.2905672E7	1.3172607E7	2.9019352E7	5.3388316E7	1.7048332E7	0.57:0.73:0.84:1.15:0.96:0.68:0.57:1.47:0.59:1.30:2.38:0.76	1.901484E7	2.6795832E7	0.83:1.17	80474	1,4-alpha-glucan-branching enzyme OS=Homo sapiens OX=9606 GN=GBE1 PE=1 SV=3
1142	true	Q13347|EIF3I_HUMAN	1.30	58.15	18	13	Carbamidomethylation; Deamidation (NQ)	9326589.0	1.6018353E7	2.26761E7	8346125.5	5910126.5	1.8159236E7	7889407.5	1.8313004E7	6528499.0	6737725.5	1.0776207E7	2.3670978E7	0.73:1.25:1.76:0.65:0.46:1.41:0.61:1.42:0.51:0.52:0.84:1.84	1.350823E7	1.2404164E7	1.04:0.96	36502	Eukaryotic translation initiation factor 3 subunit I OS=Homo sapiens OX=9606 GN=EIF3I PE=1 SV=1
412	false	O60518|RNBP6_HUMAN	2.55	1.09	2	1		332654.06	542991.5	799118.2	0.0	1540903.1	149633.31	306523.88	1723097.6	70430.84	47516.78	765782.7	816168.6	0.56:0.92:1.35:0.00:2.61:0.25:0.52:2.91:0.12:0.08:1.30:1.38	673060.06	621586.75	1.04:0.96	124714	Ran-binding protein 6 OS=Homo sapiens OX=9606 GN=RANBP6 PE=1 SV=2
5701	true	P03897|NU3M_HUMAN	19.65	13.04	1	1	Carbamidomethylation	460916.3	322515.2	1048395.44	145386.52	802666.4	417374.5	1825144.1	1452058.5	569393.6	1000510.6	1634710.9	1821183.6	0.48:0.34:1.09:0.15:0.84:0.44:1.90:1.52:0.59:1.04:1.71:1.90	552535.8	1383833.5	0.57:1.43	13186	NADH-ubiquinone oxidoreductase chain 3 OS=Homo sapiens OX=9606 GN=MT-ND3 PE=1 SV=1
3622	true	A0A0C4DH72|KV106_HUMAN	7.56	13.68	4	1		88694.8	1584559.8	272906.25	1700298.6	157143.05	126639.79	21447.535	191358.23	210095.2	11604.373	420203.72	270431.84	0.21:3.76:0.65:4.04:0.37:0.30:0.05:0.45:0.50:0.03:1.00:0.64	655040.4	187523.48	1.55:0.45	12697	Immunoglobulin kappa variable 1-6 OS=Homo sapiens OX=9606 GN=IGKV1-6 PE=3 SV=1
278	true	P00738|HPT_HUMAN	0.09	45.32	60	15	Carbamidomethylation; Deamidation (NQ); Oxidation (M)	2.72242144E8	8.787096E7	1.07304032E8	5.6634342E8	4.41362784E8	1.1868584E8	2.6056328E8	2.29455136E8	3.5424124E7	2.3329352E8	2.5782208E8	6.4708653E8	1.00:0.32:0.40:2.09:1.63:0.44:0.96:0.85:0.13:0.86:0.95:2.38	2.65641408E8	2.7854E8	0.98:1.02	45205	Haptoglobin OS=Homo sapiens OX=9606 GN=HP PE=1 SV=1
638	true	P14868|SYDC_HUMAN	2.41	51.50	31	21	Carbamidomethylation; Deamidation (NQ)	1.5815339E7	3.8075044E7	3.142118E7	1.7892388E7	2.0857296E7	2.7546134E7	1.9192336E7	1.5721836E7	2.1303748E7	2.617942E7	5.8515236E7	4.8307284E7	0.56:1.34:1.11:0.63:0.73:0.97:0.68:0.55:0.75:0.92:2.06:1.70	2.5267896E7	3.1536644E7	0.89:1.11	57136	Aspartate--tRNA ligase, cytoplasmic OS=Homo sapiens OX=9606 GN=DARS1 PE=1 SV=2
2437	true	Q9BV57|MTND_HUMAN	3.95	41.34	8	6	Carbamidomethylation	1855697.0	3331558.2	5569726.5	2958034.5	4578477.5	3802640.8	5942451.0	1412461.6	5449210.5	1.005791E7	3949407.5	4914417.0	0.41:0.74:1.24:0.66:1.02:0.85:1.32:0.31:1.21:2.24:0.88:1.10	3682689.2	5349484.0	0.82:1.18	21498	1,2-dihydroxy-3-keto-5-methylthiopentene dioxygenase OS=Homo sapiens OX=9606 GN=ADI1 PE=1 SV=1
1651	true	Q15717|ELAV1_HUMAN	1.15	25.15	13	7	Deamidation (NQ)	1.1070549E7	1.4364304E7	1.0662918E7	3399453.5	8158303.0	9100408.0	8342641.5	5777430.0	6043107.0	1.3491697E7	1.2987091E7	1.3514979E7	1.14:1.47:1.09:0.35:0.84:0.93:0.86:0.59:0.62:1.38:1.33:1.39	9478469.0	1.005233E7	0.97:1.03	36092	ELAV-like protein 1 OS=Homo sapiens OX=9606 GN=ELAVL1 PE=1 SV=2
5843	true	P52298|NCBP2_HUMAN	3.78	7.05	1	1		406466.03	441408.44	176943.7	379379.16	245830.1	478866.9	192368.5	737071.3	271264.06	292818.12	1057835.0	583519.44	0.93:1.01:0.40:0.86:0.56:1.09:0.44:1.68:0.62:0.67:2.41:1.33	354815.72	522479.4	0.81:1.19	18001	Nuclear cap-binding protein subunit 2 OS=Homo sapiens OX=9606 GN=NCBP2 PE=1 SV=1
559	true	P28482|MK01_HUMAN	13.21	42.78	29	13	Acetylation (N-term); Carbamidomethylation; Deamidation (NQ); Oxidation (M)	2.8977772E7	2.98286E7	3.9702296E7	2.600236E7	4.4437128E7	3.9083188E7	4.4395388E7	4.8184472E7	3.5106696E7	3.5153028E7	5.2822424E7	5.8385684E7	0.72:0.74:0.99:0.65:1.11:0.97:1.11:1.20:0.87:0.88:1.31:1.45	3.481326E7	4.5741676E7	0.86:1.14	41390	Mitogen-activated protein kinase 1 OS=Homo sapiens OX=9606 GN=MAPK1 PE=1 SV=3
2469	true	P63098|CANB1_HUMAN	5.97	45.88	8	6	Carbamidomethylation	1658172.5	1475931.5	1575927.0	1852757.6	1576729.2	2564620.0	2668486.5	1436051.2	1348014.4	2933837.0	2935446.0	2169229.8	0.82:0.73:0.78:0.92:0.78:1.27:1.32:0.71:0.67:1.46:1.46:1.08	1803728.9	2286140.5	0.88:1.12	19300	Calcineurin subunit B type 1 OS=Homo sapiens OX=9606 GN=PPP3R1 PE=1 SV=2
4096	true	Q99570|PI3R4_HUMAN	16.02	1.91	2	2		377562.28	442698.62	662386.3	336808.8	514156.88	470651.38	805193.25	518824.3	434855.8	1005663.6	1078802.9	742665.5	0.61:0.72:1.08:0.55:0.83:0.76:1.31:0.84:0.71:1.63:1.75:1.21	478607.97	825896.9	0.73:1.27	153103	Phosphoinositide 3-kinase regulatory subunit 4 OS=Homo sapiens OX=9606 GN=PIK3R4 PE=1 SV=3
362	true	P19827|ITIH1_HUMAN	12.22	30.95	43	22	Carbamidomethylation; Deamidation (NQ); Oxidation (M)	6.6259548E7	9.8900528E7	6.2173672E7	1.16336456E8	1.63485504E8	1.4516072E8	8.193904E7	8.9915688E7	4.2761084E7	5.720068E7	7.88508E7	6.3473468E7	0.75:1.11:0.70:1.31:1.84:1.63:0.92:1.01:0.48:0.64:0.89:0.71	1.0921952E8	7.2086408E7	1.20:0.80	101389	Inter-alpha-trypsin inhibitor heavy chain H1 OS=Homo sapiens OX=9606 GN=ITIH1 PE=1 SV=3
57	true	P02549|SPTA1_HUMAN	1.78	41.63	105	86	Acetylation (N-term); Carbamidomethylation; Deamidation (NQ); Oxidation (M)	2.8579738E7	1.0515102E7	1.5236544E7	3.2620234E7	3567053.0	1.15318608E8	4391456.5	4389025.5	1.8454392E7	1.01786304E8	8091692.0	3.2261536E7	0.91:0.34:0.49:1.04:0.11:3.69:0.14:0.14:0.59:3.26:0.26:1.03	3.4306216E7	2.8229068E7	1.10:0.90	280014	Spectrin alpha chain, erythrocytic 1 OS=Homo sapiens OX=9606 GN=SPTA1 PE=1 SV=5
1756	true	P30419|NMT1_HUMAN	6.94	18.95	10	7	Carbamidomethylation; Deamidation (NQ)	7561949.0	5760271.5	2.297088E7	8184085.0	5727409.0	1.0413959E7	9451252.0	1.4592772E7	2.5543008E7	9384243.0	8961822.0	1.4961761E7	0.63:0.48:1.92:0.68:0.48:0.87:0.79:1.22:2.14:0.78:0.75:1.25	1.0260369E7	1.4240834E7	0.84:1.16	56806	Glycylpeptide N-tetradecanoyltransferase 1 OS=Homo sapiens OX=9606 GN=NMT1 PE=1 SV=2
2544	true	Q6P996|PDXD1_HUMAN	4.80	8.12	6	5	Carbamidomethylation; Deamidation (NQ)	2469989.0	250825.95	355058.7	282577.78	453681.3	291036.28	431857.4	662728.6	366481.75	537887.2	689347.06	6062747.5	2.31:0.23:0.33:0.26:0.42:0.27:0.40:0.62:0.34:0.50:0.64:5.66	683861.5	1667758.9	0.58:1.42	86707	Pyridoxal-dependent decarboxylase domain-containing protein 1 OS=Homo sapiens OX=9606 GN=PDXDC1 PE=1 SV=2
697	true	Q99536|VAT1_HUMAN	5.31	52.42	26	15	Acetylation (N-term); Carbamidomethylation; Deamidation (NQ); Oxidation (M)	4.9926208E7	3.9788988E7	7.5390368E7	4.6764704E7	6.7572824E7	9.0545048E7	8.1116824E7	6.3258064E7	4.2189764E7	9.3731912E7	7.6804136E7	8.8536336E7	0.73:0.59:1.11:0.69:0.99:1.33:1.19:0.93:0.62:1.38:1.13:1.30	6.2002868E7	7.5075376E7	0.90:1.10	41920	Synaptic vesicle membrane protein VAT-1 homolog OS=Homo sapiens OX=9606 GN=VAT1 PE=1 SV=2
979	true	Q96PD5|PGRP2_HUMAN	35.91	41.15	20	13	Carbamidomethylation; Deamidation (NQ); Oxidation (M)	5.3266468E7	5.9904224E7	7.3440152E7	8.8288608E7	8.2956928E7	5.6324528E7	3.1796396E7	2.2101168E7	3.89767E7	3.9581452E7	3.48248E7	3.9316448E7	1.03:1.16:1.42:1.71:1.60:1.09:0.61:0.43:0.75:0.77:0.67:0.76	6.9030152E7	3.4432828E7	1.33:0.67	62217	N-acetylmuramoyl-L-alanine amidase OS=Homo sapiens OX=9606 GN=PGLYRP2 PE=1 SV=1
579	true	Q9H2D6|TARA_HUMAN	2.86	10.99	34	23	Carbamidomethylation; Deamidation (NQ)	1.8800794E7	1.0451307E7	2.5630316E7	1.1496969E7	1.1272604E7	2.790747E7	1.3399442E7	1.059928E7	1.8381078E7	4.5631404E7	1.8400436E7	2.5148898E7	0.95:0.53:1.30:0.58:0.57:1.41:0.68:0.54:0.93:2.31:0.93:1.27	1.7730346E7	2.1926756E7	0.89:1.11	261376	TRIO and F-actin-binding protein OS=Homo sapiens OX=9606 GN=TRIOBP PE=1 SV=3
4052	false	Q8TF64|GIPC3_HUMAN	1.59	3.85	1	1		301506.72	884319.0	1008144.1	449085.25	1211138.2	1110764.0	556592.56	346389.4	155142.03	881780.6	1702102.5	1274350.1	0.37:1.07:1.22:0.55:1.47:1.35:0.68:0.42:0.19:1.07:2.07:1.55	827492.9	819392.9	1.00:1.00	33982	PDZ domain-containing protein GIPC3 OS=Homo sapiens OX=9606 GN=GIPC3 PE=1 SV=1
4105	true	P15848|ARSB_HUMAN	0.76	5.44	3	2	Carbamidomethylation	595004.3	424013.38	165917.64	120842.375	389217.88	176075.31	1362611.5	362869.5	30621.98	329237.34	1581136.0	101377.266	1.27:0.90:0.35:0.26:0.83:0.37:2.90:0.77:0.07:0.70:3.36:0.22	368794.25	670319.56	0.71:1.29	59687	Arylsulfatase B OS=Homo sapiens OX=9606 GN=ARSB PE=1 SV=1
1265	true	O43815|STRN_HUMAN	7.40	22.05	16	12	Carbamidomethylation; Oxidation (M)	3009385.0	2428954.5	1985106.2	2586183.2	4104747.2	5959081.5	2399629.0	8252226.0	2193958.2	6412824.0	6936854.0	5469374.0	0.70:0.56:0.46:0.60:0.95:1.38:0.56:1.91:0.51:1.49:1.61:1.27	4284415.0	6362408.5	0.80:1.20	86132	Striatin OS=Homo sapiens OX=9606 GN=STRN PE=1 SV=4
389	true	P33121|ACSL1_HUMAN	3.40	38.68	39	26	Acetylation (N-term); Carbamidomethylation; Deamidation (NQ); Oxidation (M)	8027920.0	7074400.0	2.1021714E7	7.24576E7	4.3690436E7	3.083113E7	3.8592688E7	5.3325172E7	1.7437704E7	1.3878816E7	3.2234552E7	5.8083116E7	0.24:0.21:0.64:2.19:1.32:0.93:1.17:1.61:0.53:0.42:0.98:1.76	3.0554786E7	3.5658344E7	0.92:1.08	77943	Long-chain-fatty-acid--CoA ligase 1 OS=Homo sapiens OX=9606 GN=ACSL1 PE=1 SV=1
908	true	O43399|TPD54_HUMAN	7.11	76.21	23	14	Acetylation (N-term); Carbamidomethylation; Deamidation (NQ); Oxidation (M)	1.2753252E7	4.0339676E7	2.4392008E7	3.3069342E7	3.9710712E7	2.6605218E7	3.802654E7	2.5923892E7	2.9752656E7	3.9936824E7	7.82626E7	3.4104976E7	0.36:1.14:0.69:0.94:1.13:0.75:1.08:0.74:0.84:1.13:2.22:0.97	3.4841856E7	4.234376E7	0.90:1.10	22238	Tumor protein D54 OS=Homo sapiens OX=9606 GN=TPD52L2 PE=1 SV=2
4153	true	Q08554|DSC1_HUMAN	0.97	2.68	2	2	Carbamidomethylation	0.0	674337.4	435800.97	80889.016	80278.99	142436.02	176413.86	316247.25	0.0	112582.016	0.0	127120.71	0.00:3.77:2.44:0.45:0.45:0.80:0.99:1.77:0.00:0.63:0.00:0.71	282748.47	183090.95	1.21:0.79	99987	Desmocollin-1 OS=Homo sapiens OX=9606 GN=DSC1 PE=1 SV=2
2431	true	P08240|SRPRA_HUMAN	2.10	9.56	8	6		1223348.6	2170102.2	2913022.0	2278817.8	2282508.8	1514396.5	1198390.1	2013005.2	1875494.5	3258327.2	3173683.5	2424107.2	0.56:0.99:1.33:1.04:1.04:0.69:0.55:0.92:0.85:1.49:1.45:1.10	2124822.2	2491966.2	0.92:1.08	69811	Signal recognition particle receptor subunit alpha OS=Homo sapiens OX=9606 GN=SRPRA PE=1 SV=2
3796	true	Q92692|NECT2_HUMAN	3.81	4.65	3	2	Carbamidomethylation	0.0	0.0	73591.87	0.0	147298.45	58317.44	4210869.0	0.0	0.0	0.0	166650.48	40631.81	0.00:0.00:0.19:0.00:0.38:0.15:10.76:0.00:0.00:0.00:0.43:0.10	93069.25	1472717.1	0.12:1.88	57742	Nectin-2 OS=Homo sapiens OX=9606 GN=NECTIN2 PE=1 SV=1
3324	false	Q5JNZ5|RS26L_HUMAN	9.44	13.91	7	2	Oxidation (M)	1.6558454E7	1.1376232E7	1.00109232E8	1.1780853E7	1.6955168E7	2.6590494E7	2.751655E7	3.6305972E7	2.0730088E7	1.43229008E8	3.9384076E7	9.056676E7	0.37:0.25:2.22:0.26:0.38:0.59:0.61:0.81:0.46:3.18:0.87:2.01	3.056174E7	5.9622076E7	0.68:1.32	13002	Putative 40S ribosomal protein S26-like 1 OS=Homo sapiens OX=9606 GN=RPS26P11 PE=5 SV=1
103	true	Q9BVA1|TBB2B_HUMAN	0.42	2.70	66	1	Carbamidomethylation	706600.0	3070913.5	1437563.5	1001879.2	2996542.0	1575652.5	1443030.1	963953.56	4753681.0	725798.4	588698.75	7414153.0	0.32:1.38:0.65:0.45:1.35:0.71:0.65:0.43:2.14:0.33:0.26:3.33	1881892.5	2730732.8	0.82:1.18	49953	Tubulin beta-2B chain OS=Homo sapiens OX=9606 GN=TUBB2B PE=1 SV=1
2809	true	O75521|ECI2_HUMAN	5.25	14.47	4	4	Deamidation (NQ); Oxidation (M)	1857439.0	1516316.1	2558329.2	978291.0	2109450.0	2.6710294E7	4426907.0	3677896.0	1728805.9	4.754932E7	2959463.0	8406713.0	0.21:0.17:0.29:0.11:0.24:3.07:0.51:0.42:0.20:5.46:0.34:0.97	5955020.0	1.1458184E7	0.68:1.32	43585	Enoyl-CoA delta isomerase 2 OS=Homo sapiens OX=9606 GN=ECI2 PE=1 SV=4
3985	true	Q9HA65|TBC17_HUMAN	4.77	3.24	2	2		176464.86	94052.6	174459.28	40503.695	150634.45	137784.84	882194.94	144251.42	150099.9	271088.9	92598.28	71781.11	0.89:0.47:0.88:0.20:0.76:0.69:4.44:0.73:0.75:1.36:0.47:0.36	128983.29	268669.1	0.65:1.35	72728	TBC1 domain family member 17 OS=Homo sapiens OX=9606 GN=TBC1D17 PE=1 SV=2
2206	true	P22570|ADRO_HUMAN	6.26	13.65	6	5	Carbamidomethylation	1213565.5	945322.94	2223915.2	1918228.5	1962283.2	2997444.0	1792373.2	1316542.8	654851.3	1176523.0	1672972.9	1664478.0	0.75:0.58:1.37:1.18:1.21:1.84:1.10:0.81:0.40:0.72:1.03:1.02	1876793.2	1431696.9	1.13:0.87	53837	NADPH:adrenodoxin oxidoreductase, mitochondrial OS=Homo sapiens OX=9606 GN=FDXR PE=1 SV=3
4702	true	Q9UJ14|GGT7_HUMAN	36.34	1.96	1	1		0.0	0.0	0.0	0.0	0.0	37237.074	71054.87	253350.11	161723.75	31530.06	151462.34	263821.6	0.00:0.00:0.00:0.00:0.00:0.46:0.88:3.13:2.00:0.39:1.87:3.26	37237.074	155490.45	0.39:1.61	70467	Glutathione hydrolase 7 OS=Homo sapiens OX=9606 GN=GGT7 PE=1 SV=2
169	true	P54652|HSP72_HUMAN	19.23	36.46	65	19	Acetylation (N-term); Carbamidomethylation; Deamidation (NQ); Oxidation (M)	4.3860192E7	4.5802528E7	4.1546344E7	3.4389456E7	2.709903E7	4.3591312E7	8.0620976E7	4.2436324E7	5.7865504E7	6.1451824E7	4.8826384E7	5.3498172E7	0.91:0.95:0.86:0.71:0.56:0.90:1.67:0.88:1.20:1.27:1.01:1.10	3.9381476E7	5.8167956E7	0.81:1.19	70021	Heat shock-related 70 kDa protein 2 OS=Homo sapiens OX=9606 GN=HSPA2 PE=1 SV=1
1976	true	P42345|MTOR_HUMAN	5.32	5.22	10	8	Acetylation (N-term); Carbamidomethylation	594270.75	1851322.8	844802.06	1151823.6	771842.2	8952465.0	2388232.2	4319745.5	4446176.0	696400.9	7202777.0	1188001.2	0.21:0.65:0.29:0.40:0.27:3.12:0.83:1.51:1.55:0.24:2.51:0.41	2361087.8	3373555.5	0.82:1.18	288892	Serine/threonine-protein kinase mTOR OS=Homo sapiens OX=9606 GN=MTOR PE=1 SV=1
3550	true	Q96EK5|KBP_HUMAN	2.91	5.48	3	3	Acetylation (N-term); Carbamidomethylation	1110857.4	1331747.8	948789.3	604450.44	906858.4	832040.94	1730605.2	1263842.2	803207.3	1100087.4	1175243.0	602290.06	1.07:1.29:0.92:0.58:0.88:0.80:1.67:1.22:0.78:1.06:1.14:0.58	955790.75	1112545.9	0.92:1.08	71814	KIF-binding protein OS=Homo sapiens OX=9606 GN=KIFBP PE=1 SV=1
2817	true	Q5J8M3|EMC4_HUMAN	9.21	27.87	5	4	Acetylation (N-term); Carbamidomethylation; Oxidation (M)	3220555.8	5686672.5	1170597.5	5165613.5	1711850.6	1648346.8	1540444.5	1367554.6	2607635.8	905426.56	2061320.1	1329202.2	1.36:2.40:0.49:2.18:0.72:0.70:0.65:0.58:1.10:0.38:0.87:0.56	3100606.0	1686471.2	1.30:0.70	20087	ER membrane protein complex subunit 4 OS=Homo sapiens OX=9606 GN=EMC4 PE=1 SV=2
342	true	Q9H3U1|UN45A_HUMAN	23.10	40.47	49	33	Carbamidomethylation; Deamidation (NQ)	8262912.0	7068082.0	1.0967244E7	7558897.0	9960714.0	8869871.0	1.293982E7	1.9925656E7	1.0231938E7	1.0984482E7	1.4682215E7	1.283153E7	0.74:0.63:0.98:0.68:0.89:0.79:1.16:1.78:0.91:0.98:1.31:1.15	8895524.0	1.3864575E7	0.78:1.22	103077	Protein unc-45 homolog A OS=Homo sapiens OX=9606 GN=UNC45A PE=1 SV=1
2180	false	Q9BRL6|SRSF8_HUMAN	5.85	5.32	3	2		1.21284384E8	6944058.5	9.5683392E7	6.4313372E7	1.3860335E7	8.133104E7	1.8072668E7	1.2520936E7	1.697171E7	2.7883512E7	1.743406E7	6.6805264E7	2.68:0.15:2.11:1.42:0.31:1.80:0.40:0.28:0.37:0.62:0.39:1.48	6.390276E7	2.6614692E7	1.41:0.59	32288	Serine/arginine-rich splicing factor 8 OS=Homo sapiens OX=9606 GN=SRSF8 PE=1 SV=1
2441	true	Q16629|SRSF7_HUMAN	0.80	17.65	5	3	Oxidation (M)	4626484.0	4072524.0	6822858.0	6886814.0	6344046.0	9600392.0	2812570.5	4694151.0	8336899.5	8449173.0	8070568.5	9731392.0	0.69:0.61:1.02:1.03:0.95:1.43:0.42:0.70:1.24:1.26:1.20:1.45	6392186.0	7015792.5	0.95:1.05	27367	Serine/arginine-rich splicing factor 7 OS=Homo sapiens OX=9606 GN=SRSF7 PE=1 SV=1
526	true	Q13263|TIF1B_HUMAN	2.29	48.86	31	22	Acetylation (N-term); Carbamidomethylation; Deamidation (NQ)	6206578.5	7010900.0	8435417.0	1.5786949E7	1.4972248E7	6943249.0	7908016.0	5344511.0	1.8053126E7	1.1940604E7	1.1139228E7	1.3288925E7	0.59:0.66:0.80:1.49:1.41:0.66:0.75:0.50:1.71:1.13:1.05:1.26	9914637.0	1.1458413E7	0.93:1.07	88550	Transcription intermediary factor 1-beta OS=Homo sapiens OX=9606 GN=TRIM28 PE=1 SV=5
2595	true	Q9UIG0|BAZ1B_HUMAN	0.19	2.56	3	3	Carbamidomethylation; Deamidation (NQ)	1510337.0	629859.94	1157374.0	1642001.2	1735129.8	444002.16	4364067.5	501984.66	362614.62	2288880.2	1741754.5	513661.03	1.07:0.45:0.82:1.17:1.23:0.32:3.10:0.36:0.26:1.63:1.24:0.36	1186450.8	1822418.4	0.79:1.21	170903	Tyrosine-protein kinase BAZ1B OS=Homo sapiens OX=9606 GN=BAZ1B PE=1 SV=2
2188	true	Q16513|PKN2_HUMAN	8.45	9.96	7	6		1008756.25	680926.4	638123.7	416443.44	1004200.06	2406838.8	1180044.8	2032469.4	856791.94	937506.1	2371100.0	1644089.6	0.80:0.54:0.50:0.33:0.79:1.90:0.93:1.61:0.68:0.74:1.87:1.30	1025881.44	1503667.0	0.81:1.19	112035	Serine/threonine-protein kinase N2 OS=Homo sapiens OX=9606 GN=PKN2 PE=1 SV=1
824	true	Q14258|TRI25_HUMAN	5.40	38.10	22	19	Acetylation (N-term); Carbamidomethylation; Oxidation (M)	2.2484422E7	2.4150898E7	3528298.0	8961495.0	1.5980255E7	3425325.0	3812802.2	5156561.5	2.5406248E7	3707606.0	5411389.0	3971379.0	2.14:2.30:0.34:0.85:1.52:0.33:0.36:0.49:2.42:0.35:0.52:0.38	1.416492E7	8178799.0	1.27:0.73	70973	E3 ubiquitin/ISG15 ligase TRIM25 OS=Homo sapiens OX=9606 GN=TRIM25 PE=1 SV=2
5225	true	Q0VDF9|HSP7E_HUMAN	4.28	2.75	1	1		32083.414	64074.42	76988.09	64950.273	35496.656	52133.766	0.0	50753.098	110277.08	6778.136	19690.252	55694.97	0.68:1.35:1.62:1.37:0.75:1.10:0.00:1.07:2.33:0.14:0.42:1.17	54287.77	48638.707	1.05:0.95	54794	Heat shock 70 kDa protein 14 OS=Homo sapiens OX=9606 GN=HSPA14 PE=1 SV=1
2282	true	P51648|AL3A2_HUMAN	6.43	10.52	7	4	Carbamidomethylation	3378755.0	3282811.0	3271759.0	3740641.8	1.7542428E7	3639580.2	3991399.8	3794600.2	3336682.8	3572711.2	2140748.5	2357597.0	0.75:0.73:0.73:0.83:3.89:0.81:0.89:0.84:0.74:0.79:0.48:0.52	5809329.0	3198956.5	1.29:0.71	54848	Aldehyde dehydrogenase family 3 member A2 OS=Homo sapiens OX=9606 GN=ALDH3A2 PE=1 SV=1
3248	true	Q53H96|P5CR3_HUMAN	18.31	16.42	4	3	Acetylation (N-term); Carbamidomethylation	951863.4	1841651.1	1177524.9	2419691.5	2580618.2	1784188.1	1075405.5	725955.4	880077.56	1408422.8	750561.44	1081134.5	0.68:1.33:0.85:1.74:1.86:1.28:0.77:0.52:0.63:1.01:0.54:0.78	1792589.5	1029487.5	1.27:0.73	28663	Pyrroline-5-carboxylate reductase 3 OS=Homo sapiens OX=9606 GN=PYCR3 PE=1 SV=3
4117	true	Q13428|TCOF_HUMAN	1.08	1.41	2	2		97673.74	423228.84	279302.12	70030.57	224544.2	305517.84	355701.22	86391.98	225192.47	273023.47	205460.9	260615.77	0.42:1.81:1.19:0.30:0.96:1.31:1.52:0.37:0.96:1.17:0.88:1.11	233382.89	234397.64	1.00:1.00	152106	Treacle protein OS=Homo sapiens OX=9606 GN=TCOF1 PE=1 SV=3
1125	true	P11908|PRPS2_HUMAN	3.44	16.35	15	3		576302.94	476126.22	969378.0	1082803.0	2166760.2	1611591.8	1319775.1	1643157.4	480756.75	966298.94	2105535.8	2280755.5	0.44:0.36:0.74:0.83:1.66:1.23:1.01:1.26:0.37:0.74:1.61:1.75	1195274.0	1510304.4	0.88:1.12	34769	Ribose-phosphate pyrophosphokinase 2 OS=Homo sapiens OX=9606 GN=PRPS2 PE=1 SV=2
3804	true	Q6Y1H2|HACD2_HUMAN	3.64	7.48	3	2	Acetylation (N-term)	793336.75	289847.03	567589.25	1895827.5	1208065.4	699474.5	1120483.4	1303801.8	1364138.6	649268.3	717722.0	939918.9	0.82:0.30:0.59:1.97:1.26:0.73:1.16:1.35:1.42:0.67:0.75:0.98	1327689.2	1096878.2	1.10:0.90	28368	Very-long-chain (3R)-3-hydroxyacyl-CoA dehydratase 2 OS=Homo sapiens OX=9606 GN=HACD2 PE=1 SV=1
3744	true	P26022|PTX3_HUMAN	6.05	6.04	2	2		345291.9	1193152.5	799272.5	1471914.8	1301035.8	830474.06	9878.139	1028704.5	582685.75	539302.9	758536.3	839470.0	0.43:1.48:0.99:1.82:1.61:1.03:0.02:1.27:0.72:0.67:0.94:1.04	990190.25	718175.25	1.16:0.84	41976	Pentraxin-related protein PTX3 OS=Homo sapiens OX=9606 GN=PTX3 PE=1 SV=3
3516	true	Q8WW22|DNJA4_HUMAN	1.56	8.06	2	2	Deamidation (NQ)	494084.5	207738.39	66972.836	422303.34	236368.98	235308.84	39383.55	91862.28	1003851.2	588137.3	408549.62	789158.44	1.29:0.54:0.18:1.11:0.62:0.62:0.10:0.24:2.63:1.54:1.07:2.07	277129.5	539722.94	0.68:1.32	44798	DnaJ homolog subfamily A member 4 OS=Homo sapiens OX=9606 GN=DNAJA4 PE=1 SV=1
2979	true	Q9BTZ2|DHRS4_HUMAN	0.02	14.39	4	4	Acetylation (N-term); Oxidation (M)	3346305.2	1149881.2	2982129.0	5595308.0	5250937.0	4355637.5	1171851.6	3093973.8	4414972.5	3770567.5	3513354.8	7003764.5	0.88:0.30:0.78:1.47:1.38:1.14:0.31:0.81:1.16:0.99:0.92:1.84	3780033.0	3828081.0	0.99:1.01	29537	Dehydrogenase/reductase SDR family member 4 OS=Homo sapiens OX=9606 GN=DHRS4 PE=1 SV=3
2128	true	P46734|MP2K3_HUMAN	1.00	19.60	7	6	Carbamidomethylation; Oxidation (M)	3935198.0	2558579.0	3986754.2	3016307.5	4921700.5	4901462.0	1647184.5	3717456.8	4395473.0	5095172.0	5611326.0	5366578.5	0.96:0.62:0.97:0.74:1.20:1.20:0.40:0.91:1.07:1.24:1.37:1.31	3954986.8	4376337.5	0.95:1.05	39318	Dual specificity mitogen-activated protein kinase kinase 3 OS=Homo sapiens OX=9606 GN=MAP2K3 PE=1 SV=2
646	true	Q06323|PSME1_HUMAN	3.91	65.46	25	16	Acetylation (N-term); Carbamidomethylation; Deamidation (NQ)	3.9744532E7	2.9078966E7	4.4597748E7	5.3622144E7	5.9599408E7	6.6511764E7	4.7447364E7	6.2548352E7	4.6432712E7	5.872976E7	6.0055692E7	4.5881064E7	0.78:0.57:0.87:1.05:1.16:1.30:0.93:1.22:0.91:1.15:1.17:0.90	4.8859092E7	5.3515824E7	0.95:1.05	28723	Proteasome activator complex subunit 1 OS=Homo sapiens OX=9606 GN=PSME1 PE=1 SV=1
2495	true	P46013|KI67_HUMAN	1.20	0.74	4	2	Acetylation (N-term); Deamidation (NQ)	2380046.0	9293661.0	1731007.1	240508.58	532226.9	703849.8	1591863.8	856866.1	943826.3	400628.3	1376764.6	2.0755926E7	0.70:2.73:0.51:0.07:0.16:0.21:0.47:0.25:0.28:0.12:0.40:6.10	2480216.8	4320979.5	0.73:1.27	358694	Proliferation marker protein Ki-67 OS=Homo sapiens OX=9606 GN=MKI67 PE=1 SV=2
3624	true	P04626|ERBB2_HUMAN	11.86	1.99	2	2	Carbamidomethylation	1681642.2	3982526.0	3954396.0	3654257.5	2518307.0	6018553.0	1527040.4	778358.6	3072188.0	2063371.8	1940119.9	3183148.2	0.59:1.39:1.38:1.28:0.88:2.10:0.53:0.27:1.07:0.72:0.68:1.11	3634947.0	2094037.8	1.27:0.73	137910	Receptor tyrosine-protein kinase erbB-2 OS=Homo sapiens OX=9606 GN=ERBB2 PE=1 SV=1
1844	true	O75962|TRIO_HUMAN	1.98	1.32	9	4	Carbamidomethylation; Deamidation (NQ)	687577.1	693053.5	911007.56	926421.9	1656602.6	925592.1	534195.6	1750008.4	731722.0	920658.44	978307.9	512648.78	0.73:0.74:0.97:0.99:1.77:0.99:0.57:1.87:0.78:0.98:1.05:0.55	1018294.9	1002245.5	1.01:0.99	346900	Triple functional domain protein OS=Homo sapiens OX=9606 GN=TRIO PE=1 SV=2
303	true	P12956|XRCC6_HUMAN	4.07	52.05	46	30	Acetylation (N-term); Carbamidomethylation; Deamidation (NQ); Oxidation (M)	3.4580564E7	2.3351274E7	4.7127768E7	2.851049E7	3.1262922E7	5.7846392E7	4.210248E7	2.2746344E7	3.8462436E7	5.330164E7	4.8119916E7	5.8969332E7	0.85:0.58:1.16:0.70:0.77:1.43:1.04:0.56:0.95:1.32:1.19:1.45	3.7392224E7	4.4598976E7	0.91:1.09	69843	X-ray repair cross-complementing protein 6 OS=Homo sapiens OX=9606 GN=XRCC6 PE=1 SV=2
2754	false	Q96J92|WNK4_HUMAN	0.66	1.37	4	2		1135629.6	1335737.2	965543.5	1123558.2	1502260.6	844063.06	1360290.8	1379470.6	849525.4	1763312.2	974832.25	893849.6	0.96:1.13:0.82:0.95:1.28:0.72:1.16:1.17:0.72:1.50:0.83:0.76	1151132.0	1355374.0	0.92:1.08	134739	Serine/threonine-protein kinase WNK4 OS=Homo sapiens OX=9606 GN=WNK4 PE=1 SV=1
3215	true	Q6ZR52|ZN493_HUMAN	0.15	1.55	2	2	Acetylation (N-term)	444719.5	655173.4	298124.3	32689.053	364899.94	6435300.0	341448.94	4623420.0	468764.4	36121.145	405651.22	485223.44	0.37:0.54:0.25:0.03:0.30:5.29:0.28:3.80:0.39:0.03:0.33:0.40	1462991.4	1182089.0	1.11:0.89	75342	Zinc finger protein 493 OS=Homo sapiens OX=9606 GN=ZNF493 PE=1 SV=3
3483	true	P05121|PAI1_HUMAN	4.43	8.71	4	3	Carbamidomethylation	2438351.5	2462003.0	1136707.6	2049999.8	4085193.2	1560007.2	1153837.2	1127581.1	694356.5	4611661.0	1531491.2	2202745.0	1.17:1.18:0.54:0.98:1.96:0.75:0.55:0.54:0.33:2.21:0.73:1.06	2408200.5	2040321.2	1.08:0.92	45060	Plasminogen activator inhibitor 1 OS=Homo sapiens OX=9606 GN=SERPINE1 PE=1 SV=1
1850	true	Q15836|VAMP3_HUMAN	12.50	28.00	11	2	Acetylation (N-term); Oxidation (M)	9783358.0	8949330.0	1.114461E7	1.2251112E7	1.4338278E7	1.308575E7	1.3568458E7	1.9270516E7	1.088697E7	1.369507E7	1.9369624E7	1.364835E7	0.73:0.67:0.84:0.92:1.08:0.98:1.02:1.45:0.82:1.03:1.45:1.02	1.1592072E7	1.5073165E7	0.87:1.13	11309	Vesicle-associated membrane protein 3 OS=Homo sapiens OX=9606 GN=VAMP3 PE=1 SV=3
472	true	O15144|ARPC2_HUMAN	11.62	74.00	35	20	Carbamidomethylation; Deamidation (NQ); Oxidation (M)	9.4141728E7	1.26057736E8	1.46861296E8	9.76578E7	1.28567944E8	1.62486272E8	1.44609072E8	2.09534768E8	1.08951792E8	1.80058256E8	2.10342144E8	1.5050408E8	0.64:0.86:1.00:0.67:0.88:1.11:0.99:1.43:0.74:1.23:1.43:1.03	1.26249136E8	1.67998976E8	0.86:1.14	34333	Actin-related protein 2/3 complex subunit 2 OS=Homo sapiens OX=9606 GN=ARPC2 PE=1 SV=1
3454	true	P61923|COPZ1_HUMAN	5.06	24.86	5	3	Acetylation (N-term); Carbamidomethylation; Deamidation (NQ)	1535345.1	2044594.5	2344769.8	4116298.8	3698526.5	3109214.2	2605143.8	5230610.0	1418520.5	3084828.5	6353872.5	5493468.5	0.45:0.60:0.69:1.20:1.08:0.91:0.76:1.53:0.41:0.90:1.86:1.61	2915555.2	4540403.5	0.78:1.22	20198	Coatomer subunit zeta-1 OS=Homo sapiens OX=9606 GN=COPZ1 PE=1 SV=1
77	true	Q01995|TAGL_HUMAN	11.32	91.54	70	26	Acetylation (N-term); Carbamidomethylation; Deamidation (NQ); Oxidation (M)	6.3471273E9	4.4685809E9	7.4512282E9	5.870505E9	4.4022569E9	5.9272038E9	6.4858573E9	6.1768182E9	5.1361239E9	9.7947187E9	9.6111452E9	8.6744863E9	0.95:0.67:1.11:0.88:0.66:0.89:0.97:0.92:0.77:1.46:1.44:1.30	5.7446907E9	7.647061E9	0.86:1.14	22611	Transgelin OS=Homo sapiens OX=9606 GN=TAGLN PE=1 SV=4
2269	true	Q15772|SPEG_HUMAN	13.88	1.93	6	6	Carbamidomethylation; Deamidation (NQ); Oxidation (M)	1942571.9	2315046.8	1231975.2	1.901606E7	869191.4	1956153.6	1187846.8	977087.6	1746061.9	476563.7	361842.78	306836.0	0.72:0.86:0.46:7.05:0.32:0.72:0.44:0.36:0.65:0.18:0.13:0.11	4555166.5	842706.44	1.69:0.31	354289	Striated muscle preferentially expressed protein kinase OS=Homo sapiens OX=9606 GN=SPEG PE=1 SV=4
223	false	Q05639|EF1A2_HUMAN	7.61	26.57	20	11	Carbamidomethylation; Deamidation (NQ); Oxidation (M)	2.47744176E8	2.46447744E8	3.6458848E8	2.63225792E8	2.7548224E8	2.48816208E8	2.22881152E8	2.96804096E8	2.3111696E8	4.40162976E8	4.99585568E8	5.4276845E8	0.77:0.76:1.13:0.81:0.85:0.77:0.69:0.92:0.71:1.36:1.55:1.68	2.74532544E8	3.72619392E8	0.85:1.15	50470	Elongation factor 1-alpha 2 OS=Homo sapiens OX=9606 GN=EEF1A2 PE=1 SV=1
1760	true	P08571|CD14_HUMAN	1.38	27.20	11	7	Carbamidomethylation; Oxidation (M)	8804108.0	1.2367216E7	6372070.0	1.868329E7	1.9189534E7	1.1906331E7	2.7858546E7	3.7899708E7	4777413.0	4399021.0	3.2413014E7	1.0459424E7	0.54:0.76:0.39:1.15:1.18:0.73:1.71:2.33:0.29:0.27:1.99:0.64	1.3486879E7	2.1992024E7	0.76:1.24	40076	Monocyte differentiation antigen CD14 OS=Homo sapiens OX=9606 GN=CD14 PE=1 SV=2
4173	true	Q9BT22|ALG1_HUMAN	1.17	6.25	2	2	Carbamidomethylation	1480872.1	2.6288586E7	0.0	0.0	0.0	6675232.5	430627.03	9781287.0	1.1477936E7	7922554.5	0.0	0.0	0.28:4.92:0.00:0.00:0.00:1.25:0.08:1.83:2.15:1.48:0.00:0.00	1.1481564E7	7403101.0	1.22:0.78	52518	Chitobiosyldiphosphodolichol beta-mannosyltransferase OS=Homo sapiens OX=9606 GN=ALG1 PE=1 SV=2
3773	true	O95372|LYPA2_HUMAN	1.81	11.26	2	2	Carbamidomethylation	872527.6	822855.06	1815862.0	645952.25	938296.6	1377113.1	239437.16	835802.5	489687.9	2579809.0	1409357.1	1102935.1	0.80:0.75:1.66:0.59:0.86:1.26:0.22:0.76:0.45:2.36:1.29:1.01	1078767.9	1271673.0	0.92:1.08	24737	Acyl-protein thioesterase 2 OS=Homo sapiens OX=9606 GN=LYPLA2 PE=1 SV=1
412	true	O00410|IPO5_HUMAN	6.78	34.28	38	26	Acetylation (N-term); Carbamidomethylation; Deamidation (NQ); Oxidation (M)	1.1361993E7	1.3239972E7	4.451632E7	2.4321676E7	1.803234E7	3.2436506E7	4.8639756E7	2.8564186E7	2.327656E7	2.9758552E7	2.5102578E7	2.711885E7	0.42:0.49:1.64:0.89:0.66:1.19:1.79:1.05:0.86:1.09:0.92:1.00	2.436064E7	3.0410078E7	0.89:1.11	123630	Importin-5 OS=Homo sapiens OX=9606 GN=IPO5 PE=1 SV=4
2473	true	P61225|RAP2B_HUMAN	11.47	27.32	6	4	Carbamidomethylation	2253070.8	1432214.2	2250909.5	2385176.0	1623678.4	1770504.2	3430403.0	2558493.0	1521114.1	2582952.2	4290954.0	2516935.5	0.94:0.60:0.94:1.00:0.68:0.74:1.44:1.07:0.64:1.08:1.80:1.06	2109936.5	2898138.2	0.84:1.16	20504	Ras-related protein Rap-2b OS=Homo sapiens OX=9606 GN=RAP2B PE=1 SV=1
184	true	P56199|ITA1_HUMAN	1.63	29.43	65	36	Acetylation (N-term); Carbamidomethylation; Deamidation (NQ); Oxidation (M)	3.5309712E7	5.929776E7	1.19447712E8	8.076328E7	6.1871232E7	1.2028996E8	7.524832E7	7.3997432E7	5.6734956E7	1.20512864E8	9.6331696E7	7.077188E7	0.44:0.73:1.48:1.00:0.76:1.49:0.93:0.91:0.70:1.49:1.19:0.88	7.9563832E7	8.2723232E7	0.98:1.02	130848	Integrin alpha-1 OS=Homo sapiens OX=9606 GN=ITGA1 PE=1 SV=2
2427	true	P00403|COX2_HUMAN	8.71	26.43	5	5	Oxidation (M)	2.3893772E7	1.6699664E7	2.5901474E7	2.413141E7	2.727291E7	1.8451806E7	1.9960274E7	4.2740864E7	2.2406862E7	2.362766E7	3.0978322E7	3.941076E7	0.91:0.64:0.99:0.92:1.04:0.70:0.76:1.63:0.85:0.90:1.18:1.50	2.2742124E7	3.056081E7	0.85:1.15	25565	Cytochrome c oxidase subunit 2 OS=Homo sapiens OX=9606 GN=MT-CO2 PE=1 SV=1
4727	true	P51649|SSDH_HUMAN	2.11	2.62	1	1	Carbamidomethylation	194210.2	1232170.0	441575.75	806006.6	377946.94	530027.1	165125.89	662745.25	336490.97	245000.36	1296132.1	423562.12	0.35:2.20:0.79:1.44:0.68:0.95:0.30:1.19:0.60:0.44:2.32:0.76	596989.44	521509.44	1.07:0.93	57215	Succinate-semialdehyde dehydrogenase, mitochondrial OS=Homo sapiens OX=9606 GN=ALDH5A1 PE=1 SV=2
1455	true	P53004|BIEA_HUMAN	6.43	36.82	15	10	Acetylation (N-term); Carbamidomethylation	1.135706E7	1.677828E7	1.7341216E7	2.0994684E7	2.2014972E7	1.9292134E7	1.0683107E7	3.8511384E7	1.7787496E7	2.186392E7	3.5044268E7	2.8221262E7	0.52:0.77:0.80:0.97:1.02:0.89:0.49:1.78:0.82:1.01:1.62:1.30	1.7963058E7	2.567676E7	0.82:1.18	33428	Biliverdin reductase A OS=Homo sapiens OX=9606 GN=BLVRA PE=1 SV=2
2875	true	Q6KB66|K2C80_HUMAN	12.45	4.20	5	2	Acetylation (N-term); Deamidation (NQ); Oxidation (M)	2450431.5	4084032.8	3633220.5	3943904.2	2590841.2	4008822.5	0.0	785486.3	2980253.8	2789722.8	2143510.8	2256159.8	0.93:1.55:1.38:1.49:0.98:1.52:0.00:0.30:1.13:1.06:0.81:0.85	3766068.5	2191026.8	1.26:0.74	50525	Keratin, type II cytoskeletal 80 OS=Homo sapiens OX=9606 GN=KRT80 PE=1 SV=2
508	true	Q96G03|PGM2_HUMAN	5.88	38.07	39	22	Acetylation (N-term); Carbamidomethylation; Deamidation (NQ); Oxidation (M)	1.2461149E7	1.3511974E7	1.5751388E7	1.4359122E7	1.3787004E7	1.5440982E7	1.8842736E7	9735730.0	1.2055428E7	2.0247696E7	2.0368288E7	3.0368818E7	0.76:0.82:0.96:0.87:0.84:0.94:1.15:0.59:0.73:1.23:1.24:1.85	1.4218602E7	1.8603116E7	0.87:1.13	68283	Phosphoglucomutase-2 OS=Homo sapiens OX=9606 GN=PGM2 PE=1 SV=4
540	true	O60814|H2B1K_HUMAN	3.39	7.94	25	2		6.0699484E7	3.090616E7	9.4888448E7	2957438.2	7.0621808E7	6.2137892E7	7.8718552E7	1.18030192E8	1.4120601E7	7.6046368E7	5.3278856E7	7.1103272E7	0.99:0.51:1.55:0.05:1.16:1.02:1.29:1.93:0.23:1.24:0.87:1.16	5.3701872E7	6.854964E7	0.88:1.12	13890	Histone H2B type 1-K OS=Homo sapiens OX=9606 GN=H2BC12 PE=1 SV=3
2355	true	Q9UKV3|ACINU_HUMAN	1.51	7.38	7	6	Acetylation (N-term); Carbamidomethylation	717474.06	1310966.6	942329.7	1844745.9	1645322.1	1465157.9	741329.1	2247830.2	394700.5	951436.5	1895455.1	1624907.9	0.55:1.00:0.72:1.40:1.25:1.11:0.56:1.71:0.30:0.72:1.44:1.24	1320999.4	1309276.5	1.00:1.00	151862	Apoptotic chromatin condensation inducer in the nucleus OS=Homo sapiens OX=9606 GN=ACIN1 PE=1 SV=2
471	true	P78559|MAP1A_HUMAN	4.71	12.45	31	23	Acetylation (N-term); Carbamidomethylation; Deamidation (NQ); Oxidation (M)	3383681.2	2802520.8	5401024.5	1.1300045E7	1516701.2	4480445.0	2146741.5	6327245.5	4752788.0	1.1007874E7	4681314.0	1.1352371E7	0.59:0.49:0.94:1.96:0.26:0.78:0.37:1.10:0.82:1.91:0.81:1.97	5225290.5	6848216.5	0.87:1.13	305485	Microtubule-associated protein 1A OS=Homo sapiens OX=9606 GN=MAP1A PE=1 SV=6
4302	true	Q9Y584|TIM22_HUMAN	0.84	7.73	1	1		200178.23	230752.38	1275460.0	0.0	286643.28	254952.25	28418.822	1144475.9	611374.75	894626.7	758506.9	277306.06	0.40:0.46:2.57:0.00:0.58:0.51:0.06:2.30:1.23:1.80:1.53:0.56	449597.22	619118.2	0.84:1.16	20031	Mitochondrial import inner membrane translocase subunit Tim22 OS=Homo sapiens OX=9606 GN=TIMM22 PE=1 SV=2
2458	true	P34896|GLYC_HUMAN	4.11	13.04	8	5	Carbamidomethylation	566198.44	6578680.0	654235.9	226073.8	909087.7	848871.25	2070762.6	1106817.0	370482.3	1107323.5	7875886.5	1562354.0	0.28:3.31:0.33:0.11:0.46:0.43:1.04:0.56:0.19:0.56:3.96:0.79	1670686.1	2348937.8	0.83:1.17	53083	Serine hydroxymethyltransferase, cytosolic OS=Homo sapiens OX=9606 GN=SHMT1 PE=1 SV=1
1410	false	Q99962|SH3G2_HUMAN	0.49	7.39	6	3	Deamidation (NQ)	3823989.5	1.1564669E7	6639127.5	5771481.5	1.4055852E7	4252366.0	5092176.5	1.0888339E7	3253018.5	8134770.5	7990871.0	1.0992088E7	0.50:1.50:0.86:0.75:1.82:0.55:0.66:1.41:0.42:1.06:1.04:1.43	7684580.5	7725210.5	1.00:1.00	39962	Endophilin-A1 OS=Homo sapiens OX=9606 GN=SH3GL2 PE=1 SV=1
1529	true	Q9UL25|RAB21_HUMAN	2.25	57.33	17	10	Acetylation (N-term); Carbamidomethylation	4.076176E7	5.5190044E7	5.408366E7	4.9122688E7	3.332618E7	3.8913964E7	4.6170064E7	4.1665864E7	2.833367E7	6.2246092E7	3.1985976E7	4.488166E7	0.93:1.26:1.23:1.12:0.76:0.89:1.05:0.95:0.65:1.42:0.73:1.02	4.5338328E7	4.2582272E7	1.03:0.97	24348	Ras-related protein Rab-21 OS=Homo sapiens OX=9606 GN=RAB21 PE=1 SV=3
3570	true	O94929|ABLM3_HUMAN	1.40	3.66	2	2		846903.7	1183029.2	2844862.2	715408.6	1653618.0	958220.6	741815.0	1156746.0	867774.2	839930.4	1572750.0	1873965.2	0.67:0.93:2.24:0.56:1.30:0.75:0.58:0.91:0.68:0.66:1.24:1.47	1442523.2	1340059.5	1.04:0.96	77802	Actin-binding LIM protein 3 OS=Homo sapiens OX=9606 GN=ABLIM3 PE=1 SV=3
818	true	O00299|CLIC1_HUMAN	5.56	82.57	31	16	Acetylation (N-term); Carbamidomethylation; Deamidation (NQ); Oxidation (M)	5.8597572E7	8.1747504E7	7.6264784E7	8.4020944E7	7.7745984E7	7.5015824E7	7.4359104E7	1.16139792E8	5.876276E7	7.4899144E7	1.14746016E8	9.5561736E7	0.71:0.99:0.93:1.02:0.94:0.91:0.90:1.41:0.71:0.91:1.39:1.16	7.5658352E7	9.1773672E7	0.90:1.10	26923	Chloride intracellular channel protein 1 OS=Homo sapiens OX=9606 GN=CLIC1 PE=1 SV=4
2038	true	Q8N0X7|SPART_HUMAN	1.27	14.86	9	7	Carbamidomethylation; Deamidation (NQ)	5.31001952E8	4382932.5	6.6187866E8	4.22145376E8	1877661.4	2077959.5	1.9468108E7	1.16371853E9	1248672.4	3784095.2	7.7718618E8	9.6401344E8	1.40:0.02:1.74:1.11:0.02:0.02:0.05:3.07:0.02:0.02:2.05:2.54	2.70560736E8	4.8823648E8	0.71:1.29	72833	Spartin OS=Homo sapiens OX=9606 GN=SPART PE=1 SV=1
851	true	Q6NUK1|SCMC1_HUMAN	19.69	40.67	17	15	Acetylation (N-term); Carbamidomethylation; Deamidation (NQ); Oxidation (M)	5358575.5	9060244.0	1.0445804E7	6127072.0	7853900.5	9977924.0	7929969.0	1.4252852E7	1.1744346E7	1.3769998E7	1.4630064E7	1.4360142E7	0.51:0.87:1.00:0.59:0.75:0.95:0.76:1.36:1.12:1.32:1.40:1.37	8173635.0	1.2802714E7	0.78:1.22	53354	Calcium-binding mitochondrial carrier protein SCaMC-1 OS=Homo sapiens OX=9606 GN=SLC25A24 PE=1 SV=2
2220	true	P24666|PPAC_HUMAN	6.35	54.43	7	6	Carbamidomethylation	6494648.5	9391229.0	1.4832275E7	1.6163101E7	9984075.0	1.1313119E7	1.8806536E7	8041178.0	1.3824754E7	1.3121103E7	1.3866826E7	1.743674E7	0.51:0.74:1.16:1.27:0.78:0.89:1.47:0.63:1.08:1.03:1.09:1.37	1.1397249E7	1.4182856E7	0.89:1.11	18042	Low molecular weight phosphotyrosine protein phosphatase OS=Homo sapiens OX=9606 GN=ACP1 PE=1 SV=3
270	false	P0DN26|PAL4F_HUMAN	1.56	8.54	4	2		2.18165952E8	3.01833568E8	2.96825792E8	3.29765024E8	4.23168608E8	2.65076272E8	2.425264E8	3.86581248E8	2.62563088E8	4.12108192E8	3.69836736E8	2.63746496E8	0.69:0.96:0.94:1.05:1.35:0.84:0.77:1.23:0.84:1.31:1.18:0.84	3.05805856E8	3.22893696E8	0.97:1.03	18197	Peptidyl-prolyl cis-trans isomerase A-like 4F OS=Homo sapiens OX=9606 GN=PPIAL4F PE=3 SV=1
5412	true	P15498|VAV_HUMAN	2.38	1.89	1	1	Carbamidomethylation	537943.1	64924.13	88984.48	90687.89	513578.84	507385.3	164052.8	748381.94	161143.8	321945.47	201390.56	300875.88	1.74:0.21:0.29:0.29:1.67:1.64:0.53:2.43:0.52:1.04:0.65:0.98	300583.97	316298.4	0.97:1.03	98314	Proto-oncogene vav OS=Homo sapiens OX=9606 GN=VAV1 PE=1 SV=4
372	true	Q13200|PSMD2_HUMAN	17.84	45.04	38	31	Carbamidomethylation; Deamidation (NQ)	9295005.0	7820094.0	1.2982796E7	9985784.0	8475305.0	1.2193922E7	1.0640048E7	1.3189184E7	1.1623687E7	1.5920806E7	1.558496E7	1.5228391E7	0.78:0.66:1.09:0.84:0.71:1.02:0.89:1.11:0.98:1.34:1.31:1.28	1.094965E7	1.6616866E7	0.79:1.21	100200	26S proteasome non-ATPase regulatory subunit 2 OS=Homo sapiens OX=9606 GN=PSMD2 PE=1 SV=3
490	false	Q6QEF8|CORO6_HUMAN	0.55	2.12	2	1	Carbamidomethylation; Deamidation (NQ)	1226444.8	675238.3	1350344.4	1932370.8	6890240.5	4216580.0	4642504.0	5109181.0	1253593.5	1965340.9	1508489.9	1071856.1	0.46:0.25:0.51:0.73:2.60:1.59:1.75:1.93:0.47:0.74:0.57:0.40	2715203.2	2591827.5	1.02:0.98	52762	Coronin-6 OS=Homo sapiens OX=9606 GN=CORO6 PE=1 SV=2
505	true	Q96PE2|ARHGH_HUMAN	4.59	17.98	40	27	Carbamidomethylation	1859444.0	1711014.0	2201047.5	9560940.0	1983763.8	1836806.9	2.2565624E7	3334640.0	2345744.2	1928379.9	3553889.5	2937640.5	0.40:0.37:0.47:2.06:0.43:0.39:4.85:0.72:0.50:0.41:0.76:0.63	3192169.2	6110986.0	0.69:1.31	221673	Rho guanine nucleotide exchange factor 17 OS=Homo sapiens OX=9606 GN=ARHGEF17 PE=1 SV=1
279	true	P45974|UBP5_HUMAN	1.66	45.34	47	32	Acetylation (N-term); Carbamidomethylation; Deamidation (NQ); Oxidation (M)	2.5726832E7	2.0386418E7	3.8390896E7	4.1621604E7	3.128458E7	3.4730764E7	2.184556E7	3.2812654E7	2.7801172E7	3.4173272E7	4.0675424E7	4.914052E7	0.77:0.61:1.16:1.25:0.94:1.05:0.66:0.99:0.84:1.03:1.22:1.48	3.3069246E7	3.4804728E7	0.97:1.03	95786	Ubiquitin carboxyl-terminal hydrolase 5 OS=Homo sapiens OX=9606 GN=USP5 PE=1 SV=2
2965	true	Q96JG6|VPS50_HUMAN	5.34	6.02	4	4		361944.06	5773376.5	2584723.0	1.0747318E7	720345.9	616778.5	1097124.0	3290020.8	333689.88	1661705.0	254152.17	523359.62	0.16:2.48:1.11:4.61:0.31:0.26:0.47:1.41:0.14:0.71:0.11:0.22	3481192.2	1199341.2	1.49:0.51	111174	Syndetin OS=Homo sapiens OX=9606 GN=VPS50 PE=1 SV=3
2416	true	P0DME0|SETLP_HUMAN	4.11	2.32	7	1		27612.99	156054.88	0.0	0.0	5547069.0	0.0	0.0	8361.859	56885.207	0.0	241607.48	0.0	0.05:0.31:0.00:0.00:11.03:0.00:0.00:0.02:0.11:0.00:0.48:0.00	1910245.6	102284.85	1.90:0.10	34882	Protein SETSIP OS=Homo sapiens OX=9606 GN=SETSIP PE=1 SV=1
1832	true	Q9NZN5|ARHGC_HUMAN	0.14	6.15	11	8	Carbamidomethylation	4410932.5	892029.75	1151345.6	1740680.8	1039007.5	2736664.0	2968666.8	2107113.0	1683385.4	1172385.0	1335479.5	1267352.2	2.35:0.48:0.61:0.93:0.55:1.46:1.58:1.12:0.90:0.63:0.71:0.68	1995110.0	1755730.2	1.06:0.94	173232	Rho guanine nucleotide exchange factor 12 OS=Homo sapiens OX=9606 GN=ARHGEF12 PE=1 SV=1
4183	true	P19878|NCF2_HUMAN	5.02	5.13	3	2	Carbamidomethylation	661912.7	455041.9	2381035.8	3529821.2	411610.0	305626.28	182669.6	196202.77	0.0	1329798.2	279906.7	1169787.2	0.73:0.50:2.62:3.88:0.45:0.34:0.20:0.22:0.00:1.46:0.31:1.29	1290841.4	643513.44	1.33:0.67	59762	Neutrophil cytosol factor 2 OS=Homo sapiens OX=9606 GN=NCF2 PE=1 SV=2
3800	true	P46019|KPB2_HUMAN	0.80	2.35	2	2		1541396.8	827536.25	762577.2	1373800.4	1662183.5	418838.0	830788.4	1514670.1	728084.0	793930.3	1690657.6	1065958.9	1.40:0.75:0.69:1.25:1.51:0.38:0.75:1.38:0.66:0.72:1.54:0.97	1097722.0	1104014.9	1.00:1.00	138408	Phosphorylase b kinase regulatory subunit alpha, liver isoform OS=Homo sapiens OX=9606 GN=PHKA2 PE=1 SV=1
3291	true	Q9NY47|CA2D2_HUMAN	1.35	1.65	3	2		195021.78	150089.36	1956013.4	235952.19	252062.62	694827.1	1159409.6	1403043.8	230592.64	267883.75	310465.28	229469.12	0.33:0.25:3.31:0.40:0.43:1.18:1.96:2.38:0.39:0.45:0.53:0.39	580661.06	600144.0	0.98:1.02	129817	Voltage-dependent calcium channel subunit alpha-2/delta-2 OS=Homo sapiens OX=9606 GN=CACNA2D2 PE=1 SV=2
3059	true	P0DJD1|RGPD2_HUMAN	1.49	0.57	5	1		480570.3	504711.16	1602199.8	782086.4	157428.98	46489.895	641774.5	88165.3	468143.94	958168.2	1381385.6	282536.0	0.78:0.82:2.60:1.27:0.26:0.08:1.04:0.14:0.76:1.56:2.24:0.46	595581.06	636695.56	0.97:1.03	197308	RANBP2-like and GRIP domain-containing protein 2 OS=Homo sapiens OX=9606 GN=RGPD2 PE=2 SV=1
2134	true	Q9UFN0|NPS3A_HUMAN	2.03	25.91	7	5	Oxidation (M)	1.1138163E7	1.0129416E7	3.707744E7	1.9697484E7	1.9747688E7	5066339.5	2396720.5	2.5678576E7	3283555.2	5.0860024E7	3579170.0	3.4180344E7	0.60:0.55:2.00:1.06:1.06:0.27:0.13:1.38:0.18:2.74:0.19:1.84	1.7142756E7	2.0099424E7	0.92:1.08	28467	Protein NipSnap homolog 3A OS=Homo sapiens OX=9606 GN=NIPSNAP3A PE=1 SV=2
3839	true	P17081|RHOQ_HUMAN	0.36	6.83	4	1		101471.86	44133.145	0.0	35682.348	202761.98	77658.61	29479.33	184265.58	70259.44	93476.05	342734.72	10637.423	1.02:0.44:0.00:0.36:2.04:0.78:0.30:1.85:0.71:0.94:3.45:0.11	92341.586	121808.76	0.86:1.14	22659	Rho-related GTP-binding protein RhoQ OS=Homo sapiens OX=9606 GN=RHOQ PE=1 SV=2
1374	true	P05387|RLA2_HUMAN	9.29	78.26	18	8	Carbamidomethylation; Deamidation (NQ)	5.20037E7	5.7032248E7	7.2305048E7	7.0899872E7	9.4086688E7	8.8879616E7	8.6333456E7	8.1552928E7	5.9585104E7	9.4314816E7	1.17192032E8	1.16520696E8	0.63:0.69:0.88:0.86:1.14:1.08:1.05:0.99:0.72:1.14:1.42:1.41	7.3176384E7	9.2947936E7	0.88:1.12	11665	60S acidic ribosomal protein P2 OS=Homo sapiens OX=9606 GN=RPLP2 PE=1 SV=1
2906	true	Q96RP9|EFGM_HUMAN	4.53	5.59	5	4	Acetylation (N-term)	777509.6	674723.9	537274.6	1093702.5	379017.4	211108.92	918716.94	1029756.0	414459.9	550693.1	825747.9	692754.06	1.15:1.00:0.80:1.62:0.56:0.31:1.36:1.52:0.61:0.82:1.22:1.03	646618.1	738688.0	0.93:1.07	83471	Elongation factor G, mitochondrial OS=Homo sapiens OX=9606 GN=GFM1 PE=1 SV=2
5681	true	Q5JTB6|PLAC9_HUMAN	3.13	10.31	1	1		256031.17	417708.88	179532.53	638027.1	868891.94	702312.56	343490.97	902008.2	441339.38	555778.56	164283.12	97697.96	0.55:0.90:0.39:1.38:1.87:1.51:0.74:1.94:0.95:1.20:0.35:0.21	510417.38	417433.03	1.10:0.90	10309	Placenta-specific protein 9 OS=Homo sapiens OX=9606 GN=PLAC9 PE=1 SV=1
1933	true	Q9BPX5|ARP5L_HUMAN	2.12	53.59	10	4		6575246.0	1.0520552E7	1.9536602E7	1.1192924E7	1.3637537E7	1.5169168E7	7780853.0	1.5668775E7	8833412.0	1.7782824E7	2.0208718E7	1.6126598E7	0.48:0.77:1.44:0.82:1.00:1.12:0.57:1.15:0.65:1.31:1.49:1.19	1.27979E7	1.4400196E7	0.94:1.06	16941	Actin-related protein 2/3 complex subunit 5-like protein OS=Homo sapiens OX=9606 GN=ARPC5L PE=1 SV=1
2968	false	Q15438|CYH1_HUMAN	10.88	4.52	2	2		1470494.0	1608424.4	1733788.0	1597010.0	883549.75	1222053.5	1223837.6	2087268.8	1661117.5	1868429.0	2689284.5	1837027.2	0.89:0.97:1.05:0.96:0.53:0.74:0.74:1.26:1.00:1.13:1.62:1.11	1419220.0	2034529.2	0.82:1.18	46413	Cytohesin-1 OS=Homo sapiens OX=9606 GN=CYTH1 PE=1 SV=1
552	true	Q16778|H2B2E_HUMAN	1.84	7.94	27	2		2.7666426E7	3.863498E7	3.8731724E7	2.5907592E7	3.3879368E7	3.6083708E7	3.995882E7	4.2833632E7	2.6158972E7	3.48554E7	3.058933E7	3.6418844E7	0.81:1.13:1.13:0.76:0.99:1.05:1.16:1.25:0.76:1.02:0.89:1.06	3.3483966E7	3.5135832E7	0.98:1.02	13920	Histone H2B type 2-E OS=Homo sapiens OX=9606 GN=H2BC21 PE=1 SV=3
1157	false	P06241|FYN_HUMAN	3.91	3.91	3	2		4465376.0	4241473.5	3806239.0	1.2037702E7	5300765.5	3496485.5	3811125.8	7483020.5	2390681.8	4384361.5	5705149.0	2407864.0	0.90:0.85:0.77:2.43:1.07:0.70:0.77:1.51:0.48:0.88:1.15:0.49	5558007.5	4408427.0	1.12:0.88	60762	Tyrosine-protein kinase Fyn OS=Homo sapiens OX=9606 GN=FYN PE=1 SV=3
1332	true	O75410|TACC1_HUMAN	5.69	16.27	13	10	Carbamidomethylation	6978073.5	3265419.5	2619296.0	2051213.0	8706532.0	5314866.0	6163042.0	1.0577424E7	9189523.0	3562145.8	4558898.5	4540534.0	1.24:0.58:0.47:0.36:1.55:0.94:1.10:1.88:1.63:0.63:0.81:0.81	4822566.5	6431928.0	0.86:1.14	87794	Transforming acidic coiled-coil-containing protein 1 OS=Homo sapiens OX=9606 GN=TACC1 PE=1 SV=2
719	true	Q15113|PCOC1_HUMAN	0.67	54.34	33	18	Acetylation (N-term); Carbamidomethylation; Deamidation (NQ); Oxidation (M)	8.8803322E8	7.299584E7	7.275136E7	5.1634544E7	2.1726272E8	6.8008506E8	5.341536E7	3.57957664E8	1.43449312E8	7.3010056E7	4.33816704E8	8.7467123E8	2.72:0.22:0.22:0.16:0.67:2.08:0.16:1.10:0.44:0.22:1.33:2.68	3.30486496E8	3.2284784E8	1.01:0.99	47972	Procollagen C-endopeptidase enhancer 1 OS=Homo sapiens OX=9606 GN=PCOLCE PE=1 SV=2
149	true	Q9NZU5|LMCD1_HUMAN	3.57	83.84	55	32	Acetylation (N-term); Carbamidomethylation; Deamidation (NQ); Oxidation (M)	1.29226176E8	2.66306944E8	3.5104E8	3.56297856E8	1.74396288E8	2.40480288E8	1.77722128E8	2.80217984E8	1.4681312E8	4.44056064E8	6.3449126E8	3.34967936E8	0.44:0.90:1.19:1.21:0.59:0.82:0.60:0.95:0.50:1.51:2.15:1.14	2.53000304E8	3.3653568E8	0.86:1.14	40833	LIM and cysteine-rich domains protein 1 OS=Homo sapiens OX=9606 GN=LMCD1 PE=1 SV=1
1506	true	Q641Q2|WAC2A_HUMAN	2.62	1.19	10	1		0.0	0.0	114202.664	0.0	44830.83	150080.78	69303.02	85142.805	0.0	194641.81	237892.64	90612.89	0.00:0.00:1.39:0.00:0.55:1.83:0.84:1.04:0.00:2.37:2.89:1.10	103038.09	135518.64	0.86:1.14	147184	WASH complex subunit 2A OS=Homo sapiens OX=9606 GN=WASHC2A PE=1 SV=3
392	true	P11413|G6PD_HUMAN	9.07	59.42	41	27	Acetylation (N-term); Carbamidomethylation; Deamidation (NQ); Oxidation (M)	2.387446E7	2.419276E7	2.7848802E7	2.886188E7	3.1132676E7	3.576592E7	1.7813716E7	6.00076E7	3.2880876E7	3.711646E7	6.1952948E7	4.8387832E7	0.67:0.68:0.78:0.81:0.87:1.00:0.50:1.68:0.92:1.04:1.73:1.35	2.8838468E7	4.3430456E7	0.80:1.20	59257	Glucose-6-phosphate 1-dehydrogenase OS=Homo sapiens OX=9606 GN=G6PD PE=1 SV=4
733	true	P60174|TPIS_HUMAN	4.68	84.74	27	16	Acetylation (N-term); Carbamidomethylation; Deamidation (NQ); Oxidation (M)	5.4580564E7	3.4140276E7	3.2090678E7	7.5337704E7	5.7245528E7	4.7162048E7	3.4006084E7	4.535414E7	2.614167E7	6.5165928E7	4.5184284E7	3.3579368E7	1.19:0.74:0.70:1.64:1.25:1.03:0.74:0.99:0.57:1.42:0.99:0.73	5.0228664E7	4.1596404E7	1.09:0.91	26669	Triosephosphate isomerase OS=Homo sapiens OX=9606 GN=TPI1 PE=1 SV=4
932	true	Q9UEY8|ADDG_HUMAN	2.66	33.99	29	17	Acetylation (N-term); Carbamidomethylation; Deamidation (NQ)	9752466.0	7130838.0	1.2242739E7	8905749.0	1.8355976E7	1.316311E7	1.4629877E7	6490257.0	1.0052736E7	1.4083286E7	1.5038376E7	2.0077784E7	0.78:0.57:0.98:0.71:1.47:1.05:1.17:0.52:0.80:1.13:1.20:1.61	1.1620272E7	1.341346E7	0.93:1.07	79155	Gamma-adducin OS=Homo sapiens OX=9606 GN=ADD3 PE=1 SV=1
2153	true	Q99471|PFD5_HUMAN	10.20	52.60	9	6	Acetylation (N-term); Oxidation (M)	4607796.0	6235619.0	7249054.5	7674925.0	8385649.0	4803786.5	6121864.0	1.1642832E7	5669353.5	7879228.0	1.257257E7	1.0892022E7	0.59:0.80:0.93:0.98:1.07:0.61:0.78:1.49:0.73:1.01:1.61:1.39	6720519.0	9355100.0	0.84:1.16	17328	Prefoldin subunit 5 OS=Homo sapiens OX=9606 GN=PFDN5 PE=1 SV=2
1890	true	P24593|IBP5_HUMAN	11.58	29.04	9	6	Carbamidomethylation; Oxidation (M)	8019085.0	2.8244774E7	1.069864E7	4705697.5	3.8020676E7	5333159.0	3.0839034E7	5.0462196E7	1.2886951E7	1.3710646E7	6.7472008E7	2.921102E7	0.32:1.13:0.43:0.19:1.52:0.21:1.24:2.02:0.52:0.55:2.70:1.17	1.5837006E7	3.4096976E7	0.63:1.37	30570	Insulin-like growth factor-binding protein 5 OS=Homo sapiens OX=9606 GN=IGFBP5 PE=1 SV=1
1424	true	P00966|ASSY_HUMAN	8.39	33.74	17	11	Carbamidomethylation; Deamidation (NQ)	9018838.0	1.2635792E7	1.3056889E7	1.050065E7	1.844645E7	7536046.0	9874430.0	4.1491496E7	1.4187652E7	1.4591432E7	2.2890826E7	1.1858958E7	0.58:0.81:0.84:0.68:1.19:0.49:0.64:2.68:0.91:0.94:1.48:0.76	1.2083725E7	1.9537608E7	0.76:1.24	46530	Argininosuccinate synthase OS=Homo sapiens OX=9606 GN=ASS1 PE=1 SV=2
112	true	P01031|CO5_HUMAN	3.74	40.99	93	58	Acetylation (N-term); Carbamidomethylation; Deamidation (NQ); Oxidation (M)	7.6350376E7	4.7706628E7	2.5234958E7	3.6600188E7	4.5955276E7	6.8404976E7	8.4651208E7	1.13475872E8	4.3974992E7	2.7010232E7	1.1913892E8	3.6171448E7	1.26:0.79:0.42:0.61:0.76:1.13:1.40:1.88:0.73:0.45:1.97:0.60	5.1761148E7	7.7960016E7	0.80:1.20	188305	Complement C5 OS=Homo sapiens OX=9606 GN=C5 PE=1 SV=4
423	true	P50570|DYN2_HUMAN	9.46	26.44	31	17	Carbamidomethylation; Oxidation (M)	3544274.0	3999457.0	5846270.5	4010570.8	1.1019995E7	6033275.0	9697138.0	8381276.0	4489599.0	7277659.5	6839103.5	1.1935714E7	0.51:0.58:0.84:0.58:1.59:0.87:1.40:1.21:0.65:1.05:0.99:1.72	5742307.0	8404417.0	0.81:1.19	98064	Dynamin-2 OS=Homo sapiens OX=9606 GN=DNM2 PE=1 SV=2
812	true	Q9UNZ2|NSF1C_HUMAN	0.77	52.97	26	17	Carbamidomethylation; Deamidation (NQ); Oxidation (M)	1.2437827E7	1.2356245E7	2.3371936E7	3.0459152E7	1.5509405E7	3.3772888E7	2.2176326E7	1.201097E7	2.3792008E7	2.2817366E7	1.6306423E7	1.8608882E7	0.61:0.61:1.15:1.50:0.76:1.66:1.09:0.59:1.17:1.12:0.80:0.92	2.1628924E7	1.9285328E7	1.06:0.94	40573	NSFL1 cofactor p47 OS=Homo sapiens OX=9606 GN=NSFL1C PE=1 SV=2
1174	true	P15170|ERF3A_HUMAN	11.14	12.83	17	5	Carbamidomethylation; Deamidation (NQ); Oxidation (M)	2494633.5	3094103.5	3905111.0	2551659.0	3187489.2	2531201.2	4156889.2	9943060.0	2390582.2	3230353.0	6133780.0	4114018.0	0.63:0.78:0.98:0.64:0.80:0.64:1.05:2.50:0.60:0.81:1.54:1.03	3091239.0	5108420.5	0.75:1.25	55756	Eukaryotic peptide chain release factor GTP-binding subunit ERF3A OS=Homo sapiens OX=9606 GN=GSPT1 PE=1 SV=1
1263	true	P49023|PAXI_HUMAN	4.02	29.61	14	12	Carbamidomethylation; Deamidation (NQ)	4395928.5	2532341.8	6704623.5	3969871.5	6677129.0	6305727.5	9311637.0	4394510.5	3366928.2	6311644.0	4960258.0	1.0247492E7	0.76:0.44:1.16:0.69:1.16:1.09:1.62:0.76:0.58:1.09:0.86:1.78	5297077.0	6906651.0	0.87:1.13	64505	Paxillin OS=Homo sapiens OX=9606 GN=PXN PE=1 SV=3
2781	true	Q3KQU3|MA7D1_HUMAN	8.57	10.11	5	5		1138099.1	2058797.0	2245126.8	2364956.8	3188584.5	1817363.8	1453525.4	3000578.5	2055386.4	4501204.5	4099044.8	4054110.0	0.43:0.77:0.84:0.89:1.20:0.68:0.55:1.13:0.77:1.69:1.54:1.52	2135488.0	3286463.0	0.79:1.21	92820	MAP7 domain-containing protein 1 OS=Homo sapiens OX=9606 GN=MAP7D1 PE=1 SV=1
2433	true	Q9H2U2|IPYR2_HUMAN	6.67	21.26	10	5	Carbamidomethylation; Deamidation (NQ)	6148080.0	1.2045768E7	9387430.0	9323273.0	8078476.0	5325804.5	7901904.0	1.3817335E7	8331124.0	7177012.0	1.2237275E7	1.374173E7	0.65:1.27:0.99:0.99:0.85:0.56:0.84:1.46:0.88:0.76:1.29:1.45	8480439.0	1.0534397E7	0.89:1.11	37920	Inorganic pyrophosphatase 2, mitochondrial OS=Homo sapiens OX=9606 GN=PPA2 PE=1 SV=2
2438	true	Q6L8Q7|PDE12_HUMAN	3.68	8.21	4	4		2321285.2	2096039.1	1237222.5	1.881921E7	2164989.2	456105.0	4704202.0	4060233.0	1243369.2	1.8347638E7	2111983.8	2655831.5	0.46:0.42:0.25:3.75:0.43:0.09:0.94:0.81:0.25:3.66:0.42:0.53	4515808.5	5520543.0	0.90:1.10	67352	2',5'-phosphodiesterase 12 OS=Homo sapiens OX=9606 GN=PDE12 PE=1 SV=2
1901	true	Q8IY17|PLPL6_HUMAN	5.64	7.64	10	8	Carbamidomethylation	931813.4	1658276.0	1999350.5	1115360.6	1308946.2	1128638.1	587562.25	1540682.5	1268245.5	775536.5	1229635.8	1251037.6	0.76:1.34:1.62:0.90:1.06:0.92:0.48:1.25:1.03:0.63:1.00:1.01	1357064.1	1108783.4	1.10:0.90	150954	Patatin-like phospholipase domain-containing protein 6 OS=Homo sapiens OX=9606 GN=PNPLA6 PE=1 SV=3
1594	true	Q96BM9|ARL8A_HUMAN	4.26	16.13	12	3	Acetylation (N-term); Carbamidomethylation; Deamidation (NQ)	103195.836	578717.56	740217.1	267508.75	1126370.5	574558.0	1406624.5	772133.2	285715.7	388036.97	803595.0	826248.3	0.16:0.88:1.13:0.41:1.72:0.88:2.14:1.18:0.44:0.59:1.22:1.26	565094.6	747059.0	0.86:1.14	21416	ADP-ribosylation factor-like protein 8A OS=Homo sapiens OX=9606 GN=ARL8A PE=1 SV=1
3630	true	Q32MK0|MYLK3_HUMAN	4.52	1.47	3	1		5359397.5	2923138.8	8252584.5	1.0064876E7	1.2930282E7	1.3890105E7	2011633.8	1.2186593E7	4615596.5	6707414.0	1.2654931E7	2278988.8	0.69:0.37:1.05:1.29:1.65:1.78:0.26:1.56:0.59:0.86:1.62:0.29	8903397.0	6742526.0	1.14:0.86	88393	Myosin light chain kinase 3 OS=Homo sapiens OX=9606 GN=MYLK3 PE=1 SV=3
632	true	O75165|DJC13_HUMAN	2.26	12.97	25	21	Acetylation (N-term); Carbamidomethylation; Deamidation (NQ)	1818746.0	1844766.0	2080389.1	2363468.2	5050260.0	1669062.1	3157706.2	2672862.0	1151458.0	3554354.2	3383492.2	2612261.2	0.70:0.71:0.80:0.90:1.93:0.64:1.21:1.02:0.44:1.36:1.29:1.00	2471115.2	2755355.5	0.95:1.05	254415	DnaJ homolog subfamily C member 13 OS=Homo sapiens OX=9606 GN=DNAJC13 PE=1 SV=5
1775	true	Q8NCH0|CHSTE_HUMAN	2.15	19.41	8	7	Acetylation (N-term); Deamidation (NQ)	7421491.5	8464574.0	8874607.0	3549903.5	3081759.8	6019020.0	3265584.2	4837218.0	1.0712921E7	9709743.0	4285724.5	1.342802E7	1.06:1.21:1.27:0.51:0.44:0.86:0.47:0.69:1.54:1.39:0.61:1.93	6274664.0	7779278.0	0.89:1.11	42997	Carbohydrate sulfotransferase 14 OS=Homo sapiens OX=9606 GN=CHST14 PE=1 SV=2
1553	true	P61221|ABCE1_HUMAN	5.25	18.20	13	9	Carbamidomethylation; Deamidation (NQ); Oxidation (M)	2406125.8	3510707.5	3840032.0	2667603.5	6532858.0	6742722.5	6149275.0	3101807.5	2896638.8	7028055.5	7239617.0	7050756.5	0.49:0.71:0.78:0.54:1.32:1.37:1.25:0.63:0.59:1.43:1.47:1.43	4320146.5	5603122.0	0.87:1.13	67314	ATP-binding cassette sub-family E member 1 OS=Homo sapiens OX=9606 GN=ABCE1 PE=1 SV=1
2136	true	Q969P0|IGSF8_HUMAN	15.59	14.19	7	7	Carbamidomethylation; Deamidation (NQ)	1492986.2	901584.4	1179309.0	763169.75	5676068.5	606930.4	7743828.0	3860088.8	1777468.1	2497314.0	2528273.0	6131456.0	0.51:0.31:0.40:0.26:1.94:0.21:2.64:1.32:0.61:0.85:0.86:2.09	2437999.2	4089738.0	0.75:1.25	65034	Immunoglobulin superfamily member 8 OS=Homo sapiens OX=9606 GN=IGSF8 PE=1 SV=1
65	true	P13611|CSPG2_HUMAN	3.19	15.81	98	53	Acetylation (N-term); Carbamidomethylation; Deamidation (NQ); Oxidation (M)	9.490617E8	2.91738189E9	5.2790456E9	6.8041786E8	1.50965594E9	2.17943757E9	9.2087533E8	2.14578278E9	3.56162611E9	2.63617715E9	2.49830093E9	3.57199872E9	0.39:1.21:2.20:0.28:0.63:0.91:0.38:0.89:1.48:1.10:1.04:1.49	2.25336013E9	2.55579341E9	0.94:1.06	372820	Versican core protein OS=Homo sapiens OX=9606 GN=VCAN PE=1 SV=3
2810	true	O60234|GMFG_HUMAN	5.49	27.46	7	3	Acetylation (N-term); Carbamidomethylation	785746.56	682043.8	1809054.8	319889.0	1618515.8	1370469.8	662533.3	371013.0	99619.45	1065872.1	1131583.0	965843.5	0.87:0.75:1.99:0.35:1.78:1.51:0.73:0.41:0.11:1.18:1.25:1.07	1131366.6	792598.5	1.18:0.82	16801	Glia maturation factor gamma OS=Homo sapiens OX=9606 GN=GMFG PE=1 SV=1
1860	true	P08311|CATG_HUMAN	5.27	26.67	9	6	Carbamidomethylation; Deamidation (NQ); Oxidation (M)	6955029.5	9648898.0	8009519.5	5844898.0	9280313.0	2.0772236E7	1.0331413E7	2.8222456E7	6001984.5	9235255.0	2.1333702E7	1.2162666E7	0.56:0.78:0.65:0.47:0.75:1.69:0.84:2.29:0.49:0.75:1.73:0.99	1.0186865E7	1.4570238E7	0.82:1.18	28837	Cathepsin G OS=Homo sapiens OX=9606 GN=CTSG PE=1 SV=2
3180	true	Q9BRP8|PYM1_HUMAN	0.80	16.67	4	3		1116620.0	837174.6	1010562.5	1.4976131E7	4762504.0	912756.5	4674336.5	4508264.0	905816.75	1005395.56	1623145.9	923524.6	0.36:0.27:0.33:4.82:1.53:0.29:1.51:1.45:0.29:0.32:0.52:0.30	4005332.0	2273414.0	1.28:0.72	22656	Partner of Y14 and mago OS=Homo sapiens OX=9606 GN=PYM1 PE=1 SV=1
1092	true	Q96KP1|EXOC2_HUMAN	1.24	18.72	15	14	Carbamidomethylation; Deamidation (NQ)	1733305.8	1880384.9	7931765.5	2387396.5	9461734.0	2349808.5	5353356.0	3863362.0	1403719.0	3322282.2	3299603.0	9395715.0	0.40:0.43:1.82:0.55:2.17:0.54:1.23:0.89:0.32:0.76:0.76:2.15	4697369.0	4981992.0	0.97:1.03	104066	Exocyst complex component 2 OS=Homo sapiens OX=9606 GN=EXOC2 PE=1 SV=1
2504	true	Q9NP97|DLRB1_HUMAN	7.53	60.42	12	5	Acetylation (N-term); Deamidation (NQ)	2.0884642E7	1.6331162E7	3.0296638E7	2.6010548E7	3.0900794E7	2.7194434E7	3.7660124E7	2.5553816E7	1.9246926E7	3.2996966E7	3.3482658E7	4.228184E7	0.73:0.57:1.06:0.91:1.08:0.95:1.32:0.89:0.67:1.15:1.17:1.48	2.5372924E7	3.2240952E7	0.88:1.12	10922	Dynein light chain roadblock-type 1 OS=Homo sapiens OX=9606 GN=DYNLRB1 PE=1 SV=3
4290	true	Q13445|TMED1_HUMAN	0.00	5.73	1	1	Carbamidomethylation	7657180.0	208070.45	514822.97	369812.3	128192.984	1.053228E7	96391.08	150898.42	7406887.5	718781.3	1.1020804E7	476571.22	2.34:0.06:0.16:0.11:0.04:3.22:0.03:0.05:2.26:0.22:3.37:0.15	3235059.8	3311722.2	0.99:1.01	25206	Transmembrane emp24 domain-containing protein 1 OS=Homo sapiens OX=9606 GN=TMED1 PE=1 SV=1
2635	true	Q15018|ABRX2_HUMAN	4.30	11.33	7	4	Carbamidomethylation	1511545.9	1083149.0	1074777.1	1886135.6	3207133.5	1730826.6	2009454.8	4442614.0	954886.7	1726004.9	3319953.8	1780298.0	0.73:0.53:0.52:0.92:1.56:0.84:0.98:2.16:0.46:0.84:1.61:0.86	1748928.0	2372202.0	0.85:1.15	46901	BRISC complex subunit Abraxas 2 OS=Homo sapiens OX=9606 GN=ABRAXAS2 PE=1 SV=2
2966	true	O75663|TIPRL_HUMAN	3.38	14.71	4	3	Carbamidomethylation; Deamidation (NQ)	3.062943E7	1969772.8	3.4545348E7	3487355.5	5467267.5	2.6262364E7	1.9981294E7	9269253.0	1.7860966E7	3.8491076E7	4925969.0	2.592337E7	1.68:0.11:1.89:0.19:0.30:1.44:1.10:0.51:0.98:2.11:0.27:1.42	1.7060256E7	1.9408654E7	0.94:1.06	31444	TIP41-like protein OS=Homo sapiens OX=9606 GN=TIPRL PE=1 SV=2
2841	true	P05771|KPCB_HUMAN	0.74	3.73	3	2	Carbamidomethylation	130619.28	66469.414	81729.72	1863940.0	636064.0	184448.08	398676.1	781172.8	949969.4	15175.403	231742.89	398051.38	0.27:0.14:0.17:3.90:1.33:0.39:0.83:1.63:1.99:0.03:0.48:0.83	493878.4	462464.66	1.03:0.97	76869	Protein kinase C beta type OS=Homo sapiens OX=9606 GN=PRKCB PE=1 SV=4
3489	true	P07311|ACYP1_HUMAN	3.11	35.35	3	3		2242458.5	1975903.5	2735968.8	1279237.2	1509117.5	1844730.8	1419418.0	1476887.1	2127860.8	3044600.0	2785476.0	2391403.0	1.08:0.95:1.32:0.62:0.73:0.89:0.69:0.71:1.03:1.47:1.35:1.16	1931236.0	2207607.5	0.93:1.07	11261	Acylphosphatase-1 OS=Homo sapiens OX=9606 GN=ACYP1 PE=1 SV=2
934	true	P41091|IF2G_HUMAN	8.26	45.97	21	17	Acetylation (N-term); Carbamidomethylation; Oxidation (M)	6117944.0	7049909.5	1.3427126E7	8589159.0	8853510.0	1.1730331E7	1.3847793E7	7697497.0	7456309.0	2.7445356E7	1.2282864E7	1.7832084E7	0.52:0.59:1.13:0.72:0.75:0.99:1.17:0.65:0.63:2.31:1.04:1.50	9589349.0	1.4738156E7	0.79:1.21	51109	Eukaryotic translation initiation factor 2 subunit 3 OS=Homo sapiens OX=9606 GN=EIF2S3 PE=1 SV=3
2795	true	O15116|LSM1_HUMAN	0.58	30.08	4	3	Acetylation (N-term); Carbamidomethylation	2028942.4	1479952.6	3208985.5	4334783.0	2611787.5	2284775.8	2831923.0	2717250.0	2054410.0	2208085.0	2219022.0	2749114.2	0.79:0.58:1.25:1.69:1.02:0.89:1.11:1.06:0.80:0.86:0.87:1.07	3694177.8	3376400.8	1.04:0.96	15179	U6 snRNA-associated Sm-like protein LSm1 OS=Homo sapiens OX=9606 GN=LSM1 PE=1 SV=1
2831	true	O95084|PRS23_HUMAN	0.02	5.48	2	2		479376.44	711246.7	119711.8	2053403.5	2034591.0	224380.6	837286.44	987627.5	965064.2	214076.19	448508.8	509388.94	0.60:0.89:0.15:2.57:2.55:0.28:1.05:1.24:1.21:0.27:0.56:0.64	1073545.2	660325.4	1.24:0.76	43001	Serine protease 23 OS=Homo sapiens OX=9606 GN=PRSS23 PE=1 SV=1
3015	true	P49207|RL34_HUMAN	27.91	21.37	8	3	Carbamidomethylation; Deamidation (NQ); Oxidation (M)	8023594.5	5167530.0	5532990.5	4400298.5	2924170.5	3667564.5	3.2712046E7	8883058.0	9193764.0	2.925551E7	1.2428971E7	1.2524808E7	0.71:0.46:0.49:0.39:0.26:0.33:2.91:0.79:0.82:2.61:1.11:1.12	4952691.5	1.7499694E7	0.44:1.56	13293	60S ribosomal protein L34 OS=Homo sapiens OX=9606 GN=RPL34 PE=1 SV=3
2691	true	Q96F85|CNRP1_HUMAN	18.07	40.24	7	5	Acetylation (N-term)	6916212.0	4937419.0	8701100.0	6845801.5	1.0814132E7	9688928.0	1.665956E7	1.0480739E7	1.1552358E7	8967276.0	1.3534222E7	1.1087115E7	0.69:0.49:0.87:0.68:1.08:0.97:1.66:1.05:1.15:0.90:1.35:1.11	7983932.0	1.2355963E7	0.79:1.21	18648	CB1 cannabinoid receptor-interacting protein 1 OS=Homo sapiens OX=9606 GN=CNRIP1 PE=1 SV=1
5753	true	P14598|NCF1_HUMAN	5.28	5.90	1	1		131880.33	0.0	73494.695	0.0	326235.0	835534.0	0.0	0.0	83771.77	175724.7	101257.43	138708.1	0.85:0.00:0.47:0.00:2.10:5.37:0.00:0.00:0.54:1.13:0.65:0.89	341786.0	124865.5	1.46:0.54	44682	Neutrophil cytosol factor 1 OS=Homo sapiens OX=9606 GN=NCF1 PE=1 SV=4
4062	true	Q9UK22|FBX2_HUMAN	11.76	9.12	3	2	Carbamidomethylation	684459.06	1396432.2	2474331.8	2701303.0	2199171.8	2353864.8	3725233.2	4698131.0	1496175.6	3024509.0	3935874.0	2948003.2	0.26:0.53:0.94:1.02:0.83:0.89:1.41:1.78:0.57:1.15:1.49:1.12	1968260.4	3304654.2	0.75:1.25	33328	F-box only protein 2 OS=Homo sapiens OX=9606 GN=FBXO2 PE=1 SV=2
4202	true	O76027|ANXA9_HUMAN	1.05	5.80	3	2	Deamidation (NQ)	1388560.9	2053109.8	2144863.8	248103.98	918252.0	1573933.9	1084586.6	2555786.8	704022.1	2286049.0	3993540.0	291113.0	0.87:1.28:1.34:0.15:0.57:0.98:0.68:1.59:0.44:1.43:2.49:0.18	1387804.0	1819183.0	0.87:1.13	38364	Annexin A9 OS=Homo sapiens OX=9606 GN=ANXA9 PE=1 SV=3
2763	true	A6NHG4|DDTL_HUMAN	1.01	6.72	8	1	Carbamidomethylation	1924948.6	42269.402	316850.97	145790.66	1411050.1	1234328.4	159078.44	2232189.2	147322.23	1078561.2	467845.2	851203.8	2.31:0.05:0.38:0.17:1.69:1.48:0.19:2.68:0.18:1.29:0.56:1.02	845873.0	822700.0	1.01:0.99	14195	D-dopachrome decarboxylase-like protein OS=Homo sapiens OX=9606 GN=DDTL PE=2 SV=1
2767	true	Q13188|STK3_HUMAN	15.26	3.87	7	2		1387124.9	1901050.0	2317448.2	845140.8	343927.66	826044.1	74896.14	477454.8	0.0	239460.42	1104824.5	30996.057	1.74:2.39:2.91:1.06:0.43:1.04:0.09:0.60:0.00:0.30:1.39:0.04	1270122.6	385526.38	1.53:0.47	56301	Serine/threonine-protein kinase 3 OS=Homo sapiens OX=9606 GN=STK3 PE=1 SV=2
131	true	P13645|K1C10_HUMAN	10.99	61.47	58	33	Acetylation (N-term); Carbamidomethylation; Deamidation (NQ); Oxidation (M)	9529839.0	9.5872608E8	4.927824E8	2.9895272E7	7.5661632E7	1.9916828E7	1.1721794E7	1.634502E7	1.4369575E7	2.1822598E7	2.5934424E7	1.790824E7	0.07:6.79:3.49:0.21:0.54:0.14:0.08:0.12:0.10:0.15:0.18:0.13	2.64418688E8	1.8256652E7	1.87:0.13	58827	Keratin, type I cytoskeletal 10 OS=Homo sapiens OX=9606 GN=KRT10 PE=1 SV=6
2205	true	Q9UHB6|LIMA1_HUMAN	2.31	10.14	6	6	Carbamidomethylation	1505042.8	692794.1	1206859.5	1397742.1	1868156.2	1347380.6	1683593.6	2046983.2	1812013.0	1207111.9	838334.5	1329739.0	1.07:0.49:0.86:0.99:1.32:0.95:1.19:1.45:1.28:0.86:0.59:0.94	1372453.2	1486295.9	0.96:1.04	85226	LIM domain and actin-binding protein 1 OS=Homo sapiens OX=9606 GN=LIMA1 PE=1 SV=1
1137	false	B5ME19|EIFCL_HUMAN	8.18	13.13	16	11		1.1299904E7	6002328.0	1.3001239E7	6395122.5	1.0019897E7	1.1954966E7	9219495.0	8942050.0	1.005437E7	2.2563808E7	1.2645859E7	2.2612908E7	0.94:0.50:1.08:0.53:0.83:0.99:0.76:0.74:0.83:1.87:1.05:1.88	1.0037697E7	1.4339749E7	0.82:1.18	105473	Eukaryotic translation initiation factor 3 subunit C-like protein OS=Homo sapiens OX=9606 GN=EIF3CL PE=1 SV=1
3267	true	Q8IZQ5|SELH_HUMAN	1.71	24.59	4	3	Carbamidomethylation	568247.44	984044.4	1827384.6	879994.75	1488495.2	1088165.8	1523044.5	862213.1	1181194.5	752228.6	1856720.5	1179008.5	0.48:0.83:1.55:0.74:1.26:0.92:1.29:0.73:1.00:0.64:1.57:1.00	1139388.8	1225734.9	0.96:1.04	13422	Selenoprotein H OS=Homo sapiens OX=9606 GN=SELENOH PE=1 SV=2
4716	true	Q9BZE1|RM37_HUMAN	15.38	3.78	1	1		0.0	1227310.2	0.0	0.0	0.0	0.0	162912.06	23571.74	0.0	0.0	783608.5	0.0	0.00:6.70:0.00:0.00:0.00:0.00:0.89:0.13:0.00:0.00:4.28:0.00	1227310.2	323364.1	1.58:0.42	48117	39S ribosomal protein L37, mitochondrial OS=Homo sapiens OX=9606 GN=MRPL37 PE=1 SV=2
154	true	P02671|FIBA_HUMAN	2.53	40.53	62	32	Acetylation (N-term); Carbamidomethylation; Deamidation (NQ); Oxidation (M)	6.1603844E7	2.1784904E8	1.553176E8	1.82487168E8	5.4340787E8	2.75763136E8	1.81170816E8	8.054503E8	1.59334176E8	8.9483776E7	2.93760992E8	4.53373856E8	0.22:0.76:0.55:0.64:1.91:0.97:0.64:2.83:0.56:0.31:1.03:1.59	2.39441952E8	3.30428992E8	0.84:1.16	94973	Fibrinogen alpha chain OS=Homo sapiens OX=9606 GN=FGA PE=1 SV=2
2440	true	P62899|RL31_HUMAN	7.25	33.60	7	5	Carbamidomethylation; Deamidation (NQ)	1.8900296E7	1.3387872E7	2.0579004E7	1.2026006E7	3.1632234E7	2.6961788E7	2.055062E7	3.075224E7	1.5745651E7	2.1161976E7	3.9463796E7	4.3605016E7	0.77:0.55:0.84:0.49:1.29:1.10:0.84:1.25:0.64:0.86:1.61:1.78	2.05812E7	2.8546548E7	0.84:1.16	14463	60S ribosomal protein L31 OS=Homo sapiens OX=9606 GN=RPL31 PE=1 SV=1
2056	true	P62942|FKB1A_HUMAN	11.80	74.07	7	5	Acetylation (N-term); Carbamidomethylation; Oxidation (M)	1.03680528E8	6.8237128E7	1.27373344E8	1.05944544E8	1.4300864E8	1.19205632E8	1.66311328E8	1.2875936E8	1.1561056E8	1.58284432E8	1.6011024E8	1.19923336E8	0.82:0.54:1.01:0.84:1.13:0.94:1.32:1.02:0.91:1.25:1.27:0.95	1.11440944E8	1.42179424E8	0.88:1.12	11951	Peptidyl-prolyl cis-trans isomerase FKBP1A OS=Homo sapiens OX=9606 GN=FKBP1A PE=1 SV=2
2112	true	P26440|IVD_HUMAN	5.06	17.84	10	7	Carbamidomethylation; Deamidation (NQ)	6455221.0	5208650.0	7036565.0	6796733.0	1.3390886E7	5503447.5	8495577.0	3.4874904E7	6441022.0	5732440.0	1.1473874E7	6736956.0	0.66:0.53:0.71:0.69:1.36:0.56:0.86:3.54:0.65:0.58:1.17:0.68	7398583.5	1.2350798E7	0.75:1.25	46651	Isovaleryl-CoA dehydrogenase, mitochondrial OS=Homo sapiens OX=9606 GN=IVD PE=1 SV=2
924	true	P29692|EF1D_HUMAN	17.15	57.30	26	13	Acetylation (N-term); Carbamidomethylation; Deamidation (NQ); Oxidation (M)	4.1672288E7	3.518498E7	4.6538988E7	5.0895824E7	5.5874264E7	5.4368616E7	7.1211424E7	6.9195168E7	4.18984E7	6.1705256E7	8.3193E7	7.8896616E7	0.72:0.61:0.81:0.88:0.97:0.94:1.24:1.20:0.73:1.07:1.45:1.37	4.7494168E7	6.7749744E7	0.82:1.18	31122	Elongation factor 1-delta OS=Homo sapiens OX=9606 GN=EEF1D PE=1 SV=5
1930	true	P01137|TGFB1_HUMAN	0.27	24.10	9	8	Carbamidomethylation	726300.25	813317.44	651045.8	846935.1	1327264.6	1662380.2	1014745.5	1107273.2	726171.6	2245638.8	1937439.6	167760.25	0.66:0.74:0.59:0.77:1.20:1.51:0.92:1.00:0.66:2.04:1.76:0.15	1094206.6	1323826.2	0.91:1.09	44341	Transforming growth factor beta-1 proprotein OS=Homo sapiens OX=9606 GN=TGFB1 PE=1 SV=2
1031	true	O95359|TACC2_HUMAN	8.26	5.87	14	11	Deamidation (NQ)	814138.56	1245234.2	193248.36	367267.8	814259.56	1330087.2	406718.3	1267880.1	2288788.8	3596333.8	2155943.5	628092.44	0.65:0.99:0.15:0.29:0.65:1.06:0.32:1.01:1.82:2.86:1.71:0.50	1067312.8	2138134.0	0.67:1.33	309427	Transforming acidic coiled-coil-containing protein 2 OS=Homo sapiens OX=9606 GN=TACC2 PE=1 SV=3
2696	true	Q5SRE7|PHYD1_HUMAN	1.56	24.40	8	5	Carbamidomethylation	5554444.5	3435614.8	3547800.5	3099105.0	4120616.0	5937982.5	4408110.5	2587245.2	4428731.0	4493355.0	3065662.2	5108737.0	1.34:0.83:0.86:0.75:0.99:1.43:1.06:0.62:1.07:1.08:0.74:1.23	4282594.0	4120862.0	1.02:0.98	32411	Phytanoyl-CoA dioxygenase domain-containing protein 1 OS=Homo sapiens OX=9606 GN=PHYHD1 PE=1 SV=2
2260	true	Q66LE6|2ABD_HUMAN	1.24	6.18	6	2	Deamidation (NQ)	8279429.0	273095.84	369796.75	60912.87	101410.11	107603.55	748704.5	529422.6	154586.28	248153.38	499424.1	324958.94	8.49:0.28:0.38:0.06:0.10:0.11:0.77:0.54:0.16:0.25:0.51:0.33	1532041.4	417541.62	1.57:0.43	52042	Serine/threonine-protein phosphatase 2A 55 kDa regulatory subunit B delta isoform OS=Homo sapiens OX=9606 GN=PPP2R2D PE=1 SV=1
1097	true	Q92973|TNPO1_HUMAN	5.22	17.04	18	12	Carbamidomethylation; Deamidation (NQ); Oxidation (M)	8320190.0	8884703.0	1.08793E7	6900907.5	1.1504896E7	1.1302614E7	1.3063686E7	6941847.0	7988867.0	1.3398628E7	1.3264244E7	1.5859395E7	0.78:0.83:1.02:0.65:1.08:1.06:1.22:0.65:0.75:1.25:1.24:1.48	9632102.0	1.1812684E7	0.90:1.10	102355	Transportin-1 OS=Homo sapiens OX=9606 GN=TNPO1 PE=1 SV=2
516	true	Q15404|RSU1_HUMAN	17.38	74.37	33	17	Carbamidomethylation; Deamidation (NQ); Oxidation (M)	1.61683792E8	1.17450944E8	2.62522176E8	9.8131072E7	2.07980608E8	1.57368064E8	2.24117808E8	4.67130304E8	1.93787904E8	2.12090592E8	3.4497232E8	3.42293216E8	0.70:0.51:1.13:0.42:0.89:0.68:0.96:2.01:0.83:0.91:1.48:1.47	1.67713072E8	3.014336E8	0.71:1.29	31540	Ras suppressor protein 1 OS=Homo sapiens OX=9606 GN=RSU1 PE=1 SV=3
2746	true	Q8IVM0|CCD50_HUMAN	1.88	17.65	8	5	Acetylation (N-term); Carbamidomethylation	6942702.5	5866825.0	2428009.0	1779039.0	4584230.5	1878651.2	1.3671595E7	2809143.8	1856750.1	3490422.0	5782219.0	3037268.8	1.54:1.30:0.54:0.39:1.02:0.42:3.03:0.62:0.41:0.77:1.28:0.67	3913243.0	5107900.0	0.87:1.13	35822	Coiled-coil domain-containing protein 50 OS=Homo sapiens OX=9606 GN=CCDC50 PE=1 SV=1
2879	false	Q9Y5A9|YTHD2_HUMAN	6.42	4.32	4	3		973517.2	1052037.5	2622836.8	615719.6	791109.3	1008922.25	570265.3	1662795.6	1443927.6	2135965.8	1893285.4	2182428.0	0.69:0.74:1.86:0.44:0.56:0.71:0.40:1.18:1.02:1.51:1.34:1.54	1243189.0	1761183.4	0.83:1.17	62334	YTH domain-containing family protein 2 OS=Homo sapiens OX=9606 GN=YTHDF2 PE=1 SV=2
854	true	P48739|PIPNB_HUMAN	0.65	61.25	29	14	Carbamidomethylation; Deamidation (NQ)	2.142351E7	1.1920184E7	2.2309788E7	2.0387958E7	9.6869456E7	7.7261152E7	5.2277528E7	1.3394832E7	5.2387792E7	2.8129152E7	1.3704263E7	1.02330728E8	0.50:0.28:0.52:0.48:2.27:1.81:1.22:0.31:1.23:0.66:0.32:2.40	4.1716576E7	4.3837956E7	0.98:1.02	31540	Phosphatidylinositol transfer protein beta isoform OS=Homo sapiens OX=9606 GN=PITPNB PE=1 SV=2
705	true	Q9UNF0|PACN2_HUMAN	6.38	40.33	25	17	Carbamidomethylation; Deamidation (NQ); Oxidation (M)	3.651718E7	1.730677E7	3.1526836E7	3.3147868E7	5.6179652E7	2.2825984E7	6.3801724E7	3.3466956E7	3.1618964E7	3.0830806E7	4.1517368E7	4.5664872E7	0.99:0.47:0.85:0.90:1.52:0.62:1.72:0.90:0.85:0.83:1.12:1.23	3.3151048E7	4.1150116E7	0.89:1.11	55739	Protein kinase C and casein kinase substrate in neurons protein 2 OS=Homo sapiens OX=9606 GN=PACSIN2 PE=1 SV=2
2708	true	Q86X55|CARM1_HUMAN	0.49	9.38	4	3	Acetylation (N-term); Carbamidomethylation; Deamidation (NQ); Oxidation (M)	1047292.25	535060.25	1436501.2	1266862.5	2073363.8	1978367.8	2562759.8	3741323.8	712131.75	1288266.9	704733.06	900597.7	0.69:0.35:0.94:0.83:1.36:1.30:1.69:2.46:0.47:0.85:0.46:0.59	1744114.4	2458134.0	0.83:1.17	65854	Histone-arginine methyltransferase CARM1 OS=Homo sapiens OX=9606 GN=CARM1 PE=1 SV=3
3281	true	Q3SY84|K2C71_HUMAN	1.59	1.72	3	1	Deamidation (NQ)	559586.8	211919.39	583174.9	86976.69	325868.25	545053.06	19275.365	887718.1	408677.12	644322.7	127065.89	381352.75	1.40:0.53:1.46:0.22:0.82:1.37:0.05:2.23:1.03:1.62:0.32:0.96	385429.84	411402.0	0.97:1.03	57292	Keratin, type II cytoskeletal 71 OS=Homo sapiens OX=9606 GN=KRT71 PE=1 SV=3
1989	true	Q9H254|SPTN4_HUMAN	1.71	1.33	8	3	Carbamidomethylation; Deamidation (NQ)	1548528.1	4319429.5	448736.2	7.0078584E7	1257562.9	553043.4	618986.5	6.4398628E7	3158846.5	257720.84	424133.94	560778.1	0.13:0.35:0.04:5.70:0.10:0.04:0.05:5.23:0.26:0.02:0.03:0.05	1.43803E7	1.2083072E7	1.09:0.91	288985	Spectrin beta chain, non-erythrocytic 4 OS=Homo sapiens OX=9606 GN=SPTBN4 PE=1 SV=2
2227	true	P43304|GPDM_HUMAN	0.59	14.86	8	7	Carbamidomethylation	750033.9	740564.25	2202892.5	1665062.0	1472071.8	3010242.0	936717.1	1450429.9	1582653.5	1332635.4	2576261.5	1594017.0	0.47:0.46:1.37:1.03:0.91:1.87:0.58:0.90:0.98:0.83:1.60:0.99	1640144.4	1578785.8	1.02:0.98	80853	Glycerol-3-phosphate dehydrogenase, mitochondrial OS=Homo sapiens OX=9606 GN=GPD2 PE=1 SV=3
2313	true	P11279|LAMP1_HUMAN	4.89	14.15	7	6	Acetylation (N-term); Carbamidomethylation; Deamidation (NQ)	2.7409994E7	2.9930584E7	3.391026E7	4.2474956E7	3.5377716E7	4.7786328E7	2.8199574E7	6.5822104E7	2.7456108E7	4.4639608E7	5.8402588E7	4.3434948E7	0.68:0.74:0.84:1.05:0.88:1.18:0.70:1.63:0.68:1.10:1.45:1.08	3.6148308E7	4.4659156E7	0.89:1.11	44882	Lysosome-associated membrane glycoprotein 1 OS=Homo sapiens OX=9606 GN=LAMP1 PE=1 SV=3
680	true	P37837|TALDO_HUMAN	4.31	48.07	31	18	Acetylation (N-term); Carbamidomethylation; Deamidation (NQ); Oxidation (M)	3.78501E7	2.2209308E7	2.4283828E7	3.3380126E7	4.34301E7	3.8867292E7	3.167365E7	3.6044284E7	3.5919576E7	4.07084E7	6.0945268E7	2.7405764E7	1.05:0.62:0.67:0.93:1.20:1.08:0.88:1.00:1.00:1.13:1.69:0.76	3.3336794E7	3.8782824E7	0.92:1.08	37540	Transaldolase OS=Homo sapiens OX=9606 GN=TALDO1 PE=1 SV=2
850	true	O60884|DNJA2_HUMAN	0.10	31.55	27	15	Acetylation (N-term); Carbamidomethylation; Deamidation (NQ)	2.1489812E7	3.485044E7	2.1994436E7	9008563.0	1.8247278E7	1.7017518E7	1.5920644E7	1.3320797E7	9928142.0	1.8182208E7	6.4974464E7	1.9559692E7	0.97:1.58:1.00:0.41:0.83:0.77:0.72:0.60:0.45:0.82:2.95:0.89	2.0434676E7	2.3647658E7	0.93:1.07	45746	DnaJ homolog subfamily A member 2 OS=Homo sapiens OX=9606 GN=DNAJA2 PE=1 SV=1
228	true	Q92626|PXDN_HUMAN	1.63	33.40	46	37	Carbamidomethylation; Deamidation (NQ); Oxidation (M)	6608102.0	1.09720376E8	1.3217592E8	4.5615076E7	4.9380128E7	1.510269E7	1.0091412E7	5.29833E7	1.0690534E7	1.3570693E7	1.48332304E8	5.5737112E7	0.12:2.03:2.44:0.84:0.91:0.28:0.19:0.98:0.20:0.25:2.74:1.03	6.0153552E7	4.8634584E7	1.11:0.89	165275	Peroxidasin homolog OS=Homo sapiens OX=9606 GN=PXDN PE=1 SV=2
2344	true	Q9NR56|MBNL1_HUMAN	8.37	10.82	6	3	Carbamidomethylation	1455288.5	1990220.0	6421367.0	1823857.5	1315893.8	1.0155306E7	1183101.0	1167469.8	1661073.0	1826661.6	733355.8	3206366.0	0.53:0.73:2.34:0.66:0.48:3.70:0.43:0.43:0.61:0.67:0.27:1.17	4143236.8	2084378.5	1.33:0.67	41817	Muscleblind-like protein 1 OS=Homo sapiens OX=9606 GN=MBNL1 PE=1 SV=2
691	true	Q15233|NONO_HUMAN	16.68	31.85	28	16	Acetylation (N-term); Carbamidomethylation; Deamidation (NQ); Oxidation (M)	7781958.5	4396122.0	8471266.0	3939351.2	9120889.0	9217104.0	9828186.0	1.6629659E7	6935023.5	1.0603003E7	1.6135906E7	1.6631568E7	0.78:0.44:0.85:0.39:0.91:0.92:0.99:1.67:0.70:1.06:1.62:1.67	7184173.0	1.279389E7	0.72:1.28	54232	Non-POU domain-containing octamer-binding protein OS=Homo sapiens OX=9606 GN=NONO PE=1 SV=4
862	true	Q9H0U4|RAB1B_HUMAN	5.99	31.34	17	4	Acetylation (N-term); Carbamidomethylation; Deamidation (NQ); Oxidation (M)	1.2161396E7	2.1755386E7	2.0520538E7	1.0569295E7	2.310396E7	2.2372152E7	2.5339538E7	1.7145178E7	1.1760464E7	3.2601218E7	2.8698854E7	2.965986E7	0.57:1.02:0.96:0.50:1.08:1.05:1.19:0.80:0.55:1.53:1.35:1.39	1.8724184E7	2.5515516E7	0.85:1.15	22171	Ras-related protein Rab-1B OS=Homo sapiens OX=9606 GN=RAB1B PE=1 SV=1
1845	true	Q9UK41|VPS28_HUMAN	13.90	44.80	9	8	Acetylation (N-term); Carbamidomethylation; Oxidation (M)	4219279.5	1.0944482E7	5137685.0	3460934.2	5953126.0	3950828.8	6667924.5	1.5243788E7	6974574.5	7690400.5	8136512.0	8267094.0	0.58:1.52:0.71:0.48:0.82:0.55:0.92:2.11:0.97:1.07:1.13:1.14	5646274.5	9759281.0	0.73:1.27	25425	Vacuolar protein sorting-associated protein 28 homolog OS=Homo sapiens OX=9606 GN=VPS28 PE=1 SV=1
2465	true	P20929|NEBU_HUMAN	0.64	0.87	7	6	Acetylation (N-term); Carbamidomethylation; Deamidation (NQ); Oxidation (M)	1729149.6	839807.9	1575777.5	6.846092E7	1504957.0	1653049.0	4083664.5	347207.34	6.4705424E7	1664880.9	191131.25	4.7650612E7	0.11:0.05:0.10:4.23:0.09:0.10:0.25:0.02:3.99:0.10:0.02:2.94	1.2763104E7	1.9773822E7	0.78:1.22	772914	Nebulin OS=Homo sapiens OX=9606 GN=NEB PE=1 SV=5
4030	false	Q99496|RING2_HUMAN	4.19	4.76	1	1	Carbamidomethylation	0.0	113984.26	22610.316	297310.1	259934.31	111556.27	0.0	109917.195	0.0	35659.35	47375.277	115889.19	0.00:1.23:0.24:3.20:2.80:1.20:0.00:1.18:0.00:0.38:0.51:1.25	161079.05	77210.25	1.35:0.65	37655	E3 ubiquitin-protein ligase RING2 OS=Homo sapiens OX=9606 GN=RNF2 PE=1 SV=1
978	true	Q96TA1|NIBA2_HUMAN	3.65	26.14	21	15	Deamidation (NQ)	1.3774618E7	2.3000906E7	2.0013626E7	1.0215984E7	1.7249652E7	1.1521713E7	1.0219214E7	4.4827588E7	1.8161852E7	1.3668074E7	3.020379E7	1.3622348E7	0.73:1.22:1.06:0.54:0.91:0.61:0.54:2.38:0.96:0.72:1.60:0.72	1.596275E7	2.178381E7	0.85:1.15	84138	Protein Niban 2 OS=Homo sapiens OX=9606 GN=NIBAN2 PE=1 SV=3
2596	true	Q6ZMJ4|IL34_HUMAN	2.82	21.90	10	5	Carbamidomethylation; Oxidation (M)	3431841.8	1.1343385E7	6858401.0	3644970.0	1.1402725E7	1.0087269E7	5858873.5	3948539.8	6573795.5	7093918.5	5983217.0	6613244.0	0.50:1.64:0.99:0.53:1.65:1.46:0.85:0.57:0.95:1.03:0.87:0.96	7794765.5	6011931.5	1.13:0.87	27482	Interleukin-34 OS=Homo sapiens OX=9606 GN=IL34 PE=1 SV=1
2823	true	Q13443|ADAM9_HUMAN	1.39	5.37	5	4	Carbamidomethylation	1004973.3	405256.28	552722.6	2.1002002E7	649235.0	892938.25	772884.8	1360322.4	773624.7	983259.06	1182615.9	790566.5	0.40:0.16:0.22:8.30:0.26:0.35:0.31:0.54:0.31:0.39:0.47:0.31	4084521.5	977212.25	1.61:0.39	90556	Disintegrin and metalloproteinase domain-containing protein 9 OS=Homo sapiens OX=9606 GN=ADAM9 PE=1 SV=1
1322	true	O15231|ZN185_HUMAN	2.61	26.85	14	10	Carbamidomethylation; Deamidation (NQ)	3729045.0	3910668.8	8344003.0	2715898.0	2885491.0	3249541.8	5066540.0	5574757.0	1550597.0	6560675.0	5018323.0	5978056.0	0.82:0.86:1.83:0.60:0.63:0.71:1.11:1.23:0.34:1.44:1.10:1.31	4418639.5	5225054.0	0.92:1.08	73525	Zinc finger protein 185 OS=Homo sapiens OX=9606 GN=ZNF185 PE=1 SV=3
799	true	P01834|IGKC_HUMAN	6.02	17.76	18	2	Deamidation (NQ)	3.4385792E8	4.61003456E8	2.68116784E8	6.5764621E8	1.00308179E9	4.69045024E8	2.5489872E8	6.319817E8	4.58873824E8	1.4936176E8	5.28787872E8	2.61140704E8	0.75:1.01:0.59:1.44:2.19:1.03:0.56:1.38:1.00:0.33:1.16:0.57	5.33791872E8	3.80869344E8	1.17:0.83	11765	Immunoglobulin kappa constant OS=Homo sapiens OX=9606 GN=IGKC PE=1 SV=2
884	true	Q15181|IPYR_HUMAN	2.15	62.63	23	15	Carbamidomethylation; Deamidation (NQ); Oxidation (M)	1.6690985E7	2.4136928E7	1.7352682E7	1.0790693E7	1.3765889E7	2.0358424E7	1.4644314E7	1.6850738E7	1.6235789E7	1.6874704E7	2.0656388E7	2.3237378E7	0.95:1.37:0.98:0.61:0.78:1.15:0.83:0.96:0.92:0.96:1.17:1.32	1.7250158E7	1.8813408E7	0.96:1.04	32660	Inorganic pyrophosphatase OS=Homo sapiens OX=9606 GN=PPA1 PE=1 SV=2
5438	true	Q96GZ6|S41A3_HUMAN	7.02	2.56	1	1		238280.1	394794.12	326605.28	113774.72	339668.3	458839.3	343229.88	248783.95	580478.06	332135.5	718311.5	393185.0	0.64:1.06:0.87:0.30:0.91:1.23:0.92:0.67:1.55:0.89:1.92:1.05	361878.06	490443.94	0.85:1.15	54767	Solute carrier family 41 member 3 OS=Homo sapiens OX=9606 GN=SLC41A3 PE=1 SV=2
514	true	P02760|AMBP_HUMAN	0.24	49.72	34	17	Acetylation (N-term); Carbamidomethylation; Deamidation (NQ); Oxidation (M)	6.8759848E7	1.81926016E8	2.19710656E8	1.04124728E8	2.7062928E8	1.96198928E8	6.9625632E7	1.77947104E8	1.33759176E8	1.8114416E8	2.22381984E8	2.0362984E8	0.41:1.08:1.30:0.62:1.60:1.16:0.41:1.05:0.79:1.07:1.31:1.20	1.74344576E8	1.64875616E8	1.03:0.97	38999	Protein AMBP OS=Homo sapiens OX=9606 GN=AMBP PE=1 SV=1
2962	true	Q8N2F6|ARM10_HUMAN	9.47	16.33	4	4		811982.9	1122480.4	1062686.2	1065504.1	1737821.2	1557840.6	892584.56	2118234.0	1368561.2	1548187.4	2219650.8	2177517.0	0.55:0.76:0.72:0.72:1.18:1.06:0.61:1.44:0.93:1.05:1.51:1.48	1352421.9	1861483.5	0.84:1.16	37540	Armadillo repeat-containing protein 10 OS=Homo sapiens OX=9606 GN=ARMC10 PE=1 SV=1
1135	true	O14558|HSPB6_HUMAN	9.39	93.12	14	9	Acetylation (N-term); Carbamidomethylation; Deamidation (NQ); Oxidation (M)	3.69489184E8	1.8123344E8	3.58336352E8	3.13636768E8	5.01434752E8	3.2369408E8	3.33583744E8	5.7473958E8	4.53439808E8	3.39014272E8	4.13982752E8	5.6619565E8	0.94:0.46:0.91:0.80:1.27:0.82:0.85:1.46:1.15:0.86:1.05:1.44	3.42231968E8	4.47463136E8	0.87:1.13	17136	Heat shock protein beta-6 OS=Homo sapiens OX=9606 GN=HSPB6 PE=1 SV=2
461	true	Q92743|HTRA1_HUMAN	2.10	46.46	26	18	Carbamidomethylation; Deamidation (NQ); Oxidation (M)	3.2245208E7	9.119564E7	4.3581712E7	3.2112876E7	3.6311384E7	4.1753808E7	2.3130924E7	3.5513476E7	2.7733576E7	4.635674E7	6.4011416E7	4.6551436E7	0.74:2.10:1.00:0.74:0.84:0.96:0.53:0.82:0.64:1.07:1.48:1.07	4.659944E7	4.0752384E7	1.07:0.93	51287	Serine protease HTRA1 OS=Homo sapiens OX=9606 GN=HTRA1 PE=1 SV=1
1516	true	O95816|BAG2_HUMAN	1.82	59.24	17	11	Carbamidomethylation; Deamidation (NQ); Oxidation (M)	8929496.0	6822097.0	1.8956552E7	6257314.0	1.035996E7	7431355.5	4773836.0	1.698773E7	5691991.5	1.050684E7	1.0973734E7	2.3848126E7	0.81:0.62:1.73:0.57:0.95:0.68:0.44:1.55:0.52:0.96:1.00:2.18	9792796.0	1.2130376E7	0.89:1.11	23772	BAG family molecular chaperone regulator 2 OS=Homo sapiens OX=9606 GN=BAG2 PE=1 SV=1
3619	true	Q92544|TM9S4_HUMAN	6.03	5.14	3	2		1072061.8	1190634.5	1874750.1	1238831.8	1207373.0	1536403.0	3091612.8	3049129.5	667454.44	1694918.4	2814067.0	1270360.9	0.62:0.69:1.09:0.72:0.70:0.89:1.79:1.77:0.39:0.98:1.63:0.74	1437114.8	2362428.0	0.76:1.24	74519	Transmembrane 9 superfamily member 4 OS=Homo sapiens OX=9606 GN=TM9SF4 PE=1 SV=2
323	false	P49221|TGM4_HUMAN	2.47	1.32	1	1		420733.9	1366376.2	0.0	1291566.6	2342474.8	797593.0	2934760.8	0.0	155293.11	566242.6	800169.56	1245097.8	0.42:1.38:0.00:1.30:2.36:0.80:2.95:0.00:0.16:0.57:0.81:1.25	1243748.9	1140312.8	1.04:0.96	77145	Protein-glutamine gamma-glutamyltransferase 4 OS=Homo sapiens OX=9606 GN=TGM4 PE=1 SV=2
1394	true	O14936|CSKP_HUMAN	13.68	13.39	10	10	Carbamidomethylation; Deamidation (NQ)	1753570.0	2109710.2	2840940.5	2803387.0	3538088.8	3849334.2	4389842.5	1.1538593E7	2425319.8	4135970.5	4688164.0	4689964.0	0.43:0.52:0.70:0.69:0.87:0.95:1.08:2.84:0.60:1.02:1.15:1.15	2815838.5	5311309.0	0.69:1.31	105123	Peripheral plasma membrane protein CASK OS=Homo sapiens OX=9606 GN=CASK PE=1 SV=3
99	true	Q15075|EEA1_HUMAN	9.80	47.91	89	59	Acetylation (N-term); Carbamidomethylation; Deamidation (NQ); Oxidation (M)	1.1326397E7	6321726.5	1.4138921E7	4710361.0	1.5037434E7	1.6683382E7	2.1920776E7	1.1954285E7	1.263205E7	1.3632577E7	1.9124536E7	1.681779E7	0.83:0.46:1.03:0.34:1.10:1.22:1.60:0.87:0.92:1.00:1.40:1.23	1.1586528E7	1.6338174E7	0.83:1.17	162466	Early endosome antigen 1 OS=Homo sapiens OX=9606 GN=EEA1 PE=1 SV=2
2502	true	Q08AM6|VAC14_HUMAN	1.66	8.82	7	5	Carbamidomethylation	5700280.0	4057737.5	1737984.6	2278022.5	653326.44	1151409.2	4121047.5	2521564.8	1072576.2	1849734.8	3612266.5	2423410.2	2.19:1.56:0.67:0.88:0.25:0.44:1.59:0.97:0.41:0.71:1.39:0.93	3610310.5	2927727.0	1.10:0.90	87973	Protein VAC14 homolog OS=Homo sapiens OX=9606 GN=VAC14 PE=1 SV=1
369	true	P04792|HSPB1_HUMAN	3.23	90.24	36	18	Acetylation (N-term); Deamidation (NQ); Oxidation (M)	1.87212723E9	1.10901837E9	3.16259226E9	1.94642176E9	1.5433897E9	1.68378342E9	1.9040425E9	1.74505882E9	8.1941613E8	2.66482125E9	3.12937011E9	5.4384404E9	0.83:0.49:1.40:0.86:0.69:0.75:0.85:0.78:0.36:1.18:1.39:2.42	1.88662118E9	2.61701709E9	0.84:1.16	22783	Heat shock protein beta-1 OS=Homo sapiens OX=9606 GN=HSPB1 PE=1 SV=2
2930	true	Q99707|METH_HUMAN	25.58	4.82	6	4		756293.0	449313.06	644252.06	688406.3	795838.06	857492.44	1610658.2	2001659.1	964586.2	1470306.5	927684.5	1047194.1	0.74:0.44:0.63:0.68:0.78:0.84:1.58:1.97:0.95:1.44:0.91:1.03	698599.1	1367993.5	0.68:1.32	140527	Methionine synthase OS=Homo sapiens OX=9606 GN=MTR PE=1 SV=2
1353	true	O00264|PGRC1_HUMAN	7.25	42.05	14	8	Deamidation (NQ); Oxidation (M)	7.7525384E7	4.0419028E7	4.9431268E7	5.5534472E7	1.174286E8	7.9882256E7	1.0359468E8	1.70804944E8	7.3485416E7	7.0731832E7	6.6606788E7	8.098564E7	0.94:0.49:0.60:0.68:1.43:0.97:1.26:2.08:0.89:0.86:0.81:0.99	7.0432104E7	9.4577504E7	0.85:1.15	21671	Membrane-associated progesterone receptor component 1 OS=Homo sapiens OX=9606 GN=PGRMC1 PE=1 SV=3
104	false	Q9BQL6|FERM1_HUMAN	5.61	3.55	8	3	Carbamidomethylation	1.578827E7	4.3894444E7	4.241076E7	2.996289E7	2.5962818E7	2.5935994E7	2.3480342E7	2.6688118E7	3.5618808E7	3.1967232E7	5.6153712E7	8.3758344E7	0.43:1.19:1.15:0.81:0.71:0.70:0.64:0.73:0.97:0.87:1.53:2.28	3.0659196E7	4.2944428E7	0.83:1.17	77437	Fermitin family homolog 1 OS=Homo sapiens OX=9606 GN=FERMT1 PE=1 SV=1
415	true	Q8WUP2|FBLI1_HUMAN	4.39	56.03	38	19	Carbamidomethylation; Deamidation (NQ); Oxidation (M)	1.6899472E8	1.92867232E8	3.09056224E8	1.31381912E8	2.18494416E8	2.54834912E8	1.38544864E8	3.25614144E8	1.73114496E8	3.40578656E8	4.43580416E8	2.1913952E8	0.70:0.79:1.27:0.54:0.90:1.05:0.57:1.34:0.71:1.40:1.83:0.90	2.12604896E8	2.73527296E8	0.87:1.13	40670	Filamin-binding LIM protein 1 OS=Homo sapiens OX=9606 GN=FBLIM1 PE=1 SV=2
56	true	P0C0L4|CO4A_HUMAN	0.57	3.44	120	4	Carbamidomethylation; Oxidation (M)	1.3468195E7	2.9552276E7	8661477.0	1.4210245E7	2.6577258E7	5150686.0	7330161.5	1.3604386E7	9169817.0	1.0622703E7	4.1567792E7	2.3803588E7	0.79:1.74:0.51:0.84:1.57:0.30:0.43:0.80:0.54:0.63:2.45:1.40	1.6305831E7	1.8297268E7	0.94:1.06	192785	Complement C4-A OS=Homo sapiens OX=9606 GN=C4A PE=1 SV=2
1812	true	Q13283|G3BP1_HUMAN	25.32	24.89	10	8	Deamidation (NQ)	1843123.0	1847868.9	2301777.8	2627523.5	2362288.2	2546970.8	3898984.8	5569589.0	2664470.5	2861136.8	3729360.5	3675611.5	0.62:0.62:0.77:0.88:0.79:0.85:1.30:1.86:0.89:0.96:1.25:1.23	2515400.0	4408833.0	0.73:1.27	52164	Ras GTPase-activating protein-binding protein 1 OS=Homo sapiens OX=9606 GN=G3BP1 PE=1 SV=1
3853	true	P47813|IF1AX_HUMAN	16.66	14.58	5	2	Carbamidomethylation	9621580.0	1.6488981E7	1.0468685E7	9241455.0	1.190951E7	9077142.0	2.0149194E7	2.7960338E7	1.136264E7	1.163703E7	1.7833818E7	1.9987874E7	0.66:1.13:0.71:0.63:0.81:0.62:1.38:1.91:0.78:0.79:1.22:1.36	1.1134559E7	1.815515E7	0.76:1.24	16460	Eukaryotic translation initiation factor 1A, X-chromosomal OS=Homo sapiens OX=9606 GN=EIF1AX PE=1 SV=2
3565	false	P0DJJ0|SRG2C_HUMAN	7.42	3.49	1	1		43991.113	50058.27	28764.182	92821.33	135754.5	120864.98	0.0	399058.6	89637.38	24639.506	512563.75	197726.19	0.31:0.35:0.20:0.66:0.96:0.86:0.00:2.82:0.63:0.17:3.63:1.40	78709.06	244725.08	0.49:1.51	53484	SLIT-ROBO Rho GTPase-activating protein 2C OS=Homo sapiens OX=9606 GN=SRGAP2C PE=1 SV=1
4170	true	O75152|ZC11A_HUMAN	0.02	1.85	1	1		6059558.0	1.7815276E7	41405.49	9685598.0	290868.0	22560.17	20765.775	1.7568328E7	6535573.0	26328.617	4.3392188E7	111696.16	0.72:2.10:0.02:1.14:0.03:0.02:0.02:2.08:0.77:0.02:5.13:0.02	5652544.5	1.1275813E7	0.67:1.33	89131	Zinc finger CCCH domain-containing protein 11A OS=Homo sapiens OX=9606 GN=ZC3H11A PE=1 SV=3
3228	true	Q9BZL1|UBL5_HUMAN	0.83	41.10	3	3	Carbamidomethylation	1131895.2	2967727.5	3117065.8	1261906.6	1817606.4	2332053.0	1835865.0	3161001.5	1311540.6	2365104.0	3311397.0	1303704.0	0.52:1.37:1.44:0.58:0.84:1.08:0.85:1.46:0.61:1.10:1.53:0.60	2104709.0	2214768.8	0.97:1.03	8547	Ubiquitin-like protein 5 OS=Homo sapiens OX=9606 GN=UBL5 PE=1 SV=1
3631	true	Q8ND76|CCNY_HUMAN	0.02	8.50	3	2		1479458.0	573187.5	910864.6	1201101.8	1132960.4	1101808.5	1508291.5	2198938.5	620169.7	2728945.5	883257.44	230280.03	1.22:0.47:0.75:0.99:0.93:0.91:1.24:1.81:0.51:2.25:0.73:0.19	1066563.5	1361647.1	0.88:1.12	39337	Cyclin-Y OS=Homo sapiens OX=9606 GN=CCNY PE=1 SV=2
3581	true	Q16850|CP51A_HUMAN	9.02	7.36	3	3		635630.94	573832.8	765610.5	320267.22	444396.9	889254.0	336630.12	157202.67	345097.03	563540.8	326144.84	737714.25	1.25:1.13:1.51:0.63:0.87:1.75:0.66:0.31:0.68:1.11:0.64:1.45	604832.06	491116.8	1.10:0.90	56806	Lanosterol 14-alpha demethylase OS=Homo sapiens OX=9606 GN=CYP51A1 PE=1 SV=3
2839	true	Q9H3K6|BOLA2_HUMAN	0.89	61.63	4	4	Acetylation (N-term); Carbamidomethylation	5109855.0	7756622.5	9921359.0	5912257.5	7884622.0	8084359.5	6530002.0	6809257.0	4957522.5	9451306.0	9361686.0	9387344.0	0.67:1.02:1.31:0.78:1.04:1.06:0.86:0.90:0.65:1.24:1.23:1.24	7444846.0	7749520.0	0.98:1.02	10117	BolA-like protein 2 OS=Homo sapiens OX=9606 GN=BOLA2 PE=1 SV=1
2815	true	P20290|BTF3_HUMAN	1.97	37.38	6	4	Carbamidomethylation	6078771.5	3430203.0	6392336.0	6793478.0	1.5506467E7	7846440.5	2129334.5	2280520.5	5835502.5	5526598.0	1.0949444E7	1.955627E7	0.79:0.45:0.83:0.88:2.02:1.02:0.28:0.30:0.76:0.72:1.42:2.54	7712508.5	7807563.0	0.99:1.01	22168	Transcription factor BTF3 OS=Homo sapiens OX=9606 GN=BTF3 PE=1 SV=1
1968	true	P02008|HBAZ_HUMAN	7.69	40.85	9	5		4547733.5	1.2814504E7	6815851.0	3424350.5	3049571.8	2883561.0	9895237.0	6555768.5	7516117.5	1.0598815E7	2716505.5	2.169838E7	0.59:1.66:0.88:0.44:0.40:0.37:1.28:0.85:0.97:1.37:0.35:2.81	5589262.0	9830137.0	0.72:1.28	15637	Hemoglobin subunit zeta OS=Homo sapiens OX=9606 GN=HBZ PE=1 SV=2
1163	true	P35237|SPB6_HUMAN	1.72	43.09	15	12	Acetylation (N-term); Carbamidomethylation; Deamidation (NQ); Oxidation (M)	7323333.0	3106702.5	1.4957591E7	4758968.0	9139384.0	1.1493671E7	1.0547633E7	5568878.5	3488577.0	2.0295124E7	2.4376884E7	4808304.5	0.73:0.31:1.50:0.48:0.91:1.15:1.06:0.56:0.35:2.03:2.44:0.48	8463275.0	1.1712964E7	0.84:1.16	42622	Serpin B6 OS=Homo sapiens OX=9606 GN=SERPINB6 PE=1 SV=3
2160	true	P43487|RANG_HUMAN	0.23	43.78	5	5	Carbamidomethylation; Deamidation (NQ)	8687866.0	8069131.0	1.2772469E7	1.2587718E7	1.2122016E7	2.1687648E7	7993498.0	9081235.0	8789161.0	1.6646564E7	1.3129799E7	1.9536564E7	0.69:0.64:1.01:1.00:0.96:1.72:0.63:0.72:0.70:1.32:1.04:1.55	1.2736588E7	1.2669686E7	1.00:1.00	23310	Ran-specific GTPase-activating protein OS=Homo sapiens OX=9606 GN=RANBP1 PE=1 SV=1
3397	true	Q9HCE3|ZN532_HUMAN	3.80	2.15	5	3	Deamidation (NQ)	268748.22	429757.0	529047.6	412395.56	242093.12	649908.56	142842.64	564158.06	217429.28	453868.75	60436.53	903486.3	0.66:1.06:1.30:1.02:0.60:1.60:0.35:1.39:0.54:1.12:0.15:2.22	421991.7	390370.25	1.04:0.96	141696	Zinc finger protein 532 OS=Homo sapiens OX=9606 GN=ZNF532 PE=1 SV=2
430	true	P35222|CTNB1_HUMAN	1.09	35.47	23	18	Acetylation (N-term); Carbamidomethylation; Deamidation (NQ); Oxidation (M)	2.913737E7	6.18692E7	5.7610108E7	4.76788E7	4.5379968E7	6985636.0	1.7076032E7	1.8633402E7	4.4638176E7	3.9774204E7	5.7450164E7	2.4521938E7	0.78:1.65:1.53:1.27:1.21:0.19:0.45:0.50:1.19:1.06:1.53:0.65	4.1463348E7	3.7446644E7	1.05:0.95	85497	Catenin beta-1 OS=Homo sapiens OX=9606 GN=CTNNB1 PE=1 SV=1
3977	true	Q96F15|GIMA5_HUMAN	9.85	9.45	3	2	Carbamidomethylation	137184.48	167867.52	111498.875	99019.016	796299.7	266203.03	823638.6	547984.5	170561.9	190272.23	567918.25	547160.8	0.37:0.46:0.30:0.27:2.16:0.72:2.23:1.49:0.46:0.52:1.54:1.48	263012.1	474589.38	0.71:1.29	34846	GTPase IMAP family member 5 OS=Homo sapiens OX=9606 GN=GIMAP5 PE=1 SV=1
4028	true	Q9NQX7|ITM2C_HUMAN	1.51	15.73	2	2		1332013.6	433825.2	782429.3	656591.6	438186.25	141022.9	1017241.5	2557949.0	21693.809	426478.2	3182858.8	1606104.1	1.27:0.41:0.75:0.63:0.42:0.13:0.97:2.44:0.02:0.41:3.03:1.53	854241.6	2243484.2	0.55:1.45	30224	Integral membrane protein 2C OS=Homo sapiens OX=9606 GN=ITM2C PE=1 SV=1
3507	true	Q9Y3E0|GOT1B_HUMAN	9.30	22.46	4	3	Acetylation (N-term)	1473821.9	2133335.0	3800330.0	2465926.8	3211585.2	3261303.0	3987655.0	2653463.0	2226766.8	3494785.5	6601388.5	5546749.0	0.43:0.63:1.12:0.72:0.94:0.96:1.17:0.78:0.65:1.03:1.94:1.63	2724383.5	4085134.5	0.80:1.20	15426	Vesicle transport protein GOT1B OS=Homo sapiens OX=9606 GN=GOLT1B PE=1 SV=1
2141	true	Q14257|RCN2_HUMAN	4.18	18.30	8	5		2481828.8	3162582.2	7121582.0	7858092.0	9018195.0	3559379.2	9135151.0	7746131.5	3180362.5	5585981.0	5189562.0	1.0318652E7	0.40:0.51:1.15:1.27:1.46:0.57:1.47:1.25:0.51:0.90:0.84:1.67	5774925.5	6942416.0	0.91:1.09	36876	Reticulocalbin-2 OS=Homo sapiens OX=9606 GN=RCN2 PE=1 SV=1
255	true	O94973|AP2A2_HUMAN	16.06	27.90	58	19	Carbamidomethylation; Deamidation (NQ); Oxidation (M)	1.2047304E7	1.2621495E7	1.7545174E7	1.2232488E7	1.2076256E7	1.9824994E7	2.0904512E7	1.9019554E7	1.3654564E7	2.3576374E7	1.8108282E7	2.4705076E7	0.70:0.73:1.02:0.71:0.70:1.15:1.22:1.11:0.79:1.37:1.05:1.44	1.4791954E7	2.0248562E7	0.84:1.16	103960	AP-2 complex subunit alpha-2 OS=Homo sapiens OX=9606 GN=AP2A2 PE=1 SV=2
1349	true	Q15042|RB3GP_HUMAN	2.89	14.17	12	10	Carbamidomethylation; Deamidation (NQ)	1.6264474E7	1.95063E7	2535077.2	585260.5	342374.72	727412.25	1753240.0	7752471.5	1.6063757E7	608048.9	1919417.2	1.8178848E7	2.26:2.71:0.35:0.08:0.05:0.10:0.24:1.08:2.24:0.08:0.27:2.53	6660150.0	7712630.5	0.93:1.07	110524	Rab3 GTPase-activating protein catalytic subunit OS=Homo sapiens OX=9606 GN=RAB3GAP1 PE=1 SV=3
2851	true	Q9H7Z7|PGES2_HUMAN	3.09	14.06	5	4		1770851.6	1247047.4	758676.3	1194194.8	1211601.4	999804.06	460932.38	2186357.0	817536.6	1788634.6	2158764.2	2866681.2	1.22:0.86:0.52:0.82:0.83:0.69:0.32:1.50:0.56:1.23:1.48:1.97	1252473.5	1797913.2	0.82:1.18	41943	Prostaglandin E synthase 2 OS=Homo sapiens OX=9606 GN=PTGES2 PE=1 SV=1
1233	true	Q9BR39|JPH2_HUMAN	1.96	20.40	15	12		5172883.5	1.04712032E8	2924376.5	7.4168504E7	1.10057256E8	1.56020112E8	5105511.5	2.07315728E8	8.7777096E7	5407585.0	2.8674918E7	8723772.0	0.08:1.58:0.04:1.12:1.66:2.35:0.08:3.13:1.32:0.08:0.43:0.13	7.5550704E7	5.716744E7	1.14:0.86	74222	Junctophilin-2 OS=Homo sapiens OX=9606 GN=JPH2 PE=1 SV=2
3124	true	Q9BQG0|MBB1A_HUMAN	7.11	4.14	5	4	Carbamidomethylation	567154.75	1425156.6	1031537.8	882551.56	214074.5	804997.1	275720.62	255417.86	161417.28	1162400.2	569987.75	603779.25	0.86:2.15:1.56:1.33:0.32:1.21:0.42:0.39:0.24:1.75:0.86:0.91	881534.4	539566.25	1.24:0.76	148855	Myb-binding protein 1A OS=Homo sapiens OX=9606 GN=MYBBP1A PE=1 SV=2
2564	true	Q9BX68|HINT2_HUMAN	7.96	36.81	8	4	Carbamidomethylation	3441558.8	2073587.1	2437765.0	2246886.8	5160711.5	5071788.0	2819418.5	4716921.0	3906558.5	5039654.0	4208285.5	5301695.5	0.89:0.54:0.63:0.58:1.33:1.31:0.73:1.22:1.01:1.30:1.09:1.37	3508134.8	4573774.5	0.87:1.13	17162	Histidine triad nucleotide-binding protein 2, mitochondrial OS=Homo sapiens OX=9606 GN=HINT2 PE=1 SV=1
3036	true	Q8IYS1|P20D2_HUMAN	7.88	13.99	4	4	Oxidation (M)	1619012.6	1630452.2	3677424.8	935690.25	2057968.6	2892922.2	1969635.0	5763046.5	1320674.8	5670963.0	2039263.8	8265587.0	0.51:0.52:1.17:0.30:0.65:0.92:0.62:1.83:0.42:1.80:0.65:2.62	2403465.0	4224611.5	0.73:1.27	47776	Peptidase M20 domain-containing protein 2 OS=Homo sapiens OX=9606 GN=PM20D2 PE=1 SV=2
3076	true	O95825|QORL1_HUMAN	0.62	14.33	6	4	Carbamidomethylation	6302986.0	1059197.0	3925311.5	2.01784E7	1640174.5	6906503.5	2279759.5	4866984.0	6042517.0	1.0230846E7	1627518.4	3148883.8	1.11:0.19:0.69:3.55:0.29:1.22:0.40:0.86:1.06:1.80:0.29:0.55	6668762.0	5194302.0	1.12:0.88	38697	Quinone oxidoreductase-like protein 1 OS=Homo sapiens OX=9606 GN=CRYZL1 PE=1 SV=2
3010	true	P45954|ACDSB_HUMAN	6.82	16.67	6	4	Carbamidomethylation	1015236.7	505130.2	509040.78	780019.3	420784.38	935729.9	870877.8	377139.56	1248666.2	1468369.5	1684813.5	709489.56	1.16:0.58:0.58:0.89:0.48:1.07:0.99:0.43:1.42:1.67:1.92:0.81	755377.75	1226380.4	0.76:1.24	47485	Short/branched chain specific acyl-CoA dehydrogenase, mitochondrial OS=Homo sapiens OX=9606 GN=ACADSB PE=1 SV=1
575	true	Q58FF7|H90B3_HUMAN	1.01	1.34	32	1	Carbamidomethylation; Deamidation (NQ)	2.1400534E7	3.894086E7	1.7291742E7	20689.479	1.454871E7	1.0806173E7	5627755.5	54997.1	1.1387662E7	1676014.8	1.5184512E7	4.5829356E7	1.41:2.56:1.14:0.02:0.96:0.71:0.37:0.02:0.75:0.11:1.00:3.01	1.7168118E7	1.3293383E7	1.13:0.87	68325	Putative heat shock protein HSP 90-beta-3 OS=Homo sapiens OX=9606 GN=HSP90AB3P PE=5 SV=1
2163	true	Q92890|UFD1_HUMAN	14.21	22.15	7	5	Acetylation (N-term); Deamidation (NQ); Oxidation (M)	7633127.0	1290770.2	1027220.06	1239697.6	1649331.0	812716.4	3480312.5	4776354.5	4157208.5	4684137.5	2302820.8	3224676.5	2.52:0.43:0.34:0.41:0.55:0.27:1.15:1.58:1.38:1.55:0.76:1.07	2348384.8	3853697.5	0.76:1.24	34500	Ubiquitin recognition factor in ER-associated degradation protein 1 OS=Homo sapiens OX=9606 GN=UFD1 PE=1 SV=3
849	true	P21281|VATB2_HUMAN	7.74	48.14	20	16	Carbamidomethylation; Deamidation (NQ)	5896824.0	7807703.0	7856992.5	7842070.0	1.3152202E7	7814281.5	7364428.0	1.6567506E7	7256847.0	1.0559944E7	1.2415999E7	1.1185673E7	0.61:0.81:0.81:0.81:1.36:0.81:0.76:1.72:0.75:1.10:1.29:1.16	8395012.0	1.0891733E7	0.87:1.13	56501	V-type proton ATPase subunit B, brain isoform OS=Homo sapiens OX=9606 GN=ATP6V1B2 PE=1 SV=3
3405	true	P98171|RHG04_HUMAN	2.05	4.23	4	3	Carbamidomethylation	729985.0	189868.25	698652.5	2854719.8	895052.7	1690154.5	860906.0	677896.0	416215.8	472187.5	826835.9	1261729.9	0.76:0.20:0.72:2.96:0.93:1.75:0.89:0.70:0.43:0.49:0.86:1.31	1259977.5	817603.3	1.21:0.79	105026	Rho GTPase-activating protein 4 OS=Homo sapiens OX=9606 GN=ARHGAP4 PE=1 SV=2
1479	true	Q5TFE4|NT5D1_HUMAN	4.74	27.69	10	9	Acetylation (N-term); Carbamidomethylation; Oxidation (M)	4800790.5	3713122.2	7144849.0	4331606.0	6579846.5	7242234.5	1.0524574E7	3092100.0	5255412.5	9308003.0	8045211.0	7703511.0	0.74:0.57:1.10:0.67:1.02:1.12:1.62:0.48:0.81:1.44:1.24:1.19	5635408.0	7385697.0	0.87:1.13	51845	5'-nucleotidase domain-containing protein 1 OS=Homo sapiens OX=9606 GN=NT5DC1 PE=1 SV=1
3098	true	P53680|AP2S1_HUMAN	3.01	30.99	8	4	Carbamidomethylation	5166312.5	1.1760207E7	6145385.0	3779769.5	6870748.5	6116641.0	6415056.0	3962335.2	6609643.0	7540822.5	1.2077937E7	9702071.0	0.72:1.64:0.86:0.53:0.96:0.85:0.89:0.55:0.92:1.05:1.68:1.35	6848591.5	9175284.0	0.85:1.15	17018	AP-2 complex subunit sigma OS=Homo sapiens OX=9606 GN=AP2S1 PE=1 SV=2
3737	true	P20292|AL5AP_HUMAN	4.19	13.04	2	2		2609655.8	923013.5	1554878.6	1915103.0	5334813.5	3678588.0	1448090.4	7349992.0	2215090.0	2098902.5	6103863.0	3489718.5	0.81:0.29:0.48:0.59:1.65:1.14:0.45:2.28:0.69:0.65:1.89:1.08	2669342.0	3784276.0	0.83:1.17	18157	Arachidonate 5-lipoxygenase-activating protein OS=Homo sapiens OX=9606 GN=ALOX5AP PE=1 SV=2
2617	true	Q9UNN5|FAF1_HUMAN	4.21	9.54	9	5		1437745.2	902612.75	1552380.8	946915.4	1838088.8	1491033.9	645216.06	2719485.5	1517463.1	1472253.4	2215612.2	2286366.5	0.91:0.57:0.98:0.60:1.16:0.94:0.41:1.72:0.96:0.93:1.40:1.44	1399260.0	1809399.5	0.87:1.13	73954	FAS-associated factor 1 OS=Homo sapiens OX=9606 GN=FAF1 PE=1 SV=2
2599	true	Q6UXF7|CL18B_HUMAN	7.43	10.55	5	4	Carbamidomethylation	1621677.9	1580457.5	5037306.5	1.51243232E8	622473.5	372314.7	363183.38	148643.9	133156.69	361745.25	199345.84	2.6954666E7	0.10:0.10:0.32:9.62:0.04:0.02:0.02:0.02:0.02:0.02:0.02:1.71	2.682913E7	4714105.5	1.70:0.30	50490	C-type lectin domain family 18 member B OS=Homo sapiens OX=9606 GN=CLEC18B PE=2 SV=2
647	true	P31943|HNRH1_HUMAN	1.39	28.06	31	9	Acetylation (N-term); Carbamidomethylation; Deamidation (NQ); Oxidation (M)	1.8329938E7	2.3002488E7	1.9935264E7	5.6968696E7	2.5635048E7	2.4832972E7	2.9836018E7	2.8622566E7	1.7714958E7	2.749785E7	2.8151126E7	3.9805856E7	0.65:0.81:0.70:2.01:0.90:0.88:1.05:1.01:0.62:0.97:0.99:1.40	2.814954E7	2.87036E7	0.99:1.01	49229	Heterogeneous nuclear ribonucleoprotein H OS=Homo sapiens OX=9606 GN=HNRNPH1 PE=1 SV=4
2888	true	Q96S99|PKHF1_HUMAN	7.62	19.71	6	4	Acetylation (N-term); Carbamidomethylation	1481396.1	1385786.1	2409274.2	1251863.4	2769467.5	1143568.5	1117237.4	4479547.5	1775116.6	1700173.2	5271759.0	3179050.2	0.64:0.59:1.03:0.54:1.19:0.49:0.48:1.92:0.76:0.73:2.26:1.36	1792285.0	2920480.8	0.76:1.24	31195	Pleckstrin homology domain-containing family F member 1 OS=Homo sapiens OX=9606 GN=PLEKHF1 PE=1 SV=3
2082	true	P51553|IDH3G_HUMAN	0.70	29.52	7	6	Carbamidomethylation	1110352.2	274784.78	777125.5	519638.0	1066120.9	2814250.5	458263.78	961546.94	296890.9	1011501.8	1039645.1	4804923.0	0.88:0.22:0.62:0.41:0.85:2.23:0.36:0.76:0.24:0.80:0.82:3.81	1199735.2	1550756.4	0.87:1.13	42794	Isocitrate dehydrogenase [NAD] subunit gamma, mitochondrial OS=Homo sapiens OX=9606 GN=IDH3G PE=1 SV=1
3064	true	O14618|CCS_HUMAN	4.03	17.88	3	3	Deamidation (NQ); Oxidation (M)	4039575.8	2844486.0	9117922.0	2702753.5	2912048.0	7240983.0	5511534.0	2057392.6	1504636.6	1.0755199E7	2292263.5	1902432.2	0.92:0.65:2.07:0.61:0.66:1.64:1.25:0.47:0.34:2.44:0.52:0.43	5027548.0	4193354.8	1.09:0.91	29041	Copper chaperone for superoxide dismutase OS=Homo sapiens OX=9606 GN=CCS PE=1 SV=1
2379	true	Q9Y2D4|EXC6B_HUMAN	0.52	7.89	6	5	Carbamidomethylation	1180546.4	1774341.2	1947565.1	1573776.5	6176274.0	1637128.2	611901.44	5206769.5	1786491.6	1791270.9	3315185.0	2683932.5	0.48:0.72:0.79:0.64:2.50:0.66:0.25:2.10:0.72:0.72:1.34:1.08	2445723.5	3193895.5	0.87:1.13	94201	Exocyst complex component 6B OS=Homo sapiens OX=9606 GN=EXOC6B PE=1 SV=3
3625	true	O14656|TOR1A_HUMAN	4.72	6.33	3	2		478168.38	1.4847973E7	229710.73	15256.783	557675.0	37212.215	1050558.2	339480.5	442526.8	7901250.5	294871.75	1115815.0	0.21:6.52:0.10:0.02:0.25:0.02:0.46:0.15:0.19:3.47:0.13:0.49	3860439.0	2062056.0	1.30:0.70	37809	Torsin-1A OS=Homo sapiens OX=9606 GN=TOR1A PE=1 SV=1
1555	true	P07451|CAH3_HUMAN	2.74	56.15	15	11	Acetylation (N-term); Carbamidomethylation	1.785345E7	1.8615174E7	2.1857034E7	1.8683606E7	3.095336E7	6.6242536E7	4.7134144E7	2.930734E7	9.3314064E7	4.3506416E7	1.2854658E7	1.5942454E7	0.51:0.54:0.63:0.54:0.89:1.91:1.36:0.84:2.69:1.25:0.37:0.46	2.9173306E7	4.0436752E7	0.84:1.16	29557	Carbonic anhydrase 3 OS=Homo sapiens OX=9606 GN=CA3 PE=1 SV=3
3473	true	Q7Z3U7|MON2_HUMAN	3.76	1.57	3	2		1729444.8	927867.94	978914.1	695141.8	1329745.0	3541344.0	28789.236	1717388.2	731472.25	1936236.0	4848417.5	300855.2	1.11:0.59:0.63:0.44:0.85:2.26:0.02:1.10:0.47:1.24:3.10:0.19	1548083.4	1626633.1	0.98:1.02	190359	Protein MON2 homolog OS=Homo sapiens OX=9606 GN=MON2 PE=1 SV=3
857	true	P10253|LYAG_HUMAN	0.21	17.75	17	12	Carbamidomethylation; Deamidation (NQ); Oxidation (M)	8.8996328E7	7277526.0	1.31993408E8	6952565.5	1.2473541E7	1.2664893E7	6298619.5	1.7348646E7	7722588.5	1.31571584E8	9521962.0	1.17437616E8	1.94:0.16:2.88:0.15:0.27:0.28:0.14:0.38:0.17:2.87:0.21:2.56	4.3436956E7	5.0808824E7	0.92:1.08	105324	Lysosomal alpha-glucosidase OS=Homo sapiens OX=9606 GN=GAA PE=1 SV=4
524	true	P29144|TPP2_HUMAN	5.31	27.38	32	26	Acetylation (N-term); Carbamidomethylation; Deamidation (NQ); Oxidation (M)	3968925.5	8138185.0	1.0391688E7	1.5748848E7	6875844.5	3208196.8	9444510.0	6236291.0	1.2821083E7	1.3149285E7	4988197.0	1.9726434E7	0.42:0.85:1.09:1.65:0.72:0.34:0.99:0.65:1.34:1.38:0.52:2.06	8055281.5	1.1060966E7	0.84:1.16	138350	Tripeptidyl-peptidase 2 OS=Homo sapiens OX=9606 GN=TPP2 PE=1 SV=4
2649	false	Q93045|STMN2_HUMAN	8.45	5.03	2	1		1803625.1	993011.9	2324902.8	569856.6	4217952.5	3131594.0	1976620.2	6800587.0	1.087485E7	934050.56	2420286.0	2.2175118E7	0.37:0.20:0.48:0.12:0.87:0.65:0.41:1.40:2.24:0.19:0.50:4.57	2173490.5	7530252.0	0.45:1.55	20828	Stathmin-2 OS=Homo sapiens OX=9606 GN=STMN2 PE=1 SV=3
3421	true	Q9UEU0|VTI1B_HUMAN	3.44	15.52	4	3	Acetylation (N-term); Carbamidomethylation; Oxidation (M)	2661869.2	1251887.1	1890464.8	4514467.5	6078034.5	4305611.5	2366540.2	1628064.2	2207437.0	2452387.5	4244873.5	2314488.0	0.89:0.42:0.63:1.51:2.03:1.44:0.79:0.54:0.74:0.82:1.42:0.77	3450389.0	2535631.8	1.15:0.85	26688	Vesicle transport through interaction with t-SNAREs homolog 1B OS=Homo sapiens OX=9606 GN=VTI1B PE=1 SV=3
3481	true	Q96H20|SNF8_HUMAN	16.92	16.67	4	3	Carbamidomethylation; Deamidation (NQ)	3.342257E7	5873005.0	998451.0	1448105.0	4.3641376E7	3.540604E7	1659865.6	1459959.9	930577.8	1318150.0	1477569.4	926248.5	3.12:0.55:0.09:0.14:4.07:3.30:0.15:0.14:0.09:0.12:0.14:0.09	2.4171948E7	1514373.4	1.88:0.12	28864	Vacuolar-sorting protein SNF8 OS=Homo sapiens OX=9606 GN=SNF8 PE=1 SV=1
1490	true	Q13620|CUL4B_HUMAN	7.19	8.87	17	7	Deamidation (NQ); Oxidation (M)	1117408.4	1576332.5	941041.75	950947.0	2.1423834E7	494951.56	2642002.0	3.531678E7	1.271983E7	1281853.2	2144092.2	2757112.2	0.16:0.23:0.14:0.14:3.08:0.07:0.38:5.08:1.83:0.18:0.31:0.40	4626511.0	9680006.0	0.65:1.35	103982	Cullin-4B OS=Homo sapiens OX=9606 GN=CUL4B PE=1 SV=4
5030	true	Q96NT1|NP1L5_HUMAN	7.88	6.59	2	1		268945.0	680658.94	345875.62	594585.94	913425.75	261307.27	696811.25	962336.1	513984.2	356036.56	807042.6	1061318.0	0.43:1.09:0.56:0.96:1.47:0.42:1.12:1.55:0.83:0.57:1.30:1.71	553171.0	772355.3	0.83:1.17	19593	Nucleosome assembly protein 1-like 5 OS=Homo sapiens OX=9606 GN=NAP1L5 PE=1 SV=1
3150	true	Q99969|RARR2_HUMAN	0.27	21.47	4	3	Carbamidomethylation	8791928.0	3.5575232E7	5.3739164E7	2.4076236E7	1.8157332E7	1.7573312E7	1.0709456E7	1.0955982E7	2.5673062E7	3.3473432E7	2.6731296E7	5.6852776E7	0.33:1.32:2.00:0.90:0.68:0.65:0.40:0.41:0.96:1.25:1.00:2.12	2.7475774E7	2.8664394E7	0.98:1.02	18618	Retinoic acid receptor responder protein 2 OS=Homo sapiens OX=9606 GN=RARRES2 PE=1 SV=1
2321	true	O95622|ADCY5_HUMAN	6.47	5.55	6	5	Carbamidomethylation; Oxidation (M)	2282974.5	909562.6	3811510.2	1852099.1	1218152.8	1401764.9	2623178.0	4253126.0	1326565.1	2539831.0	1443025.2	4623158.5	0.97:0.39:1.62:0.79:0.52:0.59:1.11:1.80:0.56:1.08:0.61:1.96	1970823.1	2801480.8	0.83:1.17	138908	Adenylate cyclase type 5 OS=Homo sapiens OX=9606 GN=ADCY5 PE=1 SV=3
2563	true	P14927|QCR7_HUMAN	10.14	39.64	10	5	Carbamidomethylation	7322881.0	1.3843774E7	1.3480414E7	9372847.0	1.143837E7	6787621.0	8038415.0	1.7424848E7	1.0837016E7	1.332862E7	2.7413666E7	1.9932824E7	0.55:1.04:1.02:0.71:0.86:0.51:0.61:1.31:0.82:1.00:2.07:1.50	1.0374318E7	1.6350316E7	0.78:1.22	13530	Cytochrome b-c1 complex subunit 7 OS=Homo sapiens OX=9606 GN=UQCRB PE=1 SV=2
540	false	P58876|H2B1D_HUMAN	3.39	7.94	24	2		6.0699484E7	3.090616E7	9.4888448E7	2957438.2	7.0621808E7	6.2137892E7	7.8718552E7	1.18030192E8	1.4120601E7	7.6046368E7	5.3278856E7	7.1103272E7	0.99:0.51:1.55:0.05:1.16:1.02:1.29:1.93:0.23:1.24:0.87:1.16	5.3701872E7	6.854964E7	0.88:1.12	13936	Histone H2B type 1-D OS=Homo sapiens OX=9606 GN=H2BC5 PE=1 SV=2
3249	true	Q9NQE9|HINT3_HUMAN	2.87	21.43	4	3		1939594.9	1858526.2	4775914.0	2420024.0	4460777.0	3398193.5	2784077.0	6495291.5	2238120.0	3391716.5	2169068.0	6028711.0	0.55:0.53:1.37:0.69:1.28:0.97:0.80:1.86:0.64:0.97:0.62:1.72	3488128.8	4219423.0	0.91:1.09	20361	Histidine triad nucleotide-binding protein 3 OS=Homo sapiens OX=9606 GN=HINT3 PE=1 SV=1
3844	true	O95169|NDUB8_HUMAN	4.33	16.67	2	2		1049147.4	1486158.1	818209.44	366215.9	94524.62	583469.1	295105.12	846294.6	481572.78	787865.8	2614330.8	2009467.2	1.10:1.56:0.86:0.38:0.10:0.61:0.31:0.89:0.51:0.83:2.74:2.11	732954.1	1172439.4	0.77:1.23	21766	NADH dehydrogenase [ubiquinone] 1 beta subcomplex subunit 8, mitochondrial OS=Homo sapiens OX=9606 GN=NDUFB8 PE=1 SV=1
1313	true	Q92629|SGCD_HUMAN	13.85	46.71	19	12	Carbamidomethylation; Deamidation (NQ); Oxidation (M)	1.92489E7	3.0621322E7	6.7800672E7	3.7799304E7	3.4091372E7	2.9362284E7	3.3523832E7	6.1141528E7	4.989298E7	5.4977216E7	5.9379216E7	8.164384E7	0.41:0.66:1.45:0.81:0.73:0.63:0.72:1.31:1.07:1.18:1.27:1.75	3.6796984E7	5.7680776E7	0.78:1.22	32071	Delta-sarcoglycan OS=Homo sapiens OX=9606 GN=SGCD PE=1 SV=2
561	true	P47755|CAZA2_HUMAN	1.37	65.38	21	13	Acetylation (N-term); Carbamidomethylation; Deamidation (NQ); Oxidation (M)	4.927932E7	6.3169052E7	7.9107112E7	4.9264364E7	1.2895768E8	6.9242152E7	5.0917664E7	1.0691952E8	3.6053488E7	6.9365272E7	1.14650656E8	1.17904824E8	0.63:0.81:1.02:0.63:1.66:0.89:0.65:1.37:0.46:0.89:1.47:1.51	7.3420632E7	8.4690912E7	0.93:1.07	32949	F-actin-capping protein subunit alpha-2 OS=Homo sapiens OX=9606 GN=CAPZA2 PE=1 SV=3
2421	true	P02741|CRP_HUMAN	14.41	20.98	7	5	Carbamidomethylation; Deamidation (NQ)	6584127.5	4836320.5	1.2675677E7	9853064.0	1.1761622E7	1.3231974E7	2.8424168E7	5.6473048E7	5556184.5	4.0608144E7	1.8045742E7	2.0077562E7	0.35:0.25:0.67:0.52:0.62:0.70:1.50:2.97:0.29:2.14:0.95:1.06	1.0493544E7	2.827025E7	0.54:1.46	25039	C-reactive protein OS=Homo sapiens OX=9606 GN=CRP PE=1 SV=1
3057	false	Q14088|RB33A_HUMAN	12.81	8.86	2	2		445878.28	691423.5	1128217.8	1241679.5	1195122.2	777104.1	1401408.5	1186462.6	1022058.9	1012420.56	2105143.5	1555453.8	0.39:0.60:0.98:1.08:1.04:0.68:1.22:1.03:0.89:0.88:1.84:1.36	913237.5	1380491.4	0.80:1.20	26593	Ras-related protein Rab-33A OS=Homo sapiens OX=9606 GN=RAB33A PE=1 SV=2
3372	false	Q96G61|NUD11_HUMAN	7.31	5.49	1	1		780171.8	619577.25	925807.1	328260.44	554560.75	633245.1	1272618.9	573446.4	869103.4	1385514.4	417184.66	1112605.5	0.99:0.78:1.17:0.42:0.70:0.80:1.61:0.73:1.10:1.76:0.53:1.41	640270.44	938412.2	0.81:1.19	18559	Diphosphoinositol polyphosphate phosphohydrolase 3-beta OS=Homo sapiens OX=9606 GN=NUDT11 PE=1 SV=1
1062	true	Q96I99|SUCB2_HUMAN	5.34	43.29	20	16	Acetylation (N-term); Carbamidomethylation	7275546.5	4672335.5	7281948.5	7943563.0	9750065.0	1.2564267E7	5455774.5	1.7312246E7	8402446.0	8872320.0	1.2118962E7	1.1408561E7	0.77:0.50:0.77:0.84:1.03:1.33:0.58:1.84:0.89:0.94:1.29:1.21	8247954.0	1.0595052E7	0.88:1.12	46511	Succinate--CoA ligase [GDP-forming] subunit beta, mitochondrial OS=Homo sapiens OX=9606 GN=SUCLG2 PE=1 SV=2
3336	true	P49137|MAPK2_HUMAN	7.46	7.75	3	3	Deamidation (NQ)	2507344.0	1330855.8	2701558.0	1996106.4	4590123.5	3377978.8	6328248.0	7454109.0	3.67129664E8	1855159.9	3862223.5	2487620.2	0.07:0.04:0.08:0.06:0.14:0.10:0.19:0.22:10.86:0.05:0.11:0.07	2780659.5	6.4897964E7	0.08:1.92	45568	MAP kinase-activated protein kinase 2 OS=Homo sapiens OX=9606 GN=MAPKAPK2 PE=1 SV=1
599	true	Q16401|PSMD5_HUMAN	2.66	50.99	28	21	Acetylation (N-term); Carbamidomethylation; Deamidation (NQ); Oxidation (M)	5.5967868E7	8650934.0	4.7181924E7	4.5064448E7	1.4651652E7	1.08049384E8	1.29529648E8	1.3646066E7	1.06250448E8	7.3037408E7	1.2856086E7	7.9547472E7	0.97:0.15:0.82:0.78:0.25:1.87:2.24:0.24:1.84:1.26:0.22:1.37	4.674056E7	6.9307656E7	0.81:1.19	56196	26S proteasome non-ATPase regulatory subunit 5 OS=Homo sapiens OX=9606 GN=PSMD5 PE=1 SV=3
3029	true	P61956|SUMO2_HUMAN	0.71	10.53	8	1	Deamidation (NQ)	3239088.8	8839877.0	6756205.0	1.2982792E7	1.5143943E7	1.1398251E7	9819373.0	7355725.5	5678237.0	1.0960752E7	1.6407571E7	8088120.0	0.33:0.91:0.69:1.34:1.56:1.17:1.01:0.76:0.58:1.13:1.69:0.83	9726693.0	9718297.0	1.00:1.00	10871	Small ubiquitin-related modifier 2 OS=Homo sapiens OX=9606 GN=SUMO2 PE=1 SV=3
3257	true	O96011|PX11B_HUMAN	0.13	3.47	1	1		1005627.06	1126438.4	948754.5	273889.94	471481.94	2534275.5	1926182.0	2078462.0	700461.3	1167055.8	78683.484	1193669.0	0.89:1.00:0.84:0.24:0.42:2.25:1.71:1.85:0.62:1.04:0.07:1.06	1060077.9	1190752.2	0.94:1.06	28431	Peroxisomal membrane protein 11B OS=Homo sapiens OX=9606 GN=PEX11B PE=1 SV=1
152	true	P35221|CTNA1_HUMAN	1.84	44.37	70	29	Acetylation (N-term); Carbamidomethylation; Deamidation (NQ); Oxidation (M)	2.3375626E7	2.2788564E7	3.9452708E7	2.1210832E7	4.5644132E7	3.9285588E7	2.2415024E7	4.040748E7	2.0102084E7	4.1864072E7	3.2085328E7	5.9685676E7	0.69:0.67:1.16:0.62:1.34:1.15:0.66:1.19:0.59:1.23:0.94:1.75	3.1959576E7	3.6107164E7	0.94:1.06	100071	Catenin alpha-1 OS=Homo sapiens OX=9606 GN=CTNNA1 PE=1 SV=1
3293	false	P35968|VGFR2_HUMAN	0.00	0.52	3	1	Acetylation (N-term); Deamidation (NQ)	5899543.5	137181.23	3111844.8	2979738.5	4064859.0	2764195.5	1624070.5	725719.0	628749.1	3522705.0	8367173.5	3877587.8	1.88:0.04:0.99:0.95:1.29:0.88:0.52:0.23:0.20:1.12:2.66:1.23	3572523.8	3124334.0	1.07:0.93	151527	Vascular endothelial growth factor receptor 2 OS=Homo sapiens OX=9606 GN=KDR PE=1 SV=2
248	true	P48643|TCPE_HUMAN	3.22	68.58	46	33	Acetylation (N-term); Carbamidomethylation; Deamidation (NQ); Oxidation (M)	9615026.0	2.1965052E7	3.8429768E7	5145556.0	1.3330567E7	3.0532046E7	7677655.5	1.3014423E7	2.6459554E7	3.7580336E7	2.8171594E7	3.63928E7	0.43:0.98:1.72:0.23:0.60:1.37:0.34:0.58:1.18:1.68:1.26:1.63	1.9836336E7	2.5227142E7	0.88:1.12	59671	T-complex protein 1 subunit epsilon OS=Homo sapiens OX=9606 GN=CCT5 PE=1 SV=1
2197	true	P42126|ECI1_HUMAN	8.74	25.50	8	6	Carbamidomethylation; Oxidation (M)	3420036.8	4213552.5	4811991.0	4013339.5	6814299.0	8758243.0	9976978.0	9912828.0	8374707.0	4325132.5	9074404.0	4344769.5	0.53:0.65:0.74:0.62:1.05:1.35:1.53:1.52:1.29:0.67:1.40:0.67	5338577.0	7877610.0	0.81:1.19	32816	Enoyl-CoA delta isomerase 1, mitochondrial OS=Homo sapiens OX=9606 GN=ECI1 PE=1 SV=1
381	true	Q15365|PCBP1_HUMAN	15.03	58.71	27	11	Acetylation (N-term); Carbamidomethylation; Deamidation (NQ); Oxidation (M)	5.5204708E7	6.8758752E7	8.7464928E7	6.2676264E7	7.3165784E7	5.9112944E7	7.5985512E7	7.8229504E7	6.7820088E7	9.6806592E7	1.21694264E8	1.01082832E8	0.70:0.87:1.11:0.79:0.93:0.75:0.96:0.99:0.86:1.23:1.54:1.28	6.774924E7	9.0447408E7	0.86:1.14	37498	Poly(rC)-binding protein 1 OS=Homo sapiens OX=9606 GN=PCBP1 PE=1 SV=2
68	true	P55268|LAMB2_HUMAN	19.71	50.89	102	65	Acetylation (N-term); Carbamidomethylation; Deamidation (NQ); Oxidation (M)	1.6695336E7	1.1932086E7	1.6040172E7	2.4518364E7	2.9293884E7	1.6822996E7	3.1856894E7	6.1341176E7	2.3666228E7	2.730582E7	3.028462E7	3.4724528E7	0.62:0.44:0.59:0.91:1.08:0.62:1.18:2.27:0.88:1.01:1.12:1.28	1.9321902E7	4.0531212E7	0.65:1.35	195981	Laminin subunit beta-2 OS=Homo sapiens OX=9606 GN=LAMB2 PE=1 SV=2
3485	true	P51531|SMCA2_HUMAN	4.94	2.14	6	3	Deamidation (NQ)	1514534.6	328234.3	5571467.5	1668593.4	1045583.75	936994.75	1041866.6	761403.06	579691.06	1047305.56	325599.6	1775060.5	1.10:0.24:4.03:1.21:0.76:0.68:0.75:0.55:0.42:0.76:0.24:1.28	1966099.8	1157997.4	1.26:0.74	181279	Probable global transcription activator SNF2L2 OS=Homo sapiens OX=9606 GN=SMARCA2 PE=1 SV=2
2307	true	Q9H074|PAIP1_HUMAN	7.80	11.90	8	6	Carbamidomethylation; Deamidation (NQ)	3474507.2	6807485.5	5908847.5	2150605.5	6001294.0	4459907.0	2690633.2	9720054.0	4409933.5	7457878.0	1.1456428E7	1.2229605E7	0.54:1.06:0.92:0.34:0.94:0.70:0.42:1.52:0.69:1.17:1.79:1.91	4810828.5	8022544.0	0.75:1.25	53525	Polyadenylate-binding protein-interacting protein 1 OS=Homo sapiens OX=9606 GN=PAIP1 PE=1 SV=1
203	true	Q7Z406|MYH14_HUMAN	2.64	9.22	50	17	Acetylation (N-term); Carbamidomethylation; Deamidation (NQ); Oxidation (M)	1.3798666E7	5.2221424E7	2.6593462E7	2.420484E7	2.1119316E7	1.7129914E7	1.1606788E7	1.3937778E7	2.3073934E7	2.3804778E7	2.8970868E7	2.6324676E7	0.59:2.22:1.13:1.03:0.90:0.73:0.49:0.59:0.98:1.01:1.23:1.12	2.5844604E7	2.1503124E7	1.09:0.91	227871	Myosin-14 OS=Homo sapiens OX=9606 GN=MYH14 PE=1 SV=2
1421	true	P16401|H15_HUMAN	2.16	23.45	21	6	Acetylation (N-term)	2.7874106E7	1.2941391E7	2.9459166E7	3.8875516E7	7.1478584E7	3.280412E7	5.1200456E7	2.8444474E7	3.8180972E7	2.8230504E7	4.7597912E7	2.8799442E7	0.77:0.36:0.81:1.07:1.97:0.90:1.41:0.78:1.05:0.78:1.31:0.79	3.5572144E7	3.7075628E7	0.98:1.02	22580	Histone H1.5 OS=Homo sapiens OX=9606 GN=H1-5 PE=1 SV=3
2181	true	P42858|HD_HUMAN	4.78	1.30	5	3	Carbamidomethylation; Oxidation (M)	0.0	91394.18	0.0	93856.32	99943.266	58018.68	609409.25	900356.4	95206.836	44168.688	258501.61	40501.582	0.00:0.48:0.00:0.49:0.52:0.30:3.19:4.72:0.50:0.23:1.35:0.21	114404.14	487036.1	0.38:1.62	347603	Huntingtin OS=Homo sapiens OX=9606 GN=HTT PE=1 SV=2
3039	true	Q16563|SYPL1_HUMAN	2.12	19.69	5	3	Carbamidomethylation; Deamidation (NQ)	2.4718644E7	2.334337E7	2.8111108E7	1.2732798E7	1.7699926E7	2.879922E7	1.276965E7	1.3000378E7	2.2105684E7	4.4218916E7	4.0047264E7	3.6970148E7	0.97:0.92:1.11:0.50:0.70:1.13:0.50:0.51:0.87:1.74:1.58:1.46	2.2567512E7	2.818534E7	0.89:1.11	28565	Synaptophysin-like protein 1 OS=Homo sapiens OX=9606 GN=SYPL1 PE=1 SV=1
990	true	P51991|ROA3_HUMAN	4.67	38.62	22	12	Acetylation (N-term); Carbamidomethylation; Deamidation (NQ); Oxidation (M)	3.7858372E7	4.3256076E7	5.8873096E7	2.8969976E7	9.2197264E7	7.003512E7	5.2137824E7	7.2788496E7	3.6106432E7	5.7005792E7	1.05985136E8	8.9958088E7	0.61:0.70:0.95:0.47:1.48:1.13:0.84:1.17:0.58:0.92:1.71:1.45	5.5592864E7	6.9221312E7	0.89:1.11	39595	Heterogeneous nuclear ribonucleoprotein A3 OS=Homo sapiens OX=9606 GN=HNRNPA3 PE=1 SV=2
3374	true	P08138|TNR16_HUMAN	5.63	12.41	3	3	Carbamidomethylation	2031368.5	1467216.0	986744.3	866090.6	1.1978228E7	673410.75	1775095.2	1590352.2	2722280.2	2436879.5	1.3204933E7	3288724.0	0.57:0.41:0.28:0.24:3.34:0.19:0.50:0.44:0.76:0.68:3.68:0.92	3584739.5	4348940.5	0.90:1.10	45183	Tumor necrosis factor receptor superfamily member 16 OS=Homo sapiens OX=9606 GN=NGFR PE=1 SV=1
2278	true	Q92667|AKAP1_HUMAN	3.36	6.87	6	5	Carbamidomethylation; Deamidation (NQ)	993725.25	752589.6	381740.8	334082.94	185398.25	853156.25	963781.9	415234.1	368478.22	437299.97	1018779.75	1091020.5	1.53:1.16:0.59:0.51:0.29:1.31:1.48:0.64:0.57:0.67:1.57:1.68	677556.1	811253.94	0.91:1.09	97342	A-kinase anchor protein 1, mitochondrial OS=Homo sapiens OX=9606 GN=AKAP1 PE=1 SV=1
3406	true	O95486|SC24A_HUMAN	3.02	4.12	4	3	Carbamidomethylation	382626.25	723210.75	1121314.1	2926532.8	1114552.1	1019204.4	1.3283713E7	714523.94	734667.06	1161430.8	1236790.5	946505.06	0.18:0.34:0.53:1.38:0.53:0.48:6.28:0.34:0.35:0.55:0.59:0.45	1238481.5	3350706.2	0.54:1.46	119749	Protein transport protein Sec24A OS=Homo sapiens OX=9606 GN=SEC24A PE=1 SV=2
5208	true	P00156|CYB_HUMAN	1.00	2.37	1	1		3124923.5	35095.508	508583.3	111433.44	2438260.5	2938599.5	134894.28	733193.56	2427344.8	2801746.8	262922.4	1104825.6	2.26:0.03:0.37:0.08:1.76:2.12:0.10:0.53:1.75:2.02:0.19:0.80	1526149.2	1244154.5	1.10:0.90	42718	Cytochrome b OS=Homo sapiens OX=9606 GN=MT-CYB PE=1 SV=2
2367	true	P37108|SRP14_HUMAN	3.39	46.32	5	5	Deamidation (NQ)	1.54944E7	1.0169966E7	2.2559582E7	1.6861094E7	2.7666098E7	1.6303281E7	1.0179246E7	2.7778144E7	5452158.0	1.404779E7	1.1964497E7	2.7270572E7	0.90:0.59:1.32:0.98:1.61:0.95:0.59:1.62:0.32:0.82:0.70:1.59	1.8885204E7	1.6484593E7	1.07:0.93	14570	Signal recognition particle 14 kDa protein OS=Homo sapiens OX=9606 GN=SRP14 PE=1 SV=2
5471	true	Q9Y2B9|IPKG_HUMAN	0.04	21.05	2	1		97365.73	290882.78	557229.8	316765.6	684046.7	1134571.6	368186.8	328752.84	109784.3	1019111.56	360635.38	823228.6	0.19:0.57:1.10:0.62:1.35:2.24:0.73:0.65:0.22:2.01:0.71:1.62	513477.03	501616.6	1.01:0.99	7910	cAMP-dependent protein kinase inhibitor gamma OS=Homo sapiens OX=9606 GN=PKIG PE=1 SV=1
658	true	P27361|MK03_HUMAN	3.22	30.61	25	11	Acetylation (N-term); Carbamidomethylation; Deamidation (NQ); Oxidation (M)	3.0918696E7	3.0570582E7	4.3753056E7	1.7414622E7	1.9982572E7	5.9441376E7	1.1985718E7	9.2387032E7	2.4140304E7	1.4853265E7	2.6965034E7	1.6666453E7	0.95:0.94:1.35:0.54:0.62:1.83:0.37:2.85:0.74:0.46:0.83:0.51	3.4316936E7	3.1166302E7	1.05:0.95	43136	Mitogen-activated protein kinase 3 OS=Homo sapiens OX=9606 GN=MAPK3 PE=1 SV=4
1638	false	Q16695|H31T_HUMAN	0.17	6.62	11	1	Acetylation (N-term)	2.5535716E7	1.1321775E7	2.658794E7	1.3349754E7	4655258.0	3.9361204E7	3.9724676E7	7488544.0	7211927.0	3.124612E7	2.9676544E7	8243874.0	1.25:0.56:1.31:0.66:0.23:1.93:1.95:0.37:0.35:1.53:1.46:0.40	2.0135274E7	2.0598614E7	0.99:1.01	15508	Histone H3.1t OS=Homo sapiens OX=9606 GN=H3-4 PE=1 SV=3
2642	true	Q8TCT9|HM13_HUMAN	8.31	14.06	5	4	Deamidation (NQ)	6224767.5	4458120.5	4546127.0	1337893.5	9635050.0	7391285.5	8834041.0	1.4851339E7	3825663.0	6049408.0	1.3230447E7	7964599.0	0.85:0.61:0.62:0.18:1.31:1.00:1.20:2.02:0.52:0.82:1.80:1.08	5704466.0	9420634.0	0.75:1.25	41488	Minor histocompatibility antigen H13 OS=Homo sapiens OX=9606 GN=HM13 PE=1 SV=1
4205	true	Q9NRG7|D39U1_HUMAN	1.51	6.14	3	2		960547.5	683884.2	1181573.6	739603.6	1642335.0	2512049.5	404572.06	586528.1	1267425.5	1422241.1	1846210.9	1432143.4	0.79:0.56:0.97:0.60:1.34:2.05:0.33:0.48:1.04:1.16:1.51:1.17	1286665.6	1159853.5	1.05:0.95	31077	Epimerase family protein SDR39U1 OS=Homo sapiens OX=9606 GN=SDR39U1 PE=1 SV=3
702	true	P14866|HNRPL_HUMAN	8.02	37.69	20	14	Carbamidomethylation; Deamidation (NQ); Oxidation (M)	1.5783844E7	1.9932828E7	3.1677178E7	1.1912933E7	2.8397462E7	2.7487184E7	2.3556952E7	4.3757184E7	1.4999692E7	3.0573942E7	3.6532812E7	4.5276424E7	0.57:0.73:1.15:0.43:1.03:1.00:0.86:1.59:0.55:1.11:1.33:1.65	2.2580816E7	3.3136574E7	0.81:1.19	64133	Heterogeneous nuclear ribonucleoprotein L OS=Homo sapiens OX=9606 GN=HNRNPL PE=1 SV=2
3715	true	P17535|JUND_HUMAN	0.91	10.09	2	2	Carbamidomethylation	5314589.5	873697.75	372478.53	1.2839607E7	617164.75	2.0487324E7	3160506.2	389240.22	9130178.0	1.6975552E7	272457.5	2.5211588E7	0.67:0.11:0.05:1.61:0.08:2.57:0.40:0.05:1.15:2.13:0.03:3.16	6923890.5	9358047.0	0.85:1.15	35174	Transcription factor jun-D OS=Homo sapiens OX=9606 GN=JUND PE=1 SV=3
1865	true	Q9NZQ3|SPN90_HUMAN	15.83	9.83	6	6	Carbamidomethylation	417099.1	325496.3	703206.56	988081.5	324849.66	542200.4	557511.0	2000276.6	829921.1	684992.25	1636521.0	1162960.1	0.49:0.38:0.83:1.17:0.38:0.64:0.66:2.36:0.98:0.81:1.93:1.37	570588.25	1337157.1	0.60:1.40	78960	NCK-interacting protein with SH3 domain OS=Homo sapiens OX=9606 GN=NCKIPSD PE=1 SV=1
1990	true	Q86TX2|ACOT1_HUMAN	0.13	28.03	9	8	Carbamidomethylation	3050162.2	3315235.5	2070232.6	5777818.5	4749562.5	3357654.2	5069478.0	3320014.0	3380387.2	2811041.0	2098638.0	6046304.0	0.81:0.88:0.55:1.54:1.27:0.89:1.35:0.88:0.90:0.75:0.56:1.61	3720111.0	3787643.8	0.99:1.01	46277	Acyl-coenzyme A thioesterase 1 OS=Homo sapiens OX=9606 GN=ACOT1 PE=1 SV=1
946	false	B2RPK0|HGB1A_HUMAN	4.97	18.01	16	4	Carbamidomethylation; Oxidation (M)	4.7668004E7	5.7203728E7	5.0252188E7	7.6399496E7	7.3427936E7	7.0020464E7	5.888898E7	1.0837596E8	5.3051284E7	4.1933104E7	1.45763632E8	1.0065588E8	0.65:0.78:0.68:1.04:1.00:0.95:0.80:1.47:0.72:0.57:1.98:1.37	6.2495304E7	8.4778136E7	0.85:1.15	24238	Putative high mobility group protein B1-like 1 OS=Homo sapiens OX=9606 GN=HMGB1P1 PE=5 SV=1
3842	true	O96033|MOC2A_HUMAN	2.12	21.59	3	2		2905148.0	5002669.0	4471090.5	4248179.0	3628302.0	2766373.5	3471811.5	6055945.0	2200312.5	3882975.0	6351921.5	4361483.5	0.71:1.22:1.09:1.03:0.88:0.67:0.84:1.47:0.54:0.94:1.54:1.06	3836960.0	4387408.0	0.93:1.07	9755	Molybdopterin synthase sulfur carrier subunit OS=Homo sapiens OX=9606 GN=MOCS2 PE=1 SV=1
1861	true	P31937|3HIDH_HUMAN	15.53	32.44	13	7	Carbamidomethylation; Deamidation (NQ); Oxidation (M)	9595514.0	8189605.0	9840377.0	1.0637083E7	1.0132943E7	8248146.0	1.2035992E7	2.0518936E7	1.1354165E7	8849121.0	1.4880915E7	1.2532502E7	0.84:0.72:0.86:0.93:0.89:0.72:1.06:1.80:1.00:0.78:1.31:1.10	9591361.0	1.344794E7	0.83:1.17	35329	3-hydroxyisobutyrate dehydrogenase, mitochondrial OS=Homo sapiens OX=9606 GN=HIBADH PE=1 SV=2
4505	true	Q3ZAQ7|VMA21_HUMAN	0.24	11.88	1	1	Oxidation (M)	1236120.1	494077.53	1.221554E8	874971.1	3.5010736E7	133043.44	155786.11	129436.31	482303.7	1.26363776E8	967329.6	1.26183984E8	0.04:0.02:3.54:0.03:1.01:0.02:0.02:0.02:0.02:3.66:0.03:3.66	2.6650724E7	4.2380436E7	0.77:1.23	11354	Vacuolar ATPase assembly integral membrane protein VMA21 OS=Homo sapiens OX=9606 GN=VMA21 PE=1 SV=1
1925	true	Q687X5|STEA4_HUMAN	0.73	27.23	11	8	Carbamidomethylation	1.2577335E7	5137094.5	8218845.0	1.5627823E7	1.8812054E7	1.0869316E7	1.9549872E7	1.7452664E7	8358826.5	1.797106E7	7339937.5	6348914.0	1.02:0.42:0.67:1.26:1.52:0.88:1.58:1.41:0.68:1.45:0.59:0.51	1.2274284E7	1.3473534E7	0.95:1.05	51981	Metalloreductase STEAP4 OS=Homo sapiens OX=9606 GN=STEAP4 PE=1 SV=1
1339	true	Q93034|CUL5_HUMAN	3.35	16.92	14	11	Carbamidomethylation; Deamidation (NQ)	4560458.0	3092810.5	5520036.0	3583505.0	5613078.0	2984018.8	1658742.1	6344271.5	3288468.2	2994878.2	5462999.0	2890693.0	1.14:0.77:1.38:0.90:1.40:0.75:0.41:1.59:0.82:0.75:1.37:0.72	4225651.0	3960898.0	1.03:0.97	90955	Cullin-5 OS=Homo sapiens OX=9606 GN=CUL5 PE=1 SV=4
1000	true	P02511|CRYAB_HUMAN	14.65	62.29	29	13	Acetylation (N-term); Carbamidomethylation; Deamidation (NQ); Oxidation (M)	4.01129216E8	3.69268128E8	6.2549024E8	4.90695232E8	5.3874163E8	3.8254016E8	6.5351923E8	1.02098368E9	3.80387072E8	5.6942099E8	9.8950976E8	9.6675994E8	0.65:0.60:1.02:0.80:0.88:0.62:1.06:1.66:0.62:0.92:1.61:1.57	4.69995264E8	7.636848E8	0.76:1.24	20159	Alpha-crystallin B chain OS=Homo sapiens OX=9606 GN=CRYAB PE=1 SV=2
290	true	P13647|K2C5_HUMAN	7.68	32.54	47	19	Acetylation (N-term); Carbamidomethylation; Oxidation (M)	5331503.0	4626935.0	1.6831752E7	1.1085413E7	6041325.0	7262002.5	9243403.0	2.2563366E7	8321160.0	6337257.0	1.0299062E7	3.204048E7	0.46:0.40:1.44:0.95:0.52:0.62:0.79:1.93:0.71:0.54:0.88:2.75	8529821.0	1.4800788E7	0.73:1.27	62378	Keratin, type II cytoskeletal 5 OS=Homo sapiens OX=9606 GN=KRT5 PE=1 SV=3
1872	true	P26583|HMGB2_HUMAN	4.35	22.01	8	5		1.91815E7	1.1084545E7	2.0489008E7	1.55498E7	2.3383956E7	2.257632E7	1.3900711E7	2.2598242E7	2.1158958E7	1.8960594E7	2.8599796E7	2.3443692E7	0.96:0.55:1.02:0.77:1.16:1.12:0.69:1.13:1.05:0.94:1.42:1.17	1.8710854E7	2.1856998E7	0.92:1.08	24034	High mobility group protein B2 OS=Homo sapiens OX=9606 GN=HMGB2 PE=1 SV=2
2479	true	Q9UKU9|ANGL2_HUMAN	0.78	9.53	6	4		1282838.9	1139705.2	1795836.4	3921871.2	2567612.8	2210401.2	780416.06	2862498.8	1908979.9	1968077.0	2598946.0	3888716.5	0.57:0.51:0.80:1.75:1.14:0.99:0.35:1.28:0.85:0.88:1.16:1.73	2153044.2	2334605.8	0.96:1.04	57104	Angiopoietin-related protein 2 OS=Homo sapiens OX=9606 GN=ANGPTL2 PE=1 SV=1
666	true	Q9UBQ7|GRHPR_HUMAN	10.95	53.96	26	15	Carbamidomethylation; Deamidation (NQ); Oxidation (M)	1.5858087E7	2.2082828E7	2.730787E7	2.5330308E7	3.2278126E7	1.7636506E7	1.935537E7	3.5821656E7	2.8037654E7	2.9657432E7	3.8513728E7	3.6482148E7	0.58:0.81:1.00:0.93:1.18:0.64:0.71:1.31:1.02:1.08:1.41:1.33	2.3756252E7	3.1362428E7	0.86:1.14	35668	Glyoxylate reductase/hydroxypyruvate reductase OS=Homo sapiens OX=9606 GN=GRHPR PE=1 SV=1
2784	true	Q5VWQ8|DAB2P_HUMAN	5.64	6.73	4	4	Carbamidomethylation; Deamidation (NQ)	597245.2	573975.2	463724.25	491043.56	1121795.1	2462735.0	437968.7	1168459.8	6296146.0	1438926.6	1394318.9	765428.56	0.42:0.40:0.32:0.34:0.78:1.72:0.31:0.81:4.39:1.00:0.97:0.53	1238402.8	2268926.5	0.71:1.29	131625	Disabled homolog 2-interacting protein OS=Homo sapiens OX=9606 GN=DAB2IP PE=1 SV=2
3140	true	O15078|CE290_HUMAN	2.74	0.56	4	2		2059781.8	1228303.8	2620116.8	2331098.0	732079.25	3580679.0	2211932.0	183464.53	2611673.5	2803500.2	818637.44	2415551.8	1.05:0.62:1.33:1.19:0.37:1.82:1.12:0.09:1.33:1.43:0.42:1.23	2163040.8	2092887.0	1.02:0.98	290386	Centrosomal protein of 290 kDa OS=Homo sapiens OX=9606 GN=CEP290 PE=1 SV=2
4195	true	Q8IWT6|LRC8A_HUMAN	2.66	2.59	3	2	Acetylation (N-term)	422884.56	901001.1	669710.6	160592.34	0.0	29367.36	0.0	26925.611	906599.3	943393.25	521325.38	2278104.2	0.74:1.58:1.17:0.28:0.00:0.05:0.00:0.05:1.59:1.65:0.91:3.99	436711.2	935269.56	0.64:1.36	94199	Volume-regulated anion channel subunit LRRC8A OS=Homo sapiens OX=9606 GN=LRRC8A PE=1 SV=1
3644	true	O43719|HTSF1_HUMAN	1.76	1.32	1	1	Acetylation (N-term); Carbamidomethylation	2061271.6	5602403.0	6990589.0	1274739.4	4214351.5	3994402.0	1461457.1	1720526.5	4149460.0	9893597.0	7482359.0	6850438.0	0.44:1.21:1.51:0.27:0.91:0.86:0.31:0.37:0.89:2.13:1.61:1.48	4022959.5	5259639.5	0.87:1.13	85853	HIV Tat-specific factor 1 OS=Homo sapiens OX=9606 GN=HTATSF1 PE=1 SV=1
4666	true	Q96CD0|FBXL8_HUMAN	4.11	4.55	1	1		0.0	1361480.9	87635.68	74798.73	76699.18	175597.58	0.0	0.0	0.0	211909.6	27469.826	70905.945	0.00:7.83:0.50:0.43:0.44:1.01:0.00:0.00:0.00:1.22:0.16:0.41	355242.4	103428.45	1.55:0.45	40516	F-box/LRR-repeat protein 8 OS=Homo sapiens OX=9606 GN=FBXL8 PE=1 SV=1
1087	true	O75122|CLAP2_HUMAN	5.02	11.28	16	11	Acetylation (N-term); Carbamidomethylation; Deamidation (NQ)	2776363.0	5113890.5	7906932.5	2588414.5	4569949.0	2920012.8	9912002.0	8386253.5	4005279.5	7217497.0	2470268.5	3948904.2	0.54:0.99:1.53:0.50:0.89:0.57:1.92:1.63:0.78:1.40:0.48:0.77	4312593.5	5990034.5	0.84:1.16	141064	CLIP-associating protein 2 OS=Homo sapiens OX=9606 GN=CLASP2 PE=1 SV=3
365	true	O94979|SC31A_HUMAN	1.70	32.13	34	27	Carbamidomethylation; Deamidation (NQ); Oxidation (M)	1.0190888E8	3.2310972E7	1.61412736E8	9224948.0	1.5138564E7	2.6209348E7	2.42600864E8	1.1067991E7	1.1808978E7	1.7463636E7	2.7971838E7	2.3710722E7	1.80:0.57:2.84:0.16:0.27:0.46:4.28:0.20:0.21:0.31:0.49:0.42	5.793408E7	5.5833084E7	1.02:0.98	133015	Protein transport protein Sec31A OS=Homo sapiens OX=9606 GN=SEC31A PE=1 SV=3
4525	true	P17568|NDUB7_HUMAN	16.10	10.95	1	1		2634467.8	528889.75	150639.16	671543.75	1837717.1	5728023.5	569294.06	73176.99	130874.19	82385.21	534038.06	219518.0	2.40:0.48:0.14:0.61:1.68:5.22:0.52:0.07:0.12:0.08:0.49:0.20	1925213.5	268214.4	1.76:0.24	16402	NADH dehydrogenase [ubiquinone] 1 beta subcomplex subunit 7 OS=Homo sapiens OX=9606 GN=NDUFB7 PE=1 SV=4
2624	true	P19404|NDUV2_HUMAN	3.92	21.29	4	4		4567055.0	3519354.5	3580763.8	8640799.0	6212158.5	2276702.8	4601053.0	5785653.5	3151038.0	5133815.0	7303023.0	7511358.0	0.88:0.68:0.69:1.66:1.20:0.44:0.89:1.11:0.61:0.99:1.41:1.45	4799472.0	5647373.5	0.92:1.08	27392	NADH dehydrogenase [ubiquinone] flavoprotein 2, mitochondrial OS=Homo sapiens OX=9606 GN=NDUFV2 PE=1 SV=2
1808	false	Q9BTT6|LRRC1_HUMAN	4.06	4.39	2	2		358334.34	785146.2	470459.3	780609.9	1135349.0	986738.2	724217.44	389885.84	328044.47	521116.28	1192456.0	494465.38	0.53:1.15:0.69:1.15:1.67:1.45:1.06:0.57:0.48:0.77:1.75:0.73	752772.8	608364.25	1.11:0.89	59242	Leucine-rich repeat-containing protein 1 OS=Homo sapiens OX=9606 GN=LRRC1 PE=1 SV=1
3002	true	Q9BSJ2|GCP2_HUMAN	4.92	6.87	4	4		324400.94	360681.8	443324.06	556038.2	1303625.2	562830.94	1751409.4	318093.94	290928.75	265742.88	201606.14	218080.66	0.59:0.66:0.81:1.01:2.37:1.02:3.19:0.58:0.53:0.48:0.37:0.40	672360.1	629842.06	1.03:0.97	102534	Gamma-tubulin complex component 2 OS=Homo sapiens OX=9606 GN=TUBGCP2 PE=1 SV=2
73	true	P04275|VWF_HUMAN	5.00	31.18	80	62	Acetylation (N-term); Carbamidomethylation; Deamidation (NQ); Oxidation (M)	1.1277774E7	7794757.0	7718015.0	6081155.5	1.4998116E7	1.1314673E7	2.2206566E7	7588467.0	2.3362332E7	1.297734E7	1.1925875E7	6023805.0	0.94:0.65:0.65:0.51:1.26:0.95:1.86:0.64:1.96:1.09:1.00:0.50	9864082.0	1.4174418E7	0.82:1.18	309264	von Willebrand factor OS=Homo sapiens OX=9606 GN=VWF PE=1 SV=4
4005	true	P35268|RL22_HUMAN	9.01	18.75	7	2		1.4378944E7	1.455362E7	2.5737672E7	2.0562898E7	1.1767276E7	1.5804562E7	1.4238714E7	1.907405E7	1.579217E7	2.7085174E7	3.6975032E7	4.3718816E7	0.66:0.67:1.19:0.95:0.54:0.73:0.66:0.88:0.73:1.25:1.71:2.02	1.7134162E7	2.6147326E7	0.79:1.21	14787	60S ribosomal protein L22 OS=Homo sapiens OX=9606 GN=RPL22 PE=1 SV=2
2052	true	O95630|STABP_HUMAN	1.11	16.04	6	6	Carbamidomethylation	2.1330026E7	6437935.5	2.2600946E7	1.1550599E7	7136698.0	1.4450073E7	6033432.5	6139087.0	1.152235E7	3.1059176E7	7380799.5	2.0259208E7	1.54:0.47:1.63:0.84:0.52:1.05:0.44:0.44:0.83:2.25:0.53:1.47	1.3917713E7	1.3732342E7	1.01:0.99	48077	STAM-binding protein OS=Homo sapiens OX=9606 GN=STAMBP PE=1 SV=1
2900	true	O00442|RTCA_HUMAN	2.87	12.84	7	4	Carbamidomethylation; Deamidation (NQ)	1407425.0	1930071.5	2272073.8	2564414.8	730324.56	2825014.5	1642641.2	3107373.2	1636091.6	1345287.1	2896954.0	2788845.0	0.67:0.92:1.08:1.22:0.35:1.35:0.78:1.48:0.78:0.64:1.38:1.33	1954887.4	2357589.2	0.91:1.09	39337	RNA 3'-terminal phosphate cyclase OS=Homo sapiens OX=9606 GN=RTCA PE=1 SV=1
582	true	P06744|G6PI_HUMAN	4.49	46.06	28	18	Carbamidomethylation; Deamidation (NQ); Oxidation (M)	3.6894548E7	3.0035472E7	6.1739616E7	1.33058296E8	4.0246784E7	5.6744456E7	4.302582E7	6.2651216E7	7.289712E7	9.6503128E7	7.2785696E7	6.1487512E7	0.58:0.47:0.96:2.08:0.63:0.89:0.67:0.98:1.14:1.51:1.14:0.96	5.9807052E7	6.9419304E7	0.93:1.07	63147	Glucose-6-phosphate isomerase OS=Homo sapiens OX=9606 GN=GPI PE=1 SV=4
2873	true	Q9H1K0|RBNS5_HUMAN	3.55	3.70	3	3	Acetylation (N-term)	1476836.1	867349.6	1853056.8	986799.4	1426479.5	2515806.8	3369493.0	740883.2	865977.4	3017736.8	2590619.5	2239438.5	0.81:0.47:1.01:0.54:0.78:1.38:1.84:0.41:0.47:1.65:1.42:1.22	1529664.6	2187117.0	0.82:1.18	88870	Rabenosyn-5 OS=Homo sapiens OX=9606 GN=RBSN PE=1 SV=2
2466	true	P08579|RU2B_HUMAN	0.87	28.44	7	5	Acetylation (N-term)	3090372.5	1149648.5	1823379.4	2270111.0	2755481.8	2738213.8	1323117.6	2359641.8	657597.1	4053571.2	3035998.0	2833297.0	1.32:0.49:0.78:0.97:1.18:1.17:0.57:1.01:0.28:1.73:1.30:1.21	2460783.0	2619348.0	0.97:1.03	25486	U2 small nuclear ribonucleoprotein B'' OS=Homo sapiens OX=9606 GN=SNRPB2 PE=1 SV=1
25	false	Q16473|TENXA_HUMAN	9.30	37.30	16	9	Deamidation (NQ); Oxidation (M)	2.5016898E7	1.3050736E7	1.7644262E7	3.6079496E7	2.0838516E7	1.5787654E7	3.245596E7	2.2969358E7	2.1699408E7	2.5024006E7	3.2853044E7	2.7693928E7	1.03:0.54:0.73:1.49:0.86:0.65:1.34:0.95:0.89:1.03:1.35:1.14	2.322196E7	2.711595E7	0.92:1.08	33740	Putative tenascin-XA OS=Homo sapiens OX=9606 GN=TNXA PE=5 SV=2
1406	true	P98082|DAB2_HUMAN	1.74	16.88	16	10	Carbamidomethylation; Deamidation (NQ)	6256708.0	6000644.5	3508361.8	1561367.4	5297808.5	4958287.0	6223942.0	1.063911E7	3313662.0	2674414.2	5449394.0	3695872.5	1.26:1.21:0.71:0.31:1.07:1.00:1.25:2.14:0.67:0.54:1.10:0.74	4662238.5	5563265.0	0.91:1.09	82448	Disabled homolog 2 OS=Homo sapiens OX=9606 GN=DAB2 PE=1 SV=3
4234	true	Q9NVG8|TBC13_HUMAN	2.98	6.50	3	2	Carbamidomethylation	2277293.5	657419.4	850538.5	644155.7	1946498.8	2919356.0	1182295.5	2293974.5	627120.6	956989.5	979199.1	735265.25	1.70:0.49:0.64:0.48:1.45:2.18:0.88:1.71:0.47:0.71:0.73:0.55	1549210.2	1129140.8	1.16:0.84	46554	TBC1 domain family member 13 OS=Homo sapiens OX=9606 GN=TBC1D13 PE=1 SV=3
1624	true	Q96CN7|ISOC1_HUMAN	8.42	44.97	13	10		1.1470974E7	8640977.0	1.8469044E7	1.0844717E7	2.8639982E7	1.2387561E7	2.465397E7	2.6643258E7	1.8150568E7	1.9640632E7	9208592.0	5.2676304E7	0.57:0.43:0.92:0.54:1.42:0.62:1.23:1.32:0.90:0.98:0.46:2.62	1.5075543E7	2.8138258E7	0.70:1.30	32237	Isochorismatase domain-containing protein 1 OS=Homo sapiens OX=9606 GN=ISOC1 PE=1 SV=3
1752	true	P16989|YBOX3_HUMAN	12.35	22.85	8	4	Acetylation (N-term)	2650591.0	1268479.9	3169467.5	2209609.8	3508042.8	2834158.5	6308067.0	8141238.5	1363139.1	5627606.0	5079008.5	5242177.0	0.67:0.32:0.80:0.56:0.89:0.72:1.60:2.06:0.35:1.42:1.29:1.33	3129867.8	5715613.0	0.71:1.29	40090	Y-box-binding protein 3 OS=Homo sapiens OX=9606 GN=YBX3 PE=1 SV=4
3382	true	O43924|PDE6D_HUMAN	3.08	28.67	3	3	Carbamidomethylation	564338.44	1580322.1	4392131.0	6472201.0	1037438.0	1717671.1	1159553.0	1716665.2	1157817.5	7475407.5	2552867.8	9980047.0	0.17:0.48:1.32:1.95:0.31:0.52:0.35:0.52:0.35:2.25:0.77:3.01	2627350.2	4007059.5	0.79:1.21	17420	Retinal rod rhodopsin-sensitive cGMP 3',5'-cyclic phosphodiesterase subunit delta OS=Homo sapiens OX=9606 GN=PDE6D PE=1 SV=1
1138	true	Q14108|SCRB2_HUMAN	2.46	26.99	17	11	Acetylation (N-term); Carbamidomethylation; Deamidation (NQ); Oxidation (M)	1.4970663E7	2.179788E7	2.4242348E7	2.9956556E7	2.497906E7	2.1105712E7	1.5523148E7	3.2006768E7	2.0163568E7	2.7670172E7	2.2880126E7	3.4019296E7	0.62:0.90:1.01:1.24:1.04:0.88:0.64:1.33:0.84:1.15:0.95:1.41	2.2842036E7	2.537718E7	0.95:1.05	54290	Lysosome membrane protein 2 OS=Homo sapiens OX=9606 GN=SCARB2 PE=1 SV=2
205	true	O00151|PDLI1_HUMAN	0.94	84.80	42	22	Acetylation (N-term); Carbamidomethylation; Deamidation (NQ); Oxidation (M)	1.17545608E8	1.60233936E8	3.28252928E8	1.57264528E8	2.18394464E8	1.73340352E8	1.79909072E8	1.51390848E8	9.8188456E7	2.3604992E8	2.33822976E8	3.5361616E8	0.59:0.80:1.64:0.78:1.09:0.86:0.90:0.75:0.49:1.18:1.17:1.76	1.92591808E8	2.1129552E8	0.95:1.05	36072	PDZ and LIM domain protein 1 OS=Homo sapiens OX=9606 GN=PDLIM1 PE=1 SV=4
2342	false	Q8WWF6|DNJB3_HUMAN	1.75	8.97	2	1		227816.03	282449.06	743103.4	858199.2	3110262.2	654650.7	1720430.8	1242377.9	389488.34	361520.12	759219.44	1247594.2	0.24:0.29:0.77:0.89:3.22:0.68:1.78:1.29:0.40:0.37:0.79:1.29	979413.4	953438.5	1.01:0.99	16559	DnaJ homolog subfamily B member 3 OS=Homo sapiens OX=9606 GN=DNAJB3 PE=1 SV=1
3681	true	P38435|VKGC_HUMAN	2.60	3.83	4	2	Carbamidomethylation	141093.34	561706.6	121358.35	490219.75	330998.88	309087.78	398360.56	999926.94	399046.66	171789.16	867623.7	105677.14	0.35:1.38:0.30:1.20:0.81:0.76:0.98:2.45:0.98:0.42:2.13:0.26	350446.88	587095.9	0.75:1.25	87561	Vitamin K-dependent gamma-carboxylase OS=Homo sapiens OX=9606 GN=GGCX PE=1 SV=2
2500	true	Q96AX1|VP33A_HUMAN	5.18	5.70	3	3	Oxidation (M)	1507637.8	363778.22	978426.4	1096871.8	657362.5	2259421.2	1361861.0	1929202.5	1246203.0	1387770.1	1243114.0	940826.75	1.21:0.29:0.78:0.88:0.53:1.81:1.09:1.55:1.00:1.11:1.00:0.75	1218377.2	1543780.2	0.88:1.12	67611	Vacuolar protein sorting-associated protein 33A OS=Homo sapiens OX=9606 GN=VPS33A PE=1 SV=1
626	true	O95757|HS74L_HUMAN	1.96	28.84	32	19	Carbamidomethylation; Deamidation (NQ)	2.166292E7	5076249.0	3324921.8	4482593.5	2.4854466E7	2299541.8	3033719.0	3553009.5	4524324.0	3666296.0	2.974184E7	3656359.0	2.37:0.55:0.36:0.49:2.71:0.25:0.33:0.39:0.49:0.40:3.25:0.40	1.0283449E7	1.0276013E7	1.00:1.00	94512	Heat shock 70 kDa protein 4L OS=Homo sapiens OX=9606 GN=HSPA4L PE=1 SV=3
4048	true	O00116|ADAS_HUMAN	8.55	4.56	2	2		56240.195	41896.695	344976.88	81350.66	287237.97	627650.1	249571.23	530486.3	132132.62	390374.97	359086.44	649377.4	0.18:0.13:1.10:0.26:0.92:2.01:0.80:1.70:0.42:1.25:1.15:2.08	289152.16	416017.62	0.82:1.18	72912	Alkyldihydroxyacetonephosphate synthase, peroxisomal OS=Homo sapiens OX=9606 GN=AGPS PE=1 SV=1
4022	true	P33992|MCM5_HUMAN	1.39	1.91	1	1	Deamidation (NQ)	798153.1	294622.22	768070.25	170313.27	708824.9	297087.3	49171.676	814988.4	816397.7	1091796.6	148937.02	361596.53	1.52:0.56:1.46:0.32:1.35:0.56:0.09:1.55:1.55:2.07:0.28:0.69	506178.5	547148.0	0.96:1.04	82286	DNA replication licensing factor MCM5 OS=Homo sapiens OX=9606 GN=MCM5 PE=1 SV=5
3324	true	P62854|RS26_HUMAN	16.02	26.96	8	3	Oxidation (M)	1.7563686E7	9451908.0	1.8848852E7	1.1031066E7	1.5814962E7	2.0155344E7	1.8675456E7	3.2355848E7	1.5446138E7	2.152626E7	3.6408088E7	2.8195396E7	0.86:0.46:0.92:0.54:0.77:0.99:0.91:1.58:0.76:1.05:1.78:1.38	1.5477636E7	2.5434532E7	0.76:1.24	13015	40S ribosomal protein S26 OS=Homo sapiens OX=9606 GN=RPS26 PE=1 SV=3
80	true	Q02952|AKA12_HUMAN	0.09	56.68	77	63	Carbamidomethylation; Deamidation (NQ); Oxidation (M)	1.3899382E7	1.2361019E7	1.1395378E7	1.3145301E7	2.4017686E7	4.7819476E7	2.5689084E7	2.3341758E7	8490576.0	1.4184243E7	2.2840372E7	1.8736352E7	0.71:0.63:0.58:0.67:1.22:2.43:1.31:1.19:0.43:0.72:1.16:0.95	2.1223544E7	1.9338502E7	1.05:0.95	191482	A-kinase anchor protein 12 OS=Homo sapiens OX=9606 GN=AKAP12 PE=1 SV=4
2938	true	Q9UKK3|PARP4_HUMAN	7.22	1.91	4	3		780486.1	1409767.1	550081.06	300155.94	621561.1	440212.8	513459.03	83187.5	234890.97	810265.25	653581.2	312359.25	1.40:2.52:0.98:0.54:1.11:0.79:0.92:0.15:0.42:1.45:1.17:0.56	683710.7	434623.88	1.22:0.78	192595	Protein mono-ADP-ribosyltransferase PARP4 OS=Homo sapiens OX=9606 GN=PARP4 PE=1 SV=3
1794	true	Q14432|PDE3A_HUMAN	3.62	9.90	8	7	Carbamidomethylation	6460365.0	4265526.0	5085811.0	7175718.5	4713047.0	6731298.0	4173036.0	6217535.0	9521679.0	8048285.5	4133764.8	9255055.0	1.02:0.68:0.81:1.14:0.75:1.07:0.66:0.98:1.51:1.27:0.65:1.47	5792899.5	7513618.5	0.87:1.13	124979	cGMP-inhibited 3',5'-cyclic phosphodiesterase A OS=Homo sapiens OX=9606 GN=PDE3A PE=1 SV=3
2874	true	Q9BUH6|PAXX_HUMAN	0.57	29.90	4	4	Carbamidomethylation	389223.53	568661.2	580596.44	4781564.0	3677193.5	436515.0	4976227.5	218206.1	0.0	1189984.8	1014587.94	1287809.8	0.24:0.36:0.36:3.00:2.31:0.27:3.12:0.14:0.00:0.75:0.64:0.81	1779048.9	1841752.6	0.98:1.02	21640	Protein PAXX OS=Homo sapiens OX=9606 GN=PAXX PE=1 SV=2
2363	true	Q9UBF2|COPG2_HUMAN	6.68	3.44	8	2		117371.67	209853.95	142154.55	140503.48	614819.5	234593.38	232914.31	514172.62	262123.36	140236.36	697888.5	345040.28	0.39:0.69:0.47:0.46:2.02:0.77:0.77:1.69:0.86:0.46:2.29:1.13	363176.06	452584.5	0.89:1.11	97622	Coatomer subunit gamma-2 OS=Homo sapiens OX=9606 GN=COPG2 PE=1 SV=1
326	true	P40763|STAT3_HUMAN	13.14	50.39	41	27	Acetylation (N-term); Carbamidomethylation; Deamidation (NQ); Oxidation (M)	2.6679076E7	1.5438131E7	3.0718344E7	2.0240292E7	2.1392852E7	3.2003042E7	3.3030058E7	3.459832E7	2.2450292E7	3.2903808E7	3.6347868E7	3.5501852E7	0.94:0.54:1.08:0.71:0.75:1.13:1.16:1.22:0.79:1.16:1.28:1.25	2.4441656E7	3.493288E7	0.82:1.18	88068	Signal transducer and activator of transcription 3 OS=Homo sapiens OX=9606 GN=STAT3 PE=1 SV=2
5396	true	Q5JTJ3|COA6_HUMAN	11.69	10.40	1	1	Carbamidomethylation	272051.1	0.0	36882.082	0.0	76043.445	81637.445	82375.46	294164.0	195208.27	314257.6	762972.56	226257.22	1.39:0.00:0.19:0.00:0.39:0.42:0.42:1.51:1.00:1.61:3.91:1.16	116653.516	312539.2	0.54:1.46	14116	Cytochrome c oxidase assembly factor 6 homolog OS=Homo sapiens OX=9606 GN=COA6 PE=1 SV=1
3231	true	Q9UQ13|SHOC2_HUMAN	4.69	6.36	3	3		487077.94	772089.06	578533.6	937833.9	565510.44	278553.5	2598885.2	1734990.5	177673.22	506873.53	838948.6	1238593.6	0.55:0.86:0.65:1.05:0.63:0.31:2.91:1.94:0.20:0.57:0.94:1.39	603266.4	1182660.8	0.68:1.32	64888	Leucine-rich repeat protein SHOC-2 OS=Homo sapiens OX=9606 GN=SHOC2 PE=1 SV=2
1729	true	O43681|GET3_HUMAN	8.76	34.48	14	8	Carbamidomethylation; Oxidation (M)	6962347.0	7206983.0	1.2592448E7	1.2059518E7	1.6270194E7	1.2070656E7	1.6175455E7	2.0277858E7	1.0184246E7	1.0057332E7	1.4725263E7	1.8290416E7	0.53:0.55:0.96:0.92:1.24:0.92:1.24:1.55:0.78:0.77:1.13:1.40	1.1193691E7	1.4964456E7	0.86:1.14	38793	ATPase GET3 OS=Homo sapiens OX=9606 GN=GET3 PE=1 SV=2
3531	true	Q86TU7|SETD3_HUMAN	1.32	7.41	4	3	Carbamidomethylation	8684875.0	671946.6	499494.72	1650358.5	1289197.4	740203.5	290780.03	2355976.8	836884.2	1356569.0	1555960.5	1310626.2	4.91:0.38:0.28:0.93:0.73:0.42:0.16:1.33:0.47:0.77:0.88:0.74	2506100.5	1323887.5	1.31:0.69	67257	Actin-histidine N-methyltransferase OS=Homo sapiens OX=9606 GN=SETD3 PE=1 SV=1
3743	true	A0A075B6R9|KVD24_HUMAN	2.45	10.83	2	1		5220223.0	7504606.5	5618957.5	1406299.5	7639520.0	8659051.0	2.4236822E7	2293476.5	6017184.0	1.0526287E7	8300213.5	3319731.0	0.69:0.99:0.74:0.19:1.01:1.15:3.21:0.30:0.80:1.39:1.10:0.44	6008110.0	9115619.0	0.79:1.21	13079	Probable non-functional immunoglobulin kappa variable 2D-24 OS=Homo sapiens OX=9606 GN=IGKV2D-24 PE=1 SV=1
774	true	Q16270|IBP7_HUMAN	0.02	60.64	24	17	Carbamidomethylation; Oxidation (M)	9.634984E7	3.34985856E8	3.07279264E8	2.89320736E8	1.41760272E8	1.5840424E8	9.4325712E7	1.64311808E8	1.6657792E8	3.79961856E8	4.6217024E8	1.40414512E8	0.42:1.47:1.35:1.27:0.62:0.69:0.41:0.72:0.73:1.67:2.03:0.62	2.21350032E8	2.34627008E8	0.97:1.03	29130	Insulin-like growth factor-binding protein 7 OS=Homo sapiens OX=9606 GN=IGFBP7 PE=1 SV=1
4557	true	Q5QJ74|TBCEL_HUMAN	5.42	3.07	2	1		392346.62	350490.5	1295904.0	328638.72	760816.6	1838794.8	254744.23	292216.1	197363.56	1378653.9	373524.7	644646.56	0.58:0.52:1.92:0.49:1.13:2.72:0.38:0.43:0.29:2.04:0.55:0.95	827831.9	547745.0	1.20:0.80	48195	Tubulin-specific chaperone cofactor E-like protein OS=Homo sapiens OX=9606 GN=TBCEL PE=1 SV=2
3384	true	Q9HCN8|SDF2L_HUMAN	13.73	26.70	4	3	Carbamidomethylation	895273.0	687628.7	486516.9	825300.9	361846.8	884731.06	1756466.1	1433180.5	576969.9	1007466.1	886834.7	1371928.1	0.96:0.74:0.52:0.89:0.39:0.95:1.89:1.54:0.62:1.08:0.95:1.47	779175.0	1411195.8	0.71:1.29	23598	Stromal cell-derived factor 2-like protein 1 OS=Homo sapiens OX=9606 GN=SDF2L1 PE=1 SV=2
2517	true	Q9NZM3|ITSN2_HUMAN	0.35	4.01	4	4		3250685.0	965024.75	587444.25	2505619.0	569842.44	763097.94	841941.5	397015.5	710833.06	1515135.2	2517910.0	2873781.2	2.23:0.66:0.40:1.72:0.39:0.52:0.58:0.27:0.49:1.04:1.73:1.97	1440285.5	1530232.2	0.97:1.03	193461	Intersectin-2 OS=Homo sapiens OX=9606 GN=ITSN2 PE=1 SV=3
1609	true	P46782|RS5_HUMAN	1.11	53.43	12	9	Acetylation (N-term); Carbamidomethylation	9276496.0	6851595.0	1.7716348E7	1.2888678E7	2.2232996E7	2.0844006E7	1.813948E7	1.6774644E7	3748717.0	2.2230062E7	1.872388E7	2.6160536E7	0.57:0.42:1.09:0.79:1.36:1.28:1.11:1.03:0.23:1.36:1.15:1.61	1.5007382E7	1.7844588E7	0.91:1.09	22876	40S ribosomal protein S5 OS=Homo sapiens OX=9606 GN=RPS5 PE=1 SV=4
4349	true	Q15777|MPPD2_HUMAN	5.21	3.06	1	1	Acetylation (N-term)	321155.47	392220.25	372783.0	500337.8	431661.66	374439.97	119092.87	362988.16	129216.51	1240006.1	370305.97	116498.23	0.81:0.99:0.95:1.27:1.09:0.95:0.30:0.92:0.33:3.15:0.94:0.30	398766.38	389684.66	1.01:0.99	33360	Metallophosphoesterase MPPED2 OS=Homo sapiens OX=9606 GN=MPPED2 PE=1 SV=1
701	true	P42356|PI4KA_HUMAN	7.31	13.42	29	22	Carbamidomethylation	3666769.2	9951377.0	3280169.8	2955016.0	3816704.8	1363756.1	2141571.8	1.1329602E7	1.0973036E7	8743652.0	4525093.0	4237788.5	0.66:1.78:0.59:0.53:0.68:0.24:0.38:2.03:1.97:1.57:0.81:0.76	4674722.0	7229699.5	0.79:1.21	236830	Phosphatidylinositol 4-kinase alpha OS=Homo sapiens OX=9606 GN=PI4KA PE=1 SV=4
2586	true	O60869|EDF1_HUMAN	8.36	35.14	5	5	Acetylation (N-term)	9071808.0	6536657.0	6796793.0	5205227.0	1.2339175E7	7314834.0	6180141.5	9668314.0	1.0035064E7	9818610.0	1.4711386E7	1.0553884E7	1.01:0.72:0.75:0.58:1.37:0.81:0.69:1.07:1.11:1.09:1.63:1.17	7982401.0	1.0161233E7	0.88:1.12	16369	Endothelial differentiation-related factor 1 OS=Homo sapiens OX=9606 GN=EDF1 PE=1 SV=1
1289	true	Q96RF0|SNX18_HUMAN	3.20	25.00	16	12	Carbamidomethylation; Oxidation (M)	2.290433E7	3.9520072E7	5.2841248E7	6.5940372E7	5.0283536E7	4.8429844E7	3.2592232E7	5.9971504E7	2.9918288E7	5.6097108E7	8.2115856E7	7.8924976E7	0.44:0.77:1.02:1.28:0.97:0.94:0.63:1.16:0.58:1.09:1.59:1.53	4.6653232E7	5.6603328E7	0.90:1.10	68894	Sorting nexin-18 OS=Homo sapiens OX=9606 GN=SNX18 PE=1 SV=2
2894	true	P28799|GRN_HUMAN	11.01	4.89	2	2	Carbamidomethylation	90614.49	424526.56	343235.12	0.0	829024.0	268039.97	2427974.0	3594037.0	295524.25	685821.0	1099812.9	360882.3	0.10:0.49:0.40:0.00:0.95:0.31:2.80:4.14:0.34:0.79:1.27:0.42	664558.6	1969351.5	0.50:1.50	63544	Progranulin OS=Homo sapiens OX=9606 GN=GRN PE=1 SV=2
2678	true	Q14694|UBP10_HUMAN	22.90	7.52	7	5		5480927.0	2335820.8	1.0188914E7	1372680.1	5674291.0	4212258.5	725505.7	1204389.9	1337426.6	317873.7	1134920.1	2168886.0	1.82:0.78:3.38:0.46:1.88:1.40:0.24:0.40:0.44:0.11:0.38:0.72	5233245.5	1223984.0	1.62:0.38	87134	Ubiquitin carboxyl-terminal hydrolase 10 OS=Homo sapiens OX=9606 GN=USP10 PE=1 SV=2
4106	true	O95139|NDUB6_HUMAN	2.95	19.53	2	2		1613349.5	1080328.1	1695647.9	1214471.9	1686104.2	1737463.0	1701285.1	264742.03	1110547.0	1399814.5	2182970.0	1797829.4	1.11:0.74:1.16:0.83:1.16:1.19:1.17:0.18:0.76:0.96:1.50:1.23	1588222.6	1614584.2	0.99:1.01	15489	NADH dehydrogenase [ubiquinone] 1 beta subcomplex subunit 6 OS=Homo sapiens OX=9606 GN=NDUFB6 PE=1 SV=3
3133	false	P33947|ERD22_HUMAN	0.24	8.96	2	2	Carbamidomethylation	1140764.8	3234696.2	1.1684824E7	783843.9	6529726.0	3243833.2	3103193.0	626883.4	3383379.0	4995140.0	1.1059508E7	2501530.5	0.26:0.74:2.68:0.18:1.50:0.74:0.71:0.14:0.78:1.15:2.54:0.57	4883070.0	4569607.0	1.03:0.97	24422	ER lumen protein-retaining receptor 2 OS=Homo sapiens OX=9606 GN=KDELR2 PE=1 SV=1
1372	true	Q2UY09|COSA1_HUMAN	6.83	8.09	11	9	Deamidation (NQ)	4.9167804E7	9.6570016E7	4.2084028E7	6.853576E7	1.6635491E7	7.28598E7	3.9611944E7	3144393.8	3.44076E7	5.6220352E7	2.8000422E7	4.3284528E7	1.07:2.10:0.92:1.49:0.36:1.59:0.86:0.07:0.75:1.23:0.61:0.94	5.818868E7	3.6004756E7	1.24:0.76	116657	Collagen alpha-1(XXVIII) chain OS=Homo sapiens OX=9606 GN=COL28A1 PE=2 SV=2
2971	true	O75636|FCN3_HUMAN	4.47	13.04	4	3	Carbamidomethylation; Deamidation (NQ)	375267.3	1.7793826E7	330921.62	1775884.8	816875.75	701302.1	253556.81	652448.0	292572.78	2102117.0	743935.25	588351.6	0.17:8.08:0.15:0.81:0.37:0.32:0.12:0.30:0.13:0.95:0.34:0.27	3744868.8	930845.9	1.60:0.40	32903	Ficolin-3 OS=Homo sapiens OX=9606 GN=FCN3 PE=1 SV=2
671	true	Q14254|FLOT2_HUMAN	2.09	49.77	31	18	Carbamidomethylation; Deamidation (NQ)	6.3091712E7	5.8258208E7	6.2913092E7	2.1926544E7	3.5759448E7	9355438.0	6.0695748E7	2.353359E7	6.0575288E7	7.4612016E7	9710614.0	1.21560192E8	1.26:1.16:1.25:0.44:0.71:0.19:1.21:0.47:1.21:1.49:0.19:2.42	4.1884072E7	5.85273E7	0.83:1.17	47064	Flotillin-2 OS=Homo sapiens OX=9606 GN=FLOT2 PE=1 SV=2
1276	true	O95292|VAPB_HUMAN	0.94	33.74	17	9	Acetylation (N-term); Deamidation (NQ)	1.8421222E7	1.1772397E7	2.16206304E8	2.15829664E8	7.738724E7	2.2503888E8	3.4998064E8	4.4392336E7	2.1302608E7	2.5336192E7	1.5832655E7	3.94425152E8	0.14:0.09:1.61:1.60:0.57:1.67:2.60:0.33:0.16:0.19:0.12:2.93	1.27725712E8	1.42762368E8	0.94:1.06	27228	Vesicle-associated membrane protein-associated protein B/C OS=Homo sapiens OX=9606 GN=VAPB PE=1 SV=3
2200	true	P13747|HLAE_HUMAN	1.88	13.69	13	4	Carbamidomethylation	2506963.2	2000182.1	1434562.2	1544690.1	1180194.6	1442389.8	887587.9	4893118.5	973692.4	1176269.1	2436543.5	612755.56	1.43:1.14:0.82:0.88:0.67:0.82:0.51:2.78:0.55:0.67:1.39:0.35	1795990.9	1913294.4	0.97:1.03	40058	HLA class I histocompatibility antigen, alpha chain E OS=Homo sapiens OX=9606 GN=HLA-E PE=1 SV=4
5739	true	Q9BT40|INP5K_HUMAN	0.26	2.23	1	1		505963.53	563495.5	480015.94	767455.2	350038.94	314348.94	0.0	373779.75	363776.5	704585.7	441709.3	616319.4	1.11:1.23:1.05:1.68:0.77:0.69:0.00:0.82:0.80:1.54:0.97:1.35	539145.2	500034.12	1.04:0.96	51090	Inositol polyphosphate 5-phosphatase K OS=Homo sapiens OX=9606 GN=INPP5K PE=1 SV=3
898	true	O60547|GMDS_HUMAN	0.27	45.16	21	15	Carbamidomethylation	8534563.0	5472999.0	1.434679E7	8254161.0	9430063.0	1.3876611E7	9151313.0	9844704.0	5447130.0	1.2206919E7	9316597.0	1.188863E7	0.87:0.56:1.46:0.84:0.96:1.41:0.93:1.00:0.56:1.24:0.95:1.21	9985865.0	1.1550489E7	0.93:1.07	41950	GDP-mannose 4,6 dehydratase OS=Homo sapiens OX=9606 GN=GMDS PE=1 SV=1
3589	true	P01615|KVD28_HUMAN	1.62	5.83	5	1		1363193.4	7148641.0	8525297.0	4187545.0	7879672.5	1353331.8	3727566.0	3667501.5	6964849.0	2737363.0	8385082.0	425609.4	0.29:1.52:1.81:0.89:1.68:0.29:0.79:0.78:1.48:0.58:1.79:0.09	5076280.0	4878296.0	1.02:0.98	12957	Immunoglobulin kappa variable 2D-28 OS=Homo sapiens OX=9606 GN=IGKV2D-28 PE=1 SV=2
2847	true	O95741|CPNE6_HUMAN	6.04	4.31	4	2		55974.05	495334.88	184550.72	36161.617	792057.56	0.0	0.0	138294.19	1867803.6	0.0	887387.9	269402.97	0.14:1.26:0.47:0.09:2.01:0.00:0.00:0.35:4.74:0.00:2.25:0.68	491831.8	1456285.5	0.50:1.50	61991	Copine-6 OS=Homo sapiens OX=9606 GN=CPNE6 PE=1 SV=3
3470	true	P55769|NH2L1_HUMAN	1.63	18.75	4	2	Carbamidomethylation	4480524.5	3154413.2	1.4097628E7	7682179.0	5490635.5	1.0004217E7	7422514.5	6323112.5	8146990.0	5915463.0	7031411.5	9461976.0	0.60:0.42:1.90:1.03:0.74:1.35:1.00:0.85:1.10:0.80:0.95:1.27	7895888.0	7835511.5	1.00:1.00	14174	NHP2-like protein 1 OS=Homo sapiens OX=9606 GN=SNU13 PE=1 SV=3
1413	true	Q9NZ32|ARP10_HUMAN	1.11	31.41	17	12	Carbamidomethylation	721919.56	1883000.1	1428502.8	8265536.0	6725369.0	1559618.2	3852343.2	1585164.5	982927.56	787784.3	2714750.0	5412759.0	0.24:0.63:0.48:2.76:2.25:0.52:1.29:0.53:0.33:0.26:0.91:1.81	5223228.0	3779974.8	1.16:0.84	46307	Actin-related protein 10 OS=Homo sapiens OX=9606 GN=ACTR10 PE=1 SV=1
3125	true	Q5D862|FILA2_HUMAN	1.54	2.47	4	4	Carbamidomethylation; Deamidation (NQ)	2522515.0	2994894.2	6630847.5	4144200.2	2923951.8	4278095.0	2982224.2	4358309.5	3058078.5	4754548.0	7084175.0	3117111.0	0.62:0.74:1.63:1.02:0.72:1.05:0.73:1.07:0.75:1.17:1.74:0.77	3985557.5	4262130.5	0.97:1.03	248073	Filaggrin-2 OS=Homo sapiens OX=9606 GN=FLG2 PE=1 SV=1
3811	true	Q7L311|ARMX2_HUMAN	7.57	4.91	2	2		241130.81	674759.25	401907.94	483559.94	502589.2	871254.25	664848.44	726350.4	583674.4	894605.6	1578165.2	364246.16	0.36:1.01:0.60:0.73:0.76:1.31:1.00:1.09:0.88:1.34:2.37:0.55	529200.25	859994.6	0.76:1.24	65683	Armadillo repeat-containing X-linked protein 2 OS=Homo sapiens OX=9606 GN=ARMCX2 PE=2 SV=1
2515	true	Q8N9N7|LRC57_HUMAN	0.83	23.01	6	5	Carbamidomethylation	1683091.6	2352000.2	3933008.0	4925718.0	3528618.8	4481122.0	1.0603719E7	2076421.1	2170531.8	3881241.5	3360128.5	2901025.2	0.44:0.61:1.03:1.29:0.92:1.17:2.77:0.54:0.57:1.01:0.88:0.76	3693157.0	4841963.0	0.87:1.13	26754	Leucine-rich repeat-containing protein 57 OS=Homo sapiens OX=9606 GN=LRRC57 PE=1 SV=1
4006	true	Q15375|EPHA7_HUMAN	5.35	1.10	1	1	Deamidation (NQ)	499945.1	220736.2	730668.9	698154.7	311187.5	531420.0	47961.188	473103.9	536019.4	685438.2	6653.935	752663.9	1.09:0.48:1.60:1.52:0.68:1.16:0.10:1.03:1.17:1.50:0.02:1.64	498685.4	416973.4	1.09:0.91	112097	Ephrin type-A receptor 7 OS=Homo sapiens OX=9606 GN=EPHA7 PE=1 SV=3
2566	true	P14324|FPPS_HUMAN	1.15	14.32	10	5	Deamidation (NQ)	5921678.0	5151727.0	7345719.5	5294534.0	9543352.0	9552749.0	5606889.0	7727542.0	6025454.5	8614236.0	9223395.0	6738242.0	0.82:0.71:1.02:0.73:1.32:1.32:0.78:1.07:0.83:1.19:1.28:0.93	7180324.5	7322626.5	0.99:1.01	48275	Farnesyl pyrophosphate synthase OS=Homo sapiens OX=9606 GN=FDPS PE=1 SV=4
1971	true	P20338|RAB4A_HUMAN	2.89	25.23	10	5		783572.44	852583.6	2704829.5	1836230.5	2185191.8	2343077.2	1580337.2	1122797.4	1714847.9	2492151.5	2754220.5	2330017.0	0.41:0.45:1.43:0.97:1.16:1.24:0.84:0.59:0.91:1.32:1.46:1.23	1840938.4	2096552.8	0.94:1.06	24390	Ras-related protein Rab-4A OS=Homo sapiens OX=9606 GN=RAB4A PE=1 SV=3
309	true	Q15417|CNN3_HUMAN	3.81	65.96	31	15	Carbamidomethylation; Deamidation (NQ); Oxidation (M)	1.17366112E8	1.23542768E8	2.17681376E8	3.11908608E8	1.37188336E8	2.74289248E8	7.0422368E7	1.09734128E8	8.4817136E7	3.81830496E8	2.66665024E8	1.05301728E8	0.64:0.67:1.19:1.70:0.75:1.50:0.38:0.60:0.46:2.08:1.45:0.57	1.97298368E8	1.7022616E8	1.07:0.93	36414	Calponin-3 OS=Homo sapiens OX=9606 GN=CNN3 PE=1 SV=1
1059	false	Q15418|KS6A1_HUMAN	2.96	1.09	2	1	Carbamidomethylation	225520.39	1033770.4	495982.25	376439.88	42869.93	410428.62	636016.56	105967.75	543866.2	582175.7	473642.97	664542.5	0.48:2.22:1.06:0.81:0.09:0.88:1.37:0.23:1.17:1.25:1.02:1.43	430835.25	501035.28	0.92:1.08	82723	Ribosomal protein S6 kinase alpha-1 OS=Homo sapiens OX=9606 GN=RPS6KA1 PE=1 SV=2
221	true	O95782|AP2A1_HUMAN	8.12	35.41	61	25	Carbamidomethylation; Deamidation (NQ); Oxidation (M)	8768944.0	1.8002144E7	1.0717306E7	1.4807483E7	1.2837502E7	1.4440554E7	1.1408061E7	2.5190166E7	1.1402722E7	1.6743522E7	2.2673862E7	1.8335338E7	0.57:1.17:0.69:0.96:0.83:0.94:0.74:1.63:0.74:1.08:1.47:1.19	1.3337177E7	1.7753252E7	0.86:1.14	107546	AP-2 complex subunit alpha-1 OS=Homo sapiens OX=9606 GN=AP2A1 PE=1 SV=3
5299	true	Q9BZ68|FR8P1_HUMAN	4.84	5.15	1	1		126274.4	11419.85	37221.51	8423.89	0.0	36311.9	0.0	0.0	37088.797	93522.58	41221.76	46922.414	3.46:0.31:1.02:0.23:0.00:0.99:0.00:0.00:1.02:2.56:1.13:1.28	43930.31	54688.887	0.89:1.11	41136	Putative FERM domain-containing protein FRMD8P1 OS=Homo sapiens OX=9606 GN=FRMD8P1 PE=5 SV=2
2532	true	Q9H1E5|TMX4_HUMAN	13.59	11.17	4	3	Deamidation (NQ)	5617096.0	4375019.5	8260430.0	5437281.0	7657630.0	1.0818204E7	1.0165372E7	1.4416024E7	7544067.5	7306012.0	1.2768746E7	9991322.0	0.65:0.50:0.95:0.63:0.88:1.24:1.17:1.66:0.87:0.84:1.47:1.15	7242712.5	1.0619458E7	0.81:1.19	38952	Thioredoxin-related transmembrane protein 4 OS=Homo sapiens OX=9606 GN=TMX4 PE=1 SV=1
3700	true	Q9NY35|CLDN1_HUMAN	3.72	5.93	1	1		142602.19	117708.016	259899.4	112683.28	217028.94	136923.89	0.0	77027.695	183224.19	365978.38	230732.27	253739.31	0.82:0.67:1.49:0.64:1.24:0.78:0.00:0.44:1.05:2.09:1.32:1.45	164474.28	222140.38	0.85:1.15	28603	Claudin domain-containing protein 1 OS=Homo sapiens OX=9606 GN=CLDND1 PE=1 SV=1
3152	true	O75380|NDUS6_HUMAN	9.06	20.97	2	2	Carbamidomethylation	288720.16	148384.33	218423.34	126489.055	133271.67	250593.17	78475.13	362854.75	297441.22	332451.88	722155.2	803020.4	0.92:0.47:0.70:0.40:0.43:0.80:0.25:1.16:0.95:1.06:2.30:2.56	194313.62	432733.1	0.62:1.38	13712	NADH dehydrogenase [ubiquinone] iron-sulfur protein 6, mitochondrial OS=Homo sapiens OX=9606 GN=NDUFS6 PE=1 SV=1
2222	true	O43493|TGON2_HUMAN	0.02	15.56	5	5	Carbamidomethylation; Deamidation (NQ)	1291309.5	890789.7	1270790.5	3257077.8	1651454.1	1.9526758E7	2777576.5	1206876.2	1145157.9	4367422.5	4482094.0	2009905.6	0.35:0.24:0.35:0.89:0.45:5.34:0.76:0.33:0.31:1.19:1.23:0.55	4761105.5	2702026.8	1.28:0.72	45880	Trans-Golgi network integral membrane protein 2 OS=Homo sapiens OX=9606 GN=TGOLN2 PE=1 SV=4
1749	true	Q9UN36|NDRG2_HUMAN	2.96	28.84	8	6	Acetylation (N-term); Carbamidomethylation; Deamidation (NQ); Oxidation (M)	9031374.0	5822985.0	7843998.5	1.0018768E7	1.1671337E7	4743168.0	7086078.0	5844478.5	9971227.0	1.0342751E7	1.004534E7	1.0927086E7	1.05:0.68:0.91:1.16:1.36:0.55:0.82:0.68:1.16:1.20:1.17:1.27	8188605.5	9175874.0	0.94:1.06	40798	Protein NDRG2 OS=Homo sapiens OX=9606 GN=NDRG2 PE=1 SV=2
1022	true	P36873|PP1G_HUMAN	1.07	7.43	20	2	Acetylation (N-term); Deamidation (NQ)	2023515.8	1696455.4	828259.5	1955201.9	2244277.0	2820797.0	2181125.0	1735704.4	848339.75	2214399.0	3437975.5	2222206.2	1.00:0.84:0.41:0.97:1.11:1.40:1.08:0.86:0.42:1.10:1.70:1.10	1928084.5	2275063.8	0.92:1.08	36984	Serine/threonine-protein phosphatase PP1-gamma catalytic subunit OS=Homo sapiens OX=9606 GN=PPP1CC PE=1 SV=1
2074	true	Q14554|PDIA5_HUMAN	5.35	15.80	5	5	Carbamidomethylation; Deamidation (NQ)	2770565.5	1805502.0	1311148.2	3379280.0	2737398.0	4627576.5	3198067.0	5826694.0	1823096.8	4500359.0	3425075.5	2765636.8	0.87:0.57:0.41:1.06:0.86:1.45:1.01:1.83:0.57:1.41:1.08:0.87	2771911.8	3658368.5	0.86:1.14	59594	Protein disulfide-isomerase A5 OS=Homo sapiens OX=9606 GN=PDIA5 PE=1 SV=1
3309	true	P12829|MYL4_HUMAN	3.13	16.75	5	3	Acetylation (N-term)	6382220.5	1.0238429E7	9530593.0	8619566.0	1.1502753E7	6300958.5	1.1768857E7	9487725.0	6196961.0	8856795.0	1.322573E7	9115382.0	0.69:1.10:1.03:0.93:1.24:0.68:1.27:1.02:0.67:0.96:1.43:0.98	8822183.0	9983447.0	0.94:1.06	21565	Myosin light chain 4 OS=Homo sapiens OX=9606 GN=MYL4 PE=1 SV=3
2611	true	P07204|TRBM_HUMAN	2.83	9.04	4	4	Carbamidomethylation	1616318.5	6893316.0	1755340.6	1665526.6	3.3303956E7	1.7327088E7	1.0552641E7	2956689.5	1617931.9	1946156.9	1.2343773E7	1000495.0	0.21:0.89:0.23:0.21:4.30:2.24:1.36:0.38:0.21:0.25:1.59:0.13	1.0948646E7	5819004.0	1.31:0.69	60329	Thrombomodulin OS=Homo sapiens OX=9606 GN=THBD PE=1 SV=2
2198	true	P14210|HGF_HUMAN	1.19	9.34	7	5	Carbamidomethylation; Deamidation (NQ)	2202558.0	1382798.5	747077.5	1546297.9	1101825.2	3713070.2	911531.0	1854052.2	947715.1	1597744.8	2272386.0	1482825.5	1.34:0.84:0.45:0.94:0.67:2.25:0.55:1.13:0.58:0.97:1.38:0.90	1834580.5	1522776.5	1.09:0.91	83134	Hepatocyte growth factor OS=Homo sapiens OX=9606 GN=HGF PE=1 SV=2
1298	true	Q9HDC9|APMAP_HUMAN	10.79	39.42	21	13	Carbamidomethylation	7846418.0	6586844.0	8118790.0	9485999.0	2.1450134E7	1.076763E7	2.3273396E7	1.6812768E7	9970150.0	1.1258822E7	1.6499063E7	1.4409917E7	0.60:0.51:0.62:0.73:1.64:0.83:1.78:1.29:0.76:0.86:1.27:1.11	1.0869956E7	2.054984E7	0.69:1.31	46480	Adipocyte plasma membrane-associated protein OS=Homo sapiens OX=9606 GN=APMAP PE=1 SV=2
1417	true	A1X283|SPD2B_HUMAN	1.32	16.25	11	11	Carbamidomethylation; Deamidation (NQ)	1078249.1	4022806.5	2386119.8	3918335.2	1.4387472E7	8431856.0	3326140.0	2800091.8	1.2630973E7	1667767.8	3249404.8	2.4507788E7	0.16:0.59:0.35:0.57:2.10:1.23:0.48:0.41:1.84:0.24:0.47:3.57	5704140.0	8030361.0	0.83:1.17	101579	SH3 and PX domain-containing protein 2B OS=Homo sapiens OX=9606 GN=SH3PXD2B PE=1 SV=3
1019	false	Q8IZP2|ST134_HUMAN	13.90	12.92	12	2	Carbamidomethylation	1.2583992E7	1.9522712E7	3.4251188E7	1.8873058E7	1.4503348E7	2.2597256E7	2.8824066E7	3.179542E7	2.1604668E7	2.201157E7	3.5943056E7	4.6292836E7	0.49:0.76:1.33:0.73:0.56:0.88:1.12:1.24:0.84:0.86:1.40:1.80	2.0388592E7	3.1078602E7	0.79:1.21	27407	Putative protein FAM10A4 OS=Homo sapiens OX=9606 GN=ST13P4 PE=5 SV=1
2859	true	Q5SW79|CE170_HUMAN	13.23	2.65	4	3	Acetylation (N-term)	99591.195	1160730.8	1634867.4	455125.44	540196.9	875663.1	272055.0	118737.336	477240.7	167724.19	107837.5	265744.75	0.19:2.26:3.18:0.88:1.05:1.70:0.53:0.23:0.93:0.33:0.21:0.52	867696.4	247163.61	1.56:0.44	175293	Centrosomal protein of 170 kDa OS=Homo sapiens OX=9606 GN=CEP170 PE=1 SV=1
3093	true	Q08722|CD47_HUMAN	7.12	8.67	10	3	Carbamidomethylation	6.195856E7	9.181008E7	9.0610192E7	5.9203248E7	9.3433072E7	5.7796496E7	5.525676E7	8.8290168E7	9.4695136E7	8.5869E7	1.28644312E8	1.18741416E8	0.72:1.07:1.06:0.69:1.09:0.68:0.65:1.03:1.11:1.00:1.50:1.39	7.5801944E7	9.5249464E7	0.89:1.11	35214	Leukocyte surface antigen CD47 OS=Homo sapiens OX=9606 GN=CD47 PE=1 SV=1
1770	true	Q15185|TEBP_HUMAN	7.03	50.00	12	8	Acetylation (N-term); Carbamidomethylation; Deamidation (NQ); Oxidation (M)	2.7820288E7	3.3867224E7	3.3262964E7	1.666433E7	4.3788368E7	3.4726956E7	2.9997948E7	6.7873528E7	2.6173994E7	3.9890856E7	4.9465152E7	3.7611916E7	0.76:0.92:0.90:0.45:1.19:0.94:0.82:1.85:0.71:1.09:1.35:1.02	3.1805276E7	4.2117948E7	0.86:1.14	18697	Prostaglandin E synthase 3 OS=Homo sapiens OX=9606 GN=PTGES3 PE=1 SV=1
2762	true	Q96HY6|DDRGK_HUMAN	5.52	20.06	4	4		2181453.0	2191739.0	3328027.0	1055701.8	3695216.0	2556373.2	1715102.1	7015781.5	1458553.5	2614505.8	6100495.5	5585926.5	0.66:0.67:1.01:0.32:1.12:0.78:0.52:2.13:0.44:0.79:1.85:1.70	2756046.0	4797908.5	0.73:1.27	35611	DDRGK domain-containing protein 1 OS=Homo sapiens OX=9606 GN=DDRGK1 PE=1 SV=2
2680	true	P51809|VAMP7_HUMAN	0.13	13.18	3	3		1014335.3	84426.055	3428915.8	576053.8	1594703.9	136931.4	28548.86	2479534.8	362408.66	3700716.0	472011.8	1024186.25	0.82:0.07:2.76:0.46:1.28:0.11:0.02:2.00:0.29:2.98:0.38:0.82	1191026.0	1405016.1	0.92:1.08	24935	Vesicle-associated membrane protein 7 OS=Homo sapiens OX=9606 GN=VAMP7 PE=1 SV=3
1182	false	O15131|IMA6_HUMAN	1.72	5.60	11	2	Carbamidomethylation	387370.0	407508.72	556263.2	0.0	471013.3	484020.1	0.0	173438.48	406611.75	682293.75	953804.25	884053.2	0.86:0.90:1.23:0.00:1.05:1.07:0.00:0.38:0.90:1.51:2.12:1.96	461235.06	620040.3	0.85:1.15	60349	Importin subunit alpha-6 OS=Homo sapiens OX=9606 GN=KPNA5 PE=1 SV=2
2757	true	Q9H270|VPS11_HUMAN	5.09	6.80	7	5	Acetylation (N-term)	1642447.2	676341.6	2705680.8	797703.44	2547823.2	2614452.5	225570.22	1260642.5	839351.75	1807048.8	1219888.2	2094200.4	1.07:0.44:1.76:0.52:1.66:1.70:0.15:0.82:0.55:1.18:0.79:1.36	1879325.6	1329488.0	1.17:0.83	107837	Vacuolar protein sorting-associated protein 11 homolog OS=Homo sapiens OX=9606 GN=VPS11 PE=1 SV=1
4770	true	Q6P1M0|S27A4_HUMAN	2.12	2.33	1	1		6437703.5	20595.975	265233.22	136813.58	436676.62	349913.75	102025.88	258413.83	200180.56	201452.45	303724.1	201676.58	8.67:0.03:0.36:0.18:0.59:0.47:0.14:0.35:0.27:0.27:0.41:0.27	1274489.5	211245.56	1.72:0.28	72064	Long-chain fatty acid transport protein 4 OS=Homo sapiens OX=9606 GN=SLC27A4 PE=1 SV=1
2916	true	Q9P291|ARMX1_HUMAN	10.03	8.61	3	3	Carbamidomethylation	1.1829846E7	1.1975784E7	1.102581E7	5654180.0	3.1627966E7	1.2099743E7	2167144.5	1.2502303E7	1492069.0	6527739.5	1.097556E7	1.0293476E7	1.11:1.12:1.03:0.53:2.96:1.13:0.20:1.17:0.14:0.61:1.03:0.96	1.4115744E7	7353808.0	1.31:0.69	49180	Armadillo repeat-containing X-linked protein 1 OS=Homo sapiens OX=9606 GN=ARMCX1 PE=1 SV=1
1688	true	Q9UQ16|DYN3_HUMAN	6.57	1.73	10	1	Oxidation (M)	1.0392317E7	113810.9	54185.555	0.0	746953.2	152808.42	0.0	185643.88	138543.77	83765.984	17259.31	198939.75	10.32:0.11:0.05:0.00:0.74:0.15:0.00:0.18:0.14:0.08:0.02:0.20	2292015.0	124830.54	1.90:0.10	97746	Dynamin-3 OS=Homo sapiens OX=9606 GN=DNM3 PE=1 SV=4
1601	true	P00492|HPRT_HUMAN	1.88	55.96	13	10	Carbamidomethylation	2761608.0	8536631.0	4333969.0	4945684.5	6188566.5	4932207.0	3762819.0	4340620.0	5024316.0	6857448.0	7093055.0	6550167.0	0.51:1.57:0.80:0.91:1.14:0.91:0.69:0.80:0.92:1.26:1.30:1.20	5283111.0	5744508.5	0.96:1.04	24579	Hypoxanthine-guanine phosphoribosyltransferase OS=Homo sapiens OX=9606 GN=HPRT1 PE=1 SV=2
1762	true	Q9Y6W5|WASF2_HUMAN	4.65	18.88	12	8	Carbamidomethylation	2303480.8	4231467.5	5507565.0	6017607.0	7254644.0	7258227.5	7491978.0	5801855.5	3328093.8	5923552.5	9438664.0	8542176.0	0.38:0.69:0.90:0.99:1.19:1.19:1.23:0.95:0.55:0.97:1.55:1.40	5497399.5	7076739.5	0.87:1.13	54284	Wiskott-Aldrich syndrome protein family member 2 OS=Homo sapiens OX=9606 GN=WASF2 PE=1 SV=3
46	true	P08603|CFAH_HUMAN	1.90	59.06	126	57	Acetylation (N-term); Carbamidomethylation; Deamidation (NQ); Oxidation (M)	1.03185536E8	1.51776704E8	2.33923536E8	2.06025024E8	2.1204008E8	1.85488768E8	2.41735488E8	1.84628736E8	1.05365536E8	1.75177632E8	2.98950176E8	2.06473248E8	0.54:0.79:1.22:1.07:1.10:0.97:1.26:0.96:0.55:0.91:1.56:1.08	1.8216376E8	2.02246368E8	0.95:1.05	139096	Complement factor H OS=Homo sapiens OX=9606 GN=CFH PE=1 SV=4
2919	true	O15212|PFD6_HUMAN	1.78	36.43	9	4	Carbamidomethylation	8789186.0	2979310.5	5854380.0	2612654.5	7562795.0	6293526.5	5008177.5	6663917.0	1.0014421E7	6042520.0	4634661.0	3927733.8	1.50:0.51:1.00:0.45:1.29:1.07:0.85:1.14:1.71:1.03:0.79:0.67	5817313.0	6110360.0	0.98:1.02	14583	Prefoldin subunit 6 OS=Homo sapiens OX=9606 GN=PFDN6 PE=1 SV=1
213	true	P31948|STIP1_HUMAN	4.93	61.14	76	41	Acetylation (N-term); Carbamidomethylation; Deamidation (NQ); Oxidation (M)	2.055275E7	5.13992E7	2.7697322E7	2.1468014E7	2.3352726E7	1.3848051E7	1.8088306E7	3.6623064E7	2.1444232E7	2.2867446E7	8.2752184E7	4.810464E7	0.64:1.59:0.86:0.66:0.72:0.43:0.56:1.13:0.66:0.71:2.56:1.49	2.6537404E7	3.8586824E7	0.81:1.19	62639	Stress-induced-phosphoprotein 1 OS=Homo sapiens OX=9606 GN=STIP1 PE=1 SV=1
3004	true	Q9BRX2|PELO_HUMAN	1.11	7.53	4	3		1112887.9	1183368.0	448227.2	598237.4	1126957.1	2643846.8	478230.28	2161952.0	712324.25	790437.56	1143428.8	888219.1	1.01:1.07:0.40:0.54:1.02:2.39:0.43:1.95:0.64:0.71:1.03:0.80	1185587.4	1029098.6	1.07:0.93	43359	Protein pelota homolog OS=Homo sapiens OX=9606 GN=PELO PE=1 SV=2
1532	true	Q9BZK7|TBL1R_HUMAN	5.00	23.54	12	7	Acetylation (N-term); Carbamidomethylation	1435334.8	1917580.2	1673224.8	1304886.0	1640361.2	3112488.5	2793574.5	2206228.8	1230637.6	2143296.0	3451064.2	1836937.8	0.70:0.93:0.81:0.63:0.80:1.51:1.35:1.07:0.60:1.04:1.67:0.89	2091491.5	3955870.0	0.69:1.31	55595	F-box-like/WD repeat-containing protein TBL1XR1 OS=Homo sapiens OX=9606 GN=TBL1XR1 PE=1 SV=1
590	true	Q16881|TRXR1_HUMAN	0.14	43.45	26	20	Acetylation (N-term); Carbamidomethylation; Deamidation (NQ); Oxidation (M)	1.1991325E7	6222304.5	6964089.5	2.7228888E7	1.2148517E7	9716587.0	1.0466138E7	9400904.0	7379787.5	1.6450402E7	1.6734797E7	7853984.0	1.01:0.52:0.59:2.29:1.02:0.82:0.88:0.79:0.62:1.38:1.41:0.66	1.2553847E7	1.1721181E7	1.03:0.97	70875	Thioredoxin reductase 1, cytoplasmic OS=Homo sapiens OX=9606 GN=TXNRD1 PE=1 SV=3
2168	true	Q8NBQ5|DHB11_HUMAN	5.91	26.33	7	6	Carbamidomethylation	2944886.2	4537331.0	4399266.0	1602633.8	5522218.0	3033915.2	2910955.0	8316143.5	2602486.5	5528474.5	5483155.0	5208251.0	0.68:1.05:1.01:0.37:1.27:0.70:0.67:1.92:0.60:1.27:1.26:1.20	3687947.2	5054783.0	0.84:1.16	32936	Estradiol 17-beta-dehydrogenase 11 OS=Homo sapiens OX=9606 GN=HSD17B11 PE=1 SV=3
1488	true	P25398|RS12_HUMAN	6.45	69.70	16	7	Acetylation (N-term); Carbamidomethylation; Deamidation (NQ); Oxidation (M)	3.1331772E7	2.8584558E7	4.2678352E7	4.8440076E7	4.4871876E7	4.690782E7	3.0315676E7	4.9491288E7	3.2698002E7	5.8672512E7	7.8106352E7	7.4372592E7	0.66:0.61:0.90:1.03:0.95:0.99:0.64:1.05:0.69:1.24:1.65:1.58	4.0589312E7	5.482322E7	0.85:1.15	14515	40S ribosomal protein S12 OS=Homo sapiens OX=9606 GN=RPS12 PE=1 SV=3
718	true	Q14192|FHL2_HUMAN	0.19	74.19	25	18	Carbamidomethylation; Deamidation (NQ)	1.4671959E7	3.2946416E7	3.0522852E7	1.8218046E7	1.5023667E7	4.2273072E7	1.3401233E7	1.0439633E7	1.2233561E7	9.9830952E7	6.8393872E7	1.6940202E7	0.47:1.05:0.98:0.58:0.48:1.35:0.43:0.33:0.39:3.20:2.19:0.54	2.6837532E7	3.8327328E7	0.82:1.18	32193	Four and a half LIM domains protein 2 OS=Homo sapiens OX=9606 GN=FHL2 PE=1 SV=3
3779	true	P41223|BUD31_HUMAN	0.46	6.25	1	1		207327.02	333251.78	501889.3	359823.47	224411.69	229116.95	113804.73	709315.25	133363.28	327419.25	396629.5	598677.56	0.60:0.97:1.46:1.04:0.65:0.66:0.33:2.06:0.39:0.95:1.15:1.74	309303.38	379868.25	0.90:1.10	17000	Protein BUD31 homolog OS=Homo sapiens OX=9606 GN=BUD31 PE=1 SV=2
2645	true	Q9Y4D1|DAAM1_HUMAN	2.70	2.23	5	2	Carbamidomethylation; Deamidation (NQ)	36546.973	24293.002	352699.78	172142.9	3907950.2	603785.25	55438.266	231460.45	43349.297	137890.44	211684.56	317288.47	0.07:0.05:0.69:0.34:7.69:1.19:0.11:0.46:0.09:0.27:0.42:0.62	849569.7	166185.25	1.67:0.33	123473	Disheveled-associated activator of morphogenesis 1 OS=Homo sapiens OX=9606 GN=DAAM1 PE=1 SV=2
923	true	P69892|HBG2_HUMAN	2.63	8.16	22	1		116482.984	977193.56	29999.566	492573.4	1105127.9	746381.9	471239.4	389896.44	881366.2	0.0	368139.8	556843.5	0.23:1.91:0.06:0.96:2.16:1.46:0.92:0.76:1.72:0.00:0.72:1.09	577959.9	533497.06	1.04:0.96	16126	Hemoglobin subunit gamma-2 OS=Homo sapiens OX=9606 GN=HBG2 PE=1 SV=2
2291	true	Q15599|NHRF2_HUMAN	8.32	16.91	6	5	Acetylation (N-term); Deamidation (NQ); Oxidation (M)	1247086.0	8763006.0	1.0625456E7	5043157.5	8272420.0	7468952.0	1.2257673E7	9458433.0	7924310.0	4286415.0	2.1291004E7	1.953555E7	0.13:0.91:1.10:0.52:0.85:0.77:1.27:0.98:0.82:0.44:2.20:2.02	7201354.5	1.2565947E7	0.73:1.27	37414	Na(+)/H(+) exchange regulatory cofactor NHE-RF2 OS=Homo sapiens OX=9606 GN=SLC9A3R2 PE=1 SV=2
3419	true	O95167|NDUA3_HUMAN	1.04	41.67	3	2	Oxidation (M)	972255.25	279498.44	827019.8	658547.75	281478.4	643767.25	564940.2	254389.1	434618.12	1076628.9	863492.5	770581.9	1.53:0.44:1.30:1.04:0.44:1.01:0.89:0.40:0.68:1.69:1.36:1.21	610427.8	716518.75	0.92:1.08	9279	NADH dehydrogenase [ubiquinone] 1 alpha subcomplex subunit 3 OS=Homo sapiens OX=9606 GN=NDUFA3 PE=1 SV=1
3902	true	Q99590|SCAFB_HUMAN	0.04	0.62	1	1		6082185.0	9481613.0	8535806.0	3797188.5	3453478.8	7674720.0	5702748.5	1.0045062E7	5741810.0	4434690.0	9856422.0	3389461.0	0.93:1.46:1.31:0.58:0.53:1.18:0.88:1.54:0.88:0.68:1.51:0.52	6504165.0	6528365.5	1.00:1.00	164652	Protein SCAF11 OS=Homo sapiens OX=9606 GN=SCAF11 PE=1 SV=2
912	true	O94760|DDAH1_HUMAN	4.62	63.51	23	15	Acetylation (N-term); Carbamidomethylation; Deamidation (NQ); Oxidation (M)	2.3833608E7	2.9331172E7	2.5150642E7	3.8611452E7	2.2579536E7	2.4260524E7	2.9384078E7	1.9246016E7	2.4011924E7	1.2325488E7	1.2470041E7	4.664694E7	0.93:1.14:0.98:1.51:0.88:0.95:1.15:0.75:0.94:0.48:0.49:1.82	2.754536E7	2.6180064E7	1.03:0.97	31122	N(G),N(G)-dimethylarginine dimethylaminohydrolase 1 OS=Homo sapiens OX=9606 GN=DDAH1 PE=1 SV=3
5257	true	Q8NBK3|SUMF1_HUMAN	8.85	4.01	1	1		38419.688	135503.31	69471.79	136548.62	151902.75	103017.08	0.0	379721.22	72790.41	121180.2	430686.62	144255.02	0.26:0.91:0.47:0.92:1.02:0.69:0.00:2.55:0.49:0.82:2.90:0.97	105810.54	229726.69	0.63:1.37	40556	Formylglycine-generating enzyme OS=Homo sapiens OX=9606 GN=SUMF1 PE=1 SV=3
1112	true	O76024|WFS1_HUMAN	4.67	19.10	13	13	Acetylation (N-term); Carbamidomethylation	5852882.0	8377569.5	9348534.0	3879098.8	1.1458268E7	5238810.5	4883619.5	9369838.0	7479472.0	7380195.5	1.2361677E7	1.3039409E7	0.71:1.02:1.14:0.47:1.39:0.64:0.59:1.14:0.91:0.90:1.50:1.59	7794937.5	1.1075555E7	0.83:1.17	100291	Wolframin OS=Homo sapiens OX=9606 GN=WFS1 PE=1 SV=2
2071	true	Q9Y2H0|DLGP4_HUMAN	4.17	6.65	12	7		2347562.5	1.2294628E7	8681678.0	2308797.0	3497677.0	3030994.5	5751130.0	4206515.5	4731451.0	3860954.0	1.8234836E7	5807445.0	0.38:1.97:1.39:0.37:0.56:0.49:0.92:0.68:0.76:0.62:2.93:0.93	5394981.5	7129229.0	0.86:1.14	108012	Disks large-associated protein 4 OS=Homo sapiens OX=9606 GN=DLGAP4 PE=1 SV=3
2568	true	O00178|GTPB1_HUMAN	6.27	10.46	7	5	Carbamidomethylation	1296157.5	1142840.4	2225338.8	1320989.0	1043633.7	2028045.6	1126262.8	2973967.8	1566777.0	1491004.1	2223922.2	2258654.8	0.75:0.66:1.29:0.77:0.61:1.18:0.65:1.72:0.91:0.86:1.29:1.31	1686532.4	2023380.2	0.91:1.09	72454	GTP-binding protein 1 OS=Homo sapiens OX=9606 GN=GTPBP1 PE=1 SV=3
653	true	P16152|CBR1_HUMAN	1.82	69.31	34	16	Acetylation (N-term); Carbamidomethylation; Deamidation (NQ); Oxidation (M)	6.0026788E7	6.486752E7	1.08674032E8	7.790816E7	8.9234392E7	1.04163856E8	7.6428392E7	6.3663156E7	7.0291936E7	1.32057728E8	1.04930928E8	9.7756672E7	0.69:0.74:1.24:0.89:1.02:1.19:0.87:0.73:0.80:1.51:1.20:1.12	8.431092E7	9.1014496E7	0.96:1.04	30375	Carbonyl reductase [NADPH] 1 OS=Homo sapiens OX=9606 GN=CBR1 PE=1 SV=3
3161	true	Q9H492|MLP3A_HUMAN	1.43	11.57	3	1		1076180.2	2394535.2	1458324.2	2293240.2	5884958.0	1532205.6	249315.08	6093859.5	3695313.8	1987945.6	3460407.0	6853266.5	0.35:0.78:0.47:0.74:1.91:0.50:0.08:1.98:1.20:0.65:1.12:2.22	2439907.2	3807842.5	0.78:1.22	14272	Microtubule-associated proteins 1A/1B light chain 3A OS=Homo sapiens OX=9606 GN=MAP1LC3A PE=1 SV=2
3253	true	P63162|RSMN_HUMAN	0.00	9.58	4	2	Acetylation (N-term); Deamidation (NQ)	4117335.2	8612420.0	960184.8	840816.3	5450676.0	6199077.0	3.652506E7	1442943.5	1.0354468E7	828853.2	1346934.1	1587671.1	0.63:1.32:0.15:0.13:0.84:0.95:5.60:0.22:1.59:0.13:0.21:0.24	4363418.0	8680988.0	0.67:1.33	24614	Small nuclear ribonucleoprotein-associated protein N OS=Homo sapiens OX=9606 GN=SNRPN PE=1 SV=1
4126	true	Q66PJ3|AR6P4_HUMAN	6.04	4.51	1	1		0.0	65851.734	0.0	3.4783744E7	276061.8	0.0	0.0	54142.855	91390.93	197891.39	169985.83	286044.22	0.00:0.02:0.00:11.62:0.09:0.00:0.00:0.02:0.03:0.07:0.06:0.10	1.1708553E7	159891.05	1.97:0.03	44915	ADP-ribosylation factor-like protein 6-interacting protein 4 OS=Homo sapiens OX=9606 GN=ARL6IP4 PE=1 SV=2
1185	true	Q9Y625|GPC6_HUMAN	0.51	25.05	13	9	Carbamidomethylation	2033799.9	4588024.5	4334405.0	2127971.0	1.1998715E7	1.219093E7	9034149.0	1917529.4	2080397.1	1.0191755E7	2.0558636E7	2604641.8	0.29:0.66:0.62:0.31:1.72:1.75:1.30:0.28:0.30:1.46:2.95:0.37	6800920.0	9953678.0	0.81:1.19	62736	Glypican-6 OS=Homo sapiens OX=9606 GN=GPC6 PE=1 SV=1
551	true	P04196|HRG_HUMAN	15.95	35.43	32	17	Carbamidomethylation; Deamidation (NQ); Oxidation (M)	2.557039E7	6.0536792E7	3.1455812E7	3.63528E7	4.1229084E7	4.4589684E7	9384916.0	2.906131E7	2.5318146E7	1.7183692E7	2.5237328E7	3.2429884E7	0.81:1.92:1.00:1.15:1.31:1.41:0.30:0.92:0.80:0.55:0.80:1.03	4.0051304E7	2.3448174E7	1.26:0.74	59578	Histidine-rich glycoprotein OS=Homo sapiens OX=9606 GN=HRG PE=1 SV=1
735	true	O60279|SUSD5_HUMAN	5.62	30.68	29	16	Carbamidomethylation; Deamidation (NQ); Oxidation (M)	3.465278E7	5.0825272E7	7.569876E7	5.7154772E7	3.4897896E7	4.9927204E7	4.1637184E7	7.6767696E7	3.1725592E7	6.073974E7	1.37035744E8	8.7728696E7	0.56:0.83:1.23:0.93:0.57:0.81:0.68:1.25:0.52:0.99:2.23:1.42	5.0526116E7	7.2605776E7	0.82:1.18	68021	Sushi domain-containing protein 5 OS=Homo sapiens OX=9606 GN=SUSD5 PE=1 SV=3
3552	true	Q9BZE9|ASPC1_HUMAN	13.22	7.59	6	3		535983.4	763859.75	1230220.6	800254.1	334584.97	635965.3	764500.94	1870368.8	4.3840216E7	1166009.2	1600600.4	3142394.8	0.11:0.16:0.26:0.17:0.07:0.13:0.16:0.40:9.28:0.25:0.34:0.67	775906.4	8832884.0	0.16:1.84	60183	Tether containing UBX domain for GLUT4 OS=Homo sapiens OX=9606 GN=ASPSCR1 PE=1 SV=1
1528	false	P0CG48|UBC_HUMAN	7.74	6.86	11	6	Deamidation (NQ)	2.09848032E8	1.8073896E8	1.8872864E8	1.1019168E8	1.22107936E8	2.07668992E8	1.30163952E8	2.4756712E8	2.5172896E8	2.06458784E8	3.45178048E8	1.71221632E8	1.06:0.91:0.95:0.56:0.62:1.05:0.66:1.25:1.27:1.04:1.75:0.87	1.6999664E8	2.25570064E8	0.86:1.14	77039	Polyubiquitin-C OS=Homo sapiens OX=9606 GN=UBC PE=1 SV=3
167	true	Q13464|ROCK1_HUMAN	12.02	32.72	65	38	Acetylation (N-term); Carbamidomethylation	5992120.0	2525823.2	6305187.0	8711876.0	6032200.0	6805081.5	4917876.0	1.4238129E7	8503931.0	9151004.0	9406310.0	1.1230706E7	0.77:0.32:0.81:1.11:0.77:0.87:0.63:1.82:1.09:1.17:1.20:1.44	6062048.0	9574660.0	0.78:1.22	158175	Rho-associated protein kinase 1 OS=Homo sapiens OX=9606 GN=ROCK1 PE=1 SV=1
3433	false	Q5T1J5|CHCH9_HUMAN	3.79	27.15	3	2	Carbamidomethylation	1518375.8	1717630.2	1630779.9	2251227.2	1198062.9	1312055.0	2010931.9	3286166.5	1269022.1	1440601.2	4726171.0	988775.1	0.78:0.88:0.84:1.16:0.62:0.67:1.03:1.69:0.65:0.74:2.43:0.51	1828409.1	3168815.0	0.73:1.27	15490	Putative coiled-coil-helix-coiled-coil-helix domain-containing protein CHCHD2P9, mitochondrial OS=Homo sapiens OX=9606 GN=CHCHD2P9 PE=5 SV=1
550	true	Q9UJU6|DBNL_HUMAN	0.90	47.67	29	19	Carbamidomethylation; Deamidation (NQ); Oxidation (M)	1.0117132E7	1.2540966E7	1.45167408E8	3.01500928E8	1.9529822E7	1.7869016E7	1.4519992E7	2.1625728E8	1.3485445E7	2.0929152E7	4.2577552E7	1.54996096E8	0.13:0.16:1.80:3.73:0.24:0.22:0.18:2.68:0.17:0.26:0.53:1.92	8.4454216E7	7.7276272E7	1.04:0.96	48207	Drebrin-like protein OS=Homo sapiens OX=9606 GN=DBNL PE=1 SV=1
998	true	P33527|MRP1_HUMAN	3.70	12.80	16	15	Acetylation (N-term); Carbamidomethylation; Deamidation (NQ)	1543942.0	1232997.4	2760755.0	635752.6	818066.3	1447536.9	1033412.2	736101.06	1365699.9	2678593.0	3629249.2	1948372.8	0.93:0.75:1.67:0.38:0.50:0.88:0.63:0.45:0.83:1.62:2.20:1.18	1406508.4	1898571.4	0.85:1.15	171591	Multidrug resistance-associated protein 1 OS=Homo sapiens OX=9606 GN=ABCC1 PE=1 SV=3
1603	true	Q8N3E9|PLCD3_HUMAN	8.14	14.58	8	8	Carbamidomethylation	1287222.5	1868098.2	1564739.0	2316637.8	495519.2	2715702.5	3888140.0	1062712.8	3803972.8	1545629.8	2514169.8	4693958.0	0.56:0.81:0.68:1.00:0.21:1.17:1.68:0.46:1.64:0.67:1.09:2.03	1899994.5	3079234.0	0.76:1.24	89258	1-phosphatidylinositol 4,5-bisphosphate phosphodiesterase delta-3 OS=Homo sapiens OX=9606 GN=PLCD3 PE=1 SV=3
4444	true	Q9HCJ1|ANKH_HUMAN	5.01	2.44	2	1		185183.61	1599197.4	225450.16	574911.7	887294.9	655859.1	426981.72	1106962.2	495404.78	547081.4	1843951.6	1318543.4	0.23:1.94:0.27:0.70:1.08:0.80:0.52:1.35:0.60:0.67:2.24:1.60	687982.8	956487.5	0.84:1.16	54241	Progressive ankylosis protein homolog OS=Homo sapiens OX=9606 GN=ANKH PE=1 SV=2
2395	true	Q13363|CTBP1_HUMAN	8.65	8.86	9	3	Carbamidomethylation; Deamidation (NQ)	1442712.5	1089684.1	3227602.5	1195086.6	2420622.5	3078644.0	2124329.5	1318179.0	4340694.0	4827723.5	4039899.0	3011384.8	0.54:0.41:1.21:0.45:0.90:1.15:0.79:0.49:1.62:1.80:1.51:1.13	2075725.4	3277035.0	0.78:1.22	47535	C-terminal-binding protein 1 OS=Homo sapiens OX=9606 GN=CTBP1 PE=1 SV=2
4937	true	Q96M94|KLH15_HUMAN	3.28	1.66	1	1	Deamidation (NQ)	4377999.5	1736295.8	6725262.0	2758517.8	4634476.5	4366733.5	2009583.1	1847173.5	3890556.0	6410474.5	870300.4	6483307.0	1.14:0.45:1.75:0.72:1.21:1.14:0.52:0.48:1.01:1.67:0.23:1.69	4099880.8	3585232.5	1.07:0.93	69775	Kelch-like protein 15 OS=Homo sapiens OX=9606 GN=KLHL15 PE=1 SV=2
2812	true	O43181|NDUS4_HUMAN	0.56	25.71	8	4	Acetylation (N-term); Carbamidomethylation; Deamidation (NQ)	1556608.1	8781214.0	2151616.0	9541433.0	7807838.0	3.4124204E7	4140677.8	3644880.0	3082716.0	4.1223532E7	5338205.5	4156545.2	0.15:0.84:0.21:0.91:0.75:3.26:0.40:0.35:0.29:3.94:0.51:0.40	1.0660485E7	1.0354245E7	1.01:0.99	20108	NADH dehydrogenase [ubiquinone] iron-sulfur protein 4, mitochondrial OS=Homo sapiens OX=9606 GN=NDUFS4 PE=1 SV=1
983	false	P62491|RB11A_HUMAN	9.50	44.44	19	10	Acetylation (N-term); Deamidation (NQ); Oxidation (M)	3.6949948E7	4.4920768E7	6.2398032E7	4.4149464E7	5.3437124E7	4.8514672E7	3.8907492E7	5.8151444E7	4.9186656E7	7.0496768E7	8.1378296E7	8.0798256E7	0.66:0.81:1.12:0.79:0.96:0.87:0.70:1.04:0.88:1.26:1.46:1.45	4.8395E7	6.3153152E7	0.87:1.13	24394	Ras-related protein Rab-11A OS=Homo sapiens OX=9606 GN=RAB11A PE=1 SV=3
1044	true	P02743|SAMP_HUMAN	1.02	33.18	19	8	Deamidation (NQ); Oxidation (M)	1.38093808E8	5.34288128E8	2.33325504E8	2.30022256E8	3.37817408E8	3.31753568E8	1.1905484E8	8.2566694E8	2.94245504E8	2.36636032E8	5.4725037E8	2.07402064E8	0.41:1.59:0.69:0.68:1.00:0.99:0.35:2.46:0.87:0.70:1.63:0.62	3.01079808E8	3.7170928E8	0.90:1.10	25387	Serum amyloid P-component OS=Homo sapiens OX=9606 GN=APCS PE=1 SV=2
1149	true	P20742|PZP_HUMAN	2.87	4.59	14	4	Carbamidomethylation	0.0	1566499.9	202259.22	1050120.5	889621.9	579849.4	50615.707	740486.3	5664693.0	201698.8	473699.0	256274.28	0.00:1.61:0.21:1.08:0.91:0.60:0.05:0.76:5.82:0.21:0.49:0.26	1206284.1	1588184.5	0.86:1.14	163863	Pregnancy zone protein OS=Homo sapiens OX=9606 GN=PZP PE=1 SV=4
4125	true	Q53GL0|PKHO1_HUMAN	10.33	2.20	1	1		103119.3	449986.78	363599.9	187706.69	141874.58	42418.297	177673.56	945474.44	332315.34	195868.88	548064.94	417729.78	0.32:1.38:1.12:0.58:0.44:0.13:0.55:2.90:1.02:0.60:1.68:1.28	214784.25	436187.8	0.66:1.34	46237	Pleckstrin homology domain-containing family O member 1 OS=Homo sapiens OX=9606 GN=PLEKHO1 PE=1 SV=2
5817	true	Q16873|LTC4S_HUMAN	2.88	9.33	1	1		456569.16	838564.4	859113.3	802062.4	637301.4	840793.9	1177672.2	241135.0	541794.1	1373513.0	1074050.6	2575519.0	0.48:0.88:0.90:0.84:0.67:0.88:1.24:0.25:0.57:1.44:1.13:2.71	837525.9	1163947.2	0.84:1.16	16567	Leukotriene C4 synthase OS=Homo sapiens OX=9606 GN=LTC4S PE=1 SV=1
2811	true	Q9UID3|VPS51_HUMAN	0.83	6.65	5	4	Acetylation (N-term); Carbamidomethylation; Deamidation (NQ)	2979956.8	1135324.0	2869872.2	3479313.5	2585564.0	2039345.8	6414593.0	2008175.2	1961918.0	1333245.5	2151618.5	1692288.4	1.17:0.44:1.12:1.36:1.01:0.80:2.51:0.79:0.77:0.52:0.84:0.66	2514896.0	2593639.8	0.98:1.02	86042	Vacuolar protein sorting-associated protein 51 homolog OS=Homo sapiens OX=9606 GN=VPS51 PE=1 SV=2
69	false	O14556|G3PT_HUMAN	0.45	1.72	3	1	Oxidation (M)	1.2187389E7	7.3528648E7	3.2023162E7	3.7227148E7	9819473.0	9529047.0	4903463.5	1.1599502E7	2.1693348E7	2.8033454E7	3.7110508E7	5.3403948E7	0.44:2.67:1.16:1.35:0.36:0.35:0.18:0.42:0.79:1.02:1.35:1.94	2.9052478E7	2.6124038E7	1.05:0.95	44501	Glyceraldehyde-3-phosphate dehydrogenase, testis-specific OS=Homo sapiens OX=9606 GN=GAPDHS PE=1 SV=2
1641	true	P54619|AAKG1_HUMAN	5.01	29.91	13	7		1335291.4	3150333.8	2346198.8	6437996.0	3884422.5	1036199.5	2369476.5	7510129.0	1933632.6	2519626.5	5409919.5	5285395.5	0.37:0.87:0.65:1.79:1.08:0.29:0.66:2.09:0.54:0.70:1.50:1.47	3070408.0	4458796.5	0.82:1.18	37579	5'-AMP-activated protein kinase subunit gamma-1 OS=Homo sapiens OX=9606 GN=PRKAG1 PE=1 SV=1
1454	true	P48426|PI42A_HUMAN	7.33	21.43	10	7	Acetylation (N-term)	5948127.0	3071487.0	9480856.0	3451575.2	2415564.8	6196715.0	5749745.0	4826747.0	5377634.5	6479397.0	7766963.5	8413487.0	1.03:0.53:1.64:0.60:0.42:1.07:1.00:0.84:0.93:1.12:1.35:1.46	5102281.0	6451484.0	0.88:1.12	46225	Phosphatidylinositol 5-phosphate 4-kinase type-2 alpha OS=Homo sapiens OX=9606 GN=PIP4K2A PE=1 SV=2
867	true	Q9UHB9|SRP68_HUMAN	5.81	30.62	21	15	Carbamidomethylation; Deamidation (NQ); Oxidation (M)	7689875.0	1.853705E7	1.1480326E7	5171599.0	1.3114111E7	7120926.5	4036092.0	5181246.0	4846175.0	1.0593458E7	1.4349888E7	7133742.5	0.84:2.04:1.26:0.57:1.44:0.78:0.44:0.57:0.53:1.16:1.58:0.78	1.0518981E7	7819344.0	1.15:0.85	70730	Signal recognition particle subunit SRP68 OS=Homo sapiens OX=9606 GN=SRP68 PE=1 SV=2
2471	true	Q6DKJ4|NXN_HUMAN	15.77	20.69	7	6	Acetylation (N-term); Carbamidomethylation	843847.7	275277.1	1147513.5	397147.88	610558.4	82772.36	800522.4	1552137.6	845771.0	1146544.2	1294735.5	2397615.5	0.89:0.29:1.21:0.42:0.64:0.09:0.84:1.63:0.89:1.21:1.36:2.53	793101.4	1798471.4	0.61:1.39	48392	Nucleoredoxin OS=Homo sapiens OX=9606 GN=NXN PE=1 SV=2
3563	true	Q9Y3B8|ORN_HUMAN	12.13	15.61	4	3	Carbamidomethylation	1708837.8	3209736.5	4600476.0	5378194.5	3715116.8	2866224.5	3154427.8	5205948.0	4046508.5	5939413.5	1.0139895E7	7119773.5	0.36:0.67:0.97:1.13:0.78:0.60:0.66:1.09:0.85:1.25:2.13:1.50	3712165.8	6037488.0	0.76:1.24	26833	Oligoribonuclease, mitochondrial OS=Homo sapiens OX=9606 GN=REXO2 PE=1 SV=3
3449	true	O95232|LC7L3_HUMAN	9.47	9.95	4	3		618619.0	945038.6	719572.94	1085593.2	858263.9	715906.94	5629713.0	874440.5	1107330.9	563964.3	1478103.0	2063422.8	0.45:0.68:0.52:0.78:0.62:0.52:4.06:0.63:0.80:0.41:1.06:1.49	901455.5	2053973.0	0.61:1.39	51466	Luc7-like protein 3 OS=Homo sapiens OX=9606 GN=LUC7L3 PE=1 SV=2
2986	true	Q9NRQ2|PLS4_HUMAN	9.43	13.98	5	4	Carbamidomethylation	4393408.0	8686581.0	6739366.5	7488264.0	8026215.5	4570556.0	6383724.5	7718329.5	9258285.0	7950023.0	1.0486782E7	7798499.5	0.59:1.16:0.90:1.00:1.08:0.61:0.86:1.03:1.24:1.07:1.41:1.05	6696928.0	8307469.0	0.89:1.11	37005	Phospholipid scramblase 4 OS=Homo sapiens OX=9606 GN=PLSCR4 PE=1 SV=2
313	false	Q9NYU1|UGGG2_HUMAN	25.78	1.32	3	2	Acetylation (N-term)	7754371.5	1806288.2	2324732.2	1.1155293E7	2267325.2	2428127.8	348867.94	54854.324	1292169.9	401632.25	612457.9	25903.57	3.05:0.71:0.92:4.39:0.89:0.96:0.14:0.02:0.51:0.16:0.24:0.02	4622689.5	455980.97	1.82:0.18	174735	UDP-glucose:glycoprotein glucosyltransferase 2 OS=Homo sapiens OX=9606 GN=UGGT2 PE=1 SV=4
3986	true	O75629|CREG1_HUMAN	0.96	12.73	6	2	Carbamidomethylation	2298596.5	5008875.5	2925480.8	6997388.0	4963653.0	3388210.2	6218145.5	1700829.0	6609544.5	1750944.8	3231520.5	6196940.0	0.54:1.17:0.68:1.64:1.16:0.79:1.45:0.40:1.55:0.41:0.76:1.45	4309228.0	4319833.5	1.00:1.00	24075	Protein CREG1 OS=Homo sapiens OX=9606 GN=CREG1 PE=1 SV=1
2994	true	O43760|SNG2_HUMAN	7.34	16.96	6	4	Acetylation (N-term)	1.5040884E7	1.05376E7	1.2737979E7	1.8350934E7	1.2282109E7	2.4813908E7	4.0508564E7	3.002828E7	1.2333532E7	1.9332398E7	2.1995518E7	1.2679186E7	0.78:0.55:0.66:0.95:0.64:1.29:2.11:1.56:0.64:1.01:1.14:0.66	1.6615956E7	2.2812912E7	0.84:1.16	24810	Synaptogyrin-2 OS=Homo sapiens OX=9606 GN=SYNGR2 PE=1 SV=1
3536	true	Q5XPI4|RN123_HUMAN	1.21	2.28	4	3		153629.28	260822.45	182810.16	422216.4	509614.56	166382.73	449943.53	127057.664	335034.72	154027.0	983556.1	186117.9	0.47:0.80:0.56:1.29:1.56:0.51:1.37:0.39:1.02:0.47:3.00:0.57	282579.25	409850.7	0.82:1.18	148515	E3 ubiquitin-protein ligase RNF123 OS=Homo sapiens OX=9606 GN=RNF123 PE=1 SV=1
3506	true	A0A0B4J1V0|HV315_HUMAN	2.20	9.24	4	1	Deamidation (NQ)	217567.88	640013.75	820903.94	516044.34	641552.3	359340.47	142413.98	899656.5	688927.75	757008.56	848270.25	739098.0	0.36:1.06:1.35:0.85:1.06:0.59:0.24:1.48:1.14:1.25:1.40:1.22	532570.44	679229.2	0.88:1.12	12926	Immunoglobulin heavy variable 3-15 OS=Homo sapiens OX=9606 GN=IGHV3-15 PE=3 SV=1
3415	true	P61009|SPCS3_HUMAN	4.19	12.78	5	2	Deamidation (NQ); Oxidation (M)	9581719.0	3530689.5	3938729.5	4674193.5	6822292.0	6361224.0	6203721.0	7157228.0	6672355.0	5981274.0	7951195.5	4853179.0	1.56:0.57:0.64:0.76:1.11:1.04:1.01:1.16:1.09:0.97:1.29:0.79	5818141.5	6469825.5	0.95:1.05	20313	Signal peptidase complex subunit 3 OS=Homo sapiens OX=9606 GN=SPCS3 PE=1 SV=1
981	true	P35232|PHB_HUMAN	5.38	51.10	25	13	Deamidation (NQ)	1.9858152E7	1.8405534E7	2.4314344E7	1.8500118E7	3.1650758E7	2.3460904E7	1.9391164E7	2.2364922E7	2.4530736E7	2.701756E7	2.8197004E7	3.1842624E7	0.82:0.76:1.01:0.77:1.31:0.97:0.80:0.93:1.02:1.12:1.17:1.32	2.2698302E7	2.5599888E7	0.94:1.06	29804	Prohibitin OS=Homo sapiens OX=9606 GN=PHB PE=1 SV=1
1281	true	Q14141|SEPT6_HUMAN	5.40	16.82	20	4	Carbamidomethylation	1345378.4	618780.7	1222134.6	3246114.0	2576269.0	3439882.8	2794500.5	2960407.2	1972240.1	2690790.2	3119172.0	1569676.5	0.59:0.27:0.53:1.41:1.12:1.50:1.22:1.29:0.86:1.17:1.36:0.68	2585051.5	2673280.0	0.98:1.02	49717	Septin-6 OS=Homo sapiens OX=9606 GN=SEPTIN6 PE=1 SV=4
3099	true	P07711|CATL1_HUMAN	13.22	15.32	5	3	Carbamidomethylation; Deamidation (NQ)	1193477.9	825031.25	1310334.5	3566398.8	682494.5	1230488.6	5645513.0	2889643.2	1439748.0	2234104.0	2697427.8	1704563.9	0.56:0.39:0.62:1.68:0.32:0.58:2.67:1.36:0.68:1.05:1.27:0.80	1641456.4	3928140.2	0.59:1.41	37564	Procathepsin L OS=Homo sapiens OX=9606 GN=CTSL PE=1 SV=2
2462	true	P34096|RNAS4_HUMAN	10.20	42.18	8	5	Acetylation (N-term); Carbamidomethylation; Deamidation (NQ); Oxidation (M)	1.350995E7	1.969108E7	1.4907047E7	1.4378537E7	9433128.0	1.5763375E7	3893882.5	8427757.0	2.1091068E7	1.1709423E7	8573710.0	8136513.0	1.08:1.58:1.20:1.15:0.76:1.27:0.31:0.68:1.69:0.94:0.69:0.65	1.4703823E7	1.1224851E7	1.13:0.87	16840	Ribonuclease 4 OS=Homo sapiens OX=9606 GN=RNASE4 PE=1 SV=3
5404	true	Q9Y2L1|RRP44_HUMAN	4.78	1.36	2	1		132651.81	57257.676	75152.02	216384.58	59811.15	180715.75	167486.95	66131.7	22940.674	0.0	108192.78	60389.547	1.39:0.60:0.79:2.26:0.63:1.89:1.75:0.69:0.24:0.00:1.13:0.63	165498.38	134376.22	1.10:0.90	109003	Exosome complex exonuclease RRP44 OS=Homo sapiens OX=9606 GN=DIS3 PE=1 SV=2
3509	true	P10620|MGST1_HUMAN	0.36	18.71	5	2	Carbamidomethylation; Deamidation (NQ); Oxidation (M)	8094690.0	5946262.5	1.4926237E7	7818540.0	3.0448628E7	5096695.0	1.19946E7	1.0893254E7	7605397.0	4936770.0	3.497288E7	3922797.2	0.66:0.49:1.22:0.64:2.49:0.42:0.98:0.89:0.62:0.40:2.86:0.32	1.2561391E7	1.2757628E7	0.99:1.01	17599	Microsomal glutathione S-transferase 1 OS=Homo sapiens OX=9606 GN=MGST1 PE=1 SV=1
596	true	P36578|RL4_HUMAN	14.03	44.50	31	18	Carbamidomethylation; Deamidation (NQ); Oxidation (M)	1.7941852E7	1.5042414E7	2.5761122E7	1.3738902E7	2.944623E7	2.2349436E7	2.6141106E7	3.7197568E7	1.7460294E7	3.1900888E7	3.9036512E7	3.5854544E7	0.69:0.58:0.99:0.53:1.13:0.86:1.01:1.43:0.67:1.23:1.50:1.38	2.0713326E7	3.1265152E7	0.80:1.20	47697	60S ribosomal protein L4 OS=Homo sapiens OX=9606 GN=RPL4 PE=1 SV=5
1268	true	Q93009|UBP7_HUMAN	11.19	11.80	14	11	Acetylation (N-term); Carbamidomethylation; Deamidation (NQ); Oxidation (M)	5168043.5	2389303.8	6425790.0	3559658.8	6337790.5	6078442.0	6743073.5	1.1092511E7	5021049.5	6402355.0	7310471.0	6279594.5	0.85:0.39:1.06:0.59:1.04:1.00:1.11:1.83:0.83:1.06:1.20:1.03	5098784.0	7141509.0	0.83:1.17	128302	Ubiquitin carboxyl-terminal hydrolase 7 OS=Homo sapiens OX=9606 GN=USP7 PE=1 SV=2
936	true	Q5JPE7|NOMO2_HUMAN	0.98	15.39	22	14	Acetylation (N-term); Carbamidomethylation; Deamidation (NQ); Oxidation (M)	4396500.5	4876432.0	4727696.5	2.3568286E7	2148972.8	4946189.0	4865893.5	5589026.0	5673318.0	6941665.0	5487471.0	7226463.0	0.66:0.73:0.71:3.52:0.32:0.74:0.73:0.83:0.85:1.04:0.82:1.08	7462739.0	6046444.5	1.10:0.90	139439	Nodal modulator 2 OS=Homo sapiens OX=9606 GN=NOMO2 PE=1 SV=1
2968	true	O43739|CYH3_HUMAN	7.24	10.50	4	4		1638167.8	1984374.0	2216155.2	2250687.5	913928.94	1531548.0	1453335.0	2108122.5	1900325.4	2049551.0	4100722.5	2465655.0	0.80:0.97:1.08:1.10:0.45:0.75:0.71:1.03:0.93:1.00:2.00:1.20	1755810.2	2486320.5	0.83:1.17	46349	Cytohesin-3 OS=Homo sapiens OX=9606 GN=CYTH3 PE=1 SV=2
3022	true	Q92541|RTF1_HUMAN	0.38	7.04	5	4		370187.66	3051725.2	339245.5	3655649.2	361770.84	2770210.8	3147774.8	573709.25	501891.94	480504.94	2469258.8	889122.44	0.24:1.97:0.22:2.36:0.23:1.79:2.03:0.37:0.32:0.31:1.59:0.57	1758131.5	1395432.0	1.12:0.88	80313	RNA polymerase-associated protein RTF1 homolog OS=Homo sapiens OX=9606 GN=RTF1 PE=1 SV=4
2652	true	O96000|NDUBA_HUMAN	12.46	33.72	7	5	Carbamidomethylation	2228170.0	3010272.2	3116819.2	2324264.0	6922515.0	2507670.8	4986914.5	5797118.0	3496565.8	3426132.0	6470211.0	5128436.0	0.54:0.73:0.76:0.56:1.68:0.61:1.21:1.41:0.85:0.83:1.57:1.25	3445235.8	5108767.0	0.81:1.19	20777	NADH dehydrogenase [ubiquinone] 1 beta subcomplex subunit 10 OS=Homo sapiens OX=9606 GN=NDUFB10 PE=1 SV=3
3486	true	Q96H79|ZCCHL_HUMAN	5.59	8.00	4	2	Acetylation (N-term); Carbamidomethylation	536668.06	497789.44	2012545.5	970820.56	416866.0	1047107.06	289837.03	113920.87	569556.75	730316.4	1213292.1	739805.0	0.70:0.65:2.64:1.27:0.55:1.37:0.38:0.15:0.75:0.96:1.59:0.97	913632.75	609454.7	1.20:0.80	32962	Zinc finger CCCH-type antiviral protein 1-like OS=Homo sapiens OX=9606 GN=ZC3HAV1L PE=1 SV=2
1273	false	P54840|GYS2_HUMAN	1.80	3.27	5	3	Deamidation (NQ)	944803.0	3806526.5	1926670.8	2209183.2	2757981.8	3079667.8	1173413.4	3150384.5	2109054.5	3372193.8	2771262.0	3655343.0	0.37:1.48:0.75:0.86:1.07:1.19:0.45:1.22:0.82:1.31:1.07:1.42	2454139.0	2705275.0	0.95:1.05	80989	Glycogen [starch] synthase, liver OS=Homo sapiens OX=9606 GN=GYS2 PE=1 SV=2
1226	true	P18124|RL7_HUMAN	7.64	50.81	19	13	Acetylation (N-term); Carbamidomethylation; Deamidation (NQ); Oxidation (M)	2.060349E7	1.6871686E7	3.061037E7	2.6080752E7	4.4388196E7	3.9428508E7	3.4989432E7	7.4951296E7	1.7071438E7	3.7491256E7	5.8438388E7	4.8645864E7	0.55:0.45:0.82:0.70:1.18:1.05:0.93:2.00:0.46:1.00:1.56:1.30	3.002294E7	4.5450692E7	0.80:1.20	29226	60S ribosomal protein L7 OS=Homo sapiens OX=9606 GN=RPL7 PE=1 SV=1
4496	true	O43374|RASL2_HUMAN	4.79	1.74	1	1		181340.83	971918.8	1706991.0	234365.56	315783.62	308115.0	845991.1	1.3787741E7	103294.875	799829.1	300520.16	2921167.0	0.10:0.52:0.91:0.13:0.17:0.16:0.45:7.36:0.06:0.43:0.16:1.56	619752.5	3126424.0	0.33:1.67	90458	Ras GTPase-activating protein 4 OS=Homo sapiens OX=9606 GN=RASA4 PE=2 SV=2
314	true	O75874|IDHC_HUMAN	5.64	66.67	46	24	Acetylation (N-term); Carbamidomethylation; Deamidation (NQ); Oxidation (M)	8.2651056E7	4.2789944E7	6.8763032E7	6.7999736E7	9.8748368E7	7.0899016E7	6.3270704E7	9.2602096E7	7.3192768E7	9.8621768E7	9.0917656E7	7.6244144E7	1.07:0.55:0.89:0.88:1.28:0.92:0.82:1.20:0.95:1.28:1.18:0.99	7.1987168E7	8.2474856E7	0.93:1.07	46659	Isocitrate dehydrogenase [NADP] cytoplasmic OS=Homo sapiens OX=9606 GN=IDH1 PE=1 SV=2
3042	true	Q9Y2D0|CAH5B_HUMAN	13.60	16.09	5	4	Acetylation (N-term)	2009908.4	2575965.8	1926471.2	4321115.0	5479500.0	3249830.5	2102400.5	939110.9	2219643.5	2309405.0	1520845.4	2232250.5	0.78:1.00:0.75:1.68:2.13:1.26:0.82:0.36:0.86:0.90:0.59:0.87	3396629.2	2054695.4	1.25:0.75	36434	Carbonic anhydrase 5B, mitochondrial OS=Homo sapiens OX=9606 GN=CA5B PE=1 SV=1
23	true	Q96RW7|HMCN1_HUMAN	9.51	36.22	196	145	Acetylation (N-term); Carbamidomethylation; Deamidation (NQ); Oxidation (M)	5.0647112E7	1.2004604E7	4.3306904E7	1.4118289E7	2.5752896E7	5.6511592E7	1.35760368E8	7.1812256E7	4.4155864E7	5.5401608E7	2.497619E7	3.931436E7	1.06:0.25:0.91:0.30:0.54:1.18:2.84:1.50:0.92:1.16:0.52:0.82	3.3723568E7	6.190344E7	0.71:1.29	613390	Hemicentin-1 OS=Homo sapiens OX=9606 GN=HMCN1 PE=1 SV=2
52	true	P02787|TRFE_HUMAN	20.12	74.21	115	56	Acetylation (N-term); Carbamidomethylation; Deamidation (NQ); Oxidation (M)	1.03736038E9	1.02155392E9	7.3839565E8	9.1660128E8	1.89847782E9	8.5017997E8	7.8633946E8	3.24720192E8	7.9146458E8	4.93588832E8	4.09516224E8	6.3016915E8	1.26:1.24:0.90:1.11:2.30:1.03:0.95:0.39:0.96:0.60:0.50:0.76	1.07728627E9	5.7265843E8	1.31:0.69	77064	Serotransferrin OS=Homo sapiens OX=9606 GN=TF PE=1 SV=3
2267	true	P26373|RL13_HUMAN	9.04	24.17	8	5	Oxidation (M)	2.8003916E7	2.0339102E7	2.934345E7	2.0065558E7	2.1803106E7	2.737442E7	1.5238668E7	6.7732872E7	2.4371028E7	3.7449232E7	4.1890808E7	5.139576E7	0.87:0.63:0.91:0.63:0.68:0.85:0.47:2.11:0.76:1.17:1.31:1.60	2.4488258E7	3.9800116E7	0.76:1.24	24261	60S ribosomal protein L13 OS=Homo sapiens OX=9606 GN=RPL13 PE=1 SV=4
5330	true	Q9Y5X2|SNX8_HUMAN	2.03	2.80	1	1		226216.8	267526.12	252107.14	434203.97	443899.22	298102.12	79390.72	383884.94	276576.5	322995.22	343687.12	407062.56	0.73:0.86:0.81:1.39:1.43:0.96:0.26:1.23:0.89:1.04:1.10:1.31	320342.56	302266.2	1.03:0.97	52569	Sorting nexin-8 OS=Homo sapiens OX=9606 GN=SNX8 PE=1 SV=1
4211	true	Q5TZA2|CROCC_HUMAN	8.77	0.45	1	1	Acetylation (N-term)	676481.94	3517405.0	218460.75	2165146.2	790203.3	215550.22	797012.8	1860502.0	1432832.2	2758642.0	2248824.8	2003329.9	0.43:2.26:0.14:1.39:0.51:0.14:0.51:1.19:0.92:1.77:1.44:1.29	1263874.6	1850190.6	0.81:1.19	228523	Rootletin OS=Homo sapiens OX=9606 GN=CROCC PE=1 SV=1
2424	true	Q14353|GAMT_HUMAN	1.44	36.86	7	5	Acetylation (N-term); Carbamidomethylation; Oxidation (M)	2211343.2	3626872.0	1653982.9	1.1404508E8	3431316.2	8.4097488E7	8.9623544E7	2086273.9	1.7331022E7	3502589.5	2970789.0	1370982.2	0.08:0.13:0.06:4.20:0.13:3.10:3.30:0.08:0.64:0.13:0.11:0.05	3.497072E7	1.9655126E7	1.28:0.72	26318	Guanidinoacetate N-methyltransferase OS=Homo sapiens OX=9606 GN=GAMT PE=1 SV=1
1681	true	Q96IJ6|GMPPA_HUMAN	10.23	29.05	11	9	Acetylation (N-term); Carbamidomethylation	1213781.2	3403992.5	3074813.5	3180963.2	4234584.5	1578664.5	8462951.0	5788942.5	2559339.5	3673545.5	5267827.5	2509361.0	0.32:0.91:0.82:0.85:1.13:0.42:2.26:1.55:0.68:0.98:1.41:0.67	2781133.2	4710328.0	0.74:1.26	46291	Mannose-1-phosphate guanyltransferase alpha OS=Homo sapiens OX=9606 GN=GMPPA PE=1 SV=1
3589	true	A0A087WW87|KV240_HUMAN	1.62	5.79	5	1		1363193.4	7148641.0	8525297.0	4187545.0	7879672.5	1353331.8	3727566.0	3667501.5	6964849.0	2737363.0	8385082.0	425609.4	0.29:1.52:1.81:0.89:1.68:0.29:0.79:0.78:1.48:0.58:1.79:0.09	5076280.0	4878296.0	1.02:0.98	13310	Immunoglobulin kappa variable 2-40 OS=Homo sapiens OX=9606 GN=IGKV2-40 PE=3 SV=2
341	true	P13671|CO6_HUMAN	3.42	41.33	43	29	Carbamidomethylation; Deamidation (NQ); Oxidation (M)	1.2485614E7	3.3064072E7	1.9460568E7	3.1626306E7	2.4718508E7	4.6619004E7	5.7267776E7	2.882098E7	1.5373214E7	1.9773338E7	3.9972512E7	5.6972144E7	0.39:1.03:0.60:0.98:0.77:1.45:1.78:0.90:0.48:0.61:1.24:1.77	2.8309424E7	3.6438832E7	0.87:1.13	104786	Complement component C6 OS=Homo sapiens OX=9606 GN=C6 PE=1 SV=3
2123	true	P61601|NCALD_HUMAN	6.77	19.69	10	3	Oxidation (M)	4055408.8	8304189.0	1.0554678E7	1.4138749E7	8561018.0	6884311.0	7094212.0	1.7418756E7	6303504.0	9680551.0	1.9476038E7	1.7011152E7	0.38:0.77:0.98:1.31:0.79:0.64:0.66:1.61:0.58:0.90:1.80:1.58	8854148.0	1.2941908E7	0.81:1.19	22245	Neurocalcin-delta OS=Homo sapiens OX=9606 GN=NCALD PE=1 SV=2
2236	true	Q9H7C4|SYNCI_HUMAN	4.18	11.83	9	6		2915211.5	1.0527186E7	2695323.5	6149583.0	1835712.6	1784264.5	5012531.0	4920234.5	1.1614897E7	5680015.0	2512721.5	2984936.2	0.60:2.15:0.55:1.26:0.38:0.37:1.03:1.01:2.38:1.16:0.51:0.61	4317880.0	5454222.5	0.88:1.12	55299	Syncoilin OS=Homo sapiens OX=9606 GN=SYNC PE=1 SV=3
3375	true	Q13190|STX5_HUMAN	5.93	10.14	3	2		71598.41	234664.34	355970.47	682564.1	30819.268	594351.44	516070.22	151071.08	292134.97	577301.8	483714.4	635035.9	0.19:0.61:0.92:1.77:0.08:1.54:1.34:0.39:0.76:1.50:1.25:1.65	328328.0	442554.72	0.85:1.15	39673	Syntaxin-5 OS=Homo sapiens OX=9606 GN=STX5 PE=1 SV=2
3841	true	O76021|RL1D1_HUMAN	11.75	6.12	4	2	Carbamidomethylation; Deamidation (NQ)	0.0	58861.375	77797.94	40119.664	211036.78	198117.62	301260.16	68020.52	156346.45	325232.28	526800.2	345272.03	0.00:0.31:0.40:0.21:1.10:1.03:1.57:0.35:0.81:1.69:2.74:1.79	117186.68	287155.28	0.58:1.42	54973	Ribosomal L1 domain-containing protein 1 OS=Homo sapiens OX=9606 GN=RSL1D1 PE=1 SV=3
1746	true	Q6UW02|CP20A_HUMAN	3.42	25.76	9	9	Carbamidomethylation	1174976.1	1194561.0	1913693.4	2068353.9	979769.6	1335648.6	954023.2	1155185.5	1411009.2	2522375.8	1778350.1	2804034.8	0.73:0.74:1.19:1.29:0.61:0.83:0.59:0.72:0.88:1.57:1.11:1.74	1444500.5	1770829.8	0.90:1.10	52432	Cytochrome P450 20A1 OS=Homo sapiens OX=9606 GN=CYP20A1 PE=1 SV=1
123	true	Q9BZQ8|NIBA1_HUMAN	5.33	49.14	59	37	Carbamidomethylation; Deamidation (NQ); Oxidation (M)	7.8689488E7	7.5564272E7	1.11508432E8	4.9358412E7	1.4406944E8	9.9187696E7	1.05485184E8	1.54870016E8	6.3994484E7	9.8603824E7	1.16450304E8	1.47061872E8	0.76:0.73:1.07:0.48:1.39:0.96:1.02:1.49:0.62:0.95:1.12:1.42	9.3204224E7	1.1455344E8	0.90:1.10	103135	Protein Niban 1 OS=Homo sapiens OX=9606 GN=NIBAN1 PE=1 SV=1
964	false	Q15208|STK38_HUMAN	3.78	2.37	1	1	Carbamidomethylation	898473.44	2162656.2	2255295.5	1706306.0	1237928.8	1317675.2	2602822.5	2437970.8	556066.9	2495789.2	2593365.0	2305144.5	0.48:1.15:1.20:0.91:0.66:0.70:1.38:1.30:0.30:1.33:1.38:1.23	1596389.2	2165193.2	0.85:1.15	54190	Serine/threonine-protein kinase 38 OS=Homo sapiens OX=9606 GN=STK38 PE=1 SV=1
58	true	Q9UPN3|MACF1_HUMAN	2.27	14.04	94	78	Acetylation (N-term); Carbamidomethylation; Deamidation (NQ); Oxidation (M)	6161673.5	1.731731E7	199878.69	4486321.0	3742433.2	536935.6	1921422.9	2.1716172E7	6021722.0	5941097.0	5181252.0	439341.72	1.00:2.82:0.03:0.73:0.61:0.09:0.31:3.54:0.98:0.97:0.84:0.07	7540492.0	7961261.0	0.97:1.03	838308	Microtubule-actin cross-linking factor 1, isoforms 1/2/3/5 OS=Homo sapiens OX=9606 GN=MACF1 PE=1 SV=4
2204	false	Q6NVV1|R13P3_HUMAN	7.78	29.41	6	3	Deamidation (NQ); Oxidation (M)	1.1101573E7	9018703.0	1.6338906E7	1.1697624E7	1.9754008E7	1.8339416E7	1.4451716E7	3.9718648E7	7380743.0	2.3299678E7	2.890592E7	3.0094612E7	0.58:0.47:0.85:0.61:1.03:0.96:0.75:2.07:0.38:1.22:1.51:1.57	1.4375039E7	2.397522E7	0.75:1.25	12135	Putative 60S ribosomal protein L13a protein RPL13AP3 OS=Homo sapiens OX=9606 GN=RPL13AP3 PE=5 SV=1
2879	true	Q7Z739|YTHD3_HUMAN	11.80	5.81	5	3	Deamidation (NQ)	2525353.8	1155377.2	3956001.0	1063914.4	1444448.5	1181595.2	1530510.4	7356320.5	2583938.8	3392227.0	2376598.0	3941012.5	0.93:0.43:1.46:0.39:0.53:0.44:0.56:2.72:0.95:1.25:0.88:1.45	1942005.6	3530101.2	0.71:1.29	63861	YTH domain-containing family protein 3 OS=Homo sapiens OX=9606 GN=YTHDF3 PE=1 SV=1
4909	true	Q00978|IRF9_HUMAN	3.86	3.31	2	1	Carbamidomethylation	629520.6	0.0	932573.0	1601092.8	23723.53	875462.75	242879.61	574122.6	288144.84	111215.59	347271.1	127044.945	1.31:0.00:1.95:3.34:0.05:1.83:0.51:1.20:0.60:0.23:0.72:0.26	812474.5	281779.78	1.48:0.52	43696	Interferon regulatory factor 9 OS=Homo sapiens OX=9606 GN=IRF9 PE=1 SV=1
3849	true	O95456|PSMG1_HUMAN	3.03	3.47	1	1	Acetylation (N-term)	248979.0	993002.8	479389.4	640230.75	419668.06	256302.47	0.0	552889.3	186098.4	1121609.0	643262.25	906252.75	0.46:1.85:0.89:1.19:0.78:0.48:0.00:1.03:0.35:2.09:1.20:1.69	589692.6	706612.7	0.91:1.09	32854	Proteasome assembly chaperone 1 OS=Homo sapiens OX=9606 GN=PSMG1 PE=1 SV=1
2620	true	Q9NS69|TOM22_HUMAN	6.53	59.86	8	5	Acetylation (N-term)	1168683.0	491048.12	1673378.8	1249108.5	6094339.5	1573815.6	4386276.5	2582577.0	1619106.0	1479129.8	3407958.0	2314575.0	0.50:0.21:0.72:0.53:2.61:0.67:1.88:1.11:0.69:0.63:1.46:0.99	2210061.2	2833860.2	0.88:1.12	15522	Mitochondrial import receptor subunit TOM22 homolog OS=Homo sapiens OX=9606 GN=TOMM22 PE=1 SV=3
333	true	P30622|CLIP1_HUMAN	0.59	24.55	51	31	Acetylation (N-term); Carbamidomethylation; Deamidation (NQ); Oxidation (M)	3805623.8	3106985.5	6221269.5	7298785.0	5215707.0	3264218.8	1435035.5	9423564.0	2054476.0	5617982.5	7875888.0	5317040.5	0.75:0.61:1.23:1.44:1.03:0.65:0.28:1.86:0.41:1.11:1.56:1.05	4818765.0	5287331.0	0.95:1.05	162246	CAP-Gly domain-containing linker protein 1 OS=Homo sapiens OX=9606 GN=CLIP1 PE=1 SV=2
3555	true	Q53RD9|FBLN7_HUMAN	3.31	11.39	4	3	Carbamidomethylation	516818.38	1067339.5	124157.88	13739.578	1368663.1	133223.52	1194203.8	1513724.8	230303.56	35373.51	868799.6	844093.75	0.78:1.62:0.19:0.02:2.08:0.20:1.81:2.30:0.35:0.05:1.32:1.28	734748.4	1173260.8	0.77:1.23	47376	Fibulin-7 OS=Homo sapiens OX=9606 GN=FBLN7 PE=2 SV=1
1305	true	P07858|CATB_HUMAN	18.10	34.22	15	8	Carbamidomethylation; Deamidation (NQ); Oxidation (M)	2.1492798E7	1.0997788E7	2.7991008E7	2.9305604E7	3.9645404E7	3.1527646E7	8.277088E7	1.8381336E8	2.6114504E7	5.012908E7	6.6099868E7	5.0701572E7	0.42:0.21:0.54:0.57:0.77:0.61:1.60:3.55:0.50:0.97:1.28:0.98	2.73011E7	7.7251616E7	0.52:1.48	37822	Cathepsin B OS=Homo sapiens OX=9606 GN=CTSB PE=1 SV=3
960	true	O14786|NRP1_HUMAN	6.51	21.02	16	13	Carbamidomethylation; Oxidation (M)	2064997.1	660265.1	2632689.8	1811757.8	4669875.0	1674656.2	2657475.2	3430639.5	1579596.1	2650301.0	3314492.8	3936000.8	0.80:0.25:1.02:0.70:1.80:0.65:1.03:1.32:0.61:1.02:1.28:1.52	2391054.0	2964113.8	0.89:1.11	103134	Neuropilin-1 OS=Homo sapiens OX=9606 GN=NRP1 PE=1 SV=3
1343	true	P60900|PSA6_HUMAN	0.26	47.56	17	12	Carbamidomethylation	1.0078214E7	1.752506E7	9072093.0	3.0502196E7	5303035.0	8892476.0	9867208.0	1.6538922E7	1.457608E7	8453518.0	1.3033274E7	7773650.5	0.80:1.39:0.72:2.41:0.42:0.70:0.78:1.31:1.15:0.67:1.03:0.62	1.3912918E7	1.1734401E7	1.08:0.92	27399	Proteasome subunit alpha type-6 OS=Homo sapiens OX=9606 GN=PSMA6 PE=1 SV=1
1081	true	Q6ZMP0|THSD4_HUMAN	2.80	18.27	17	13	Acetylation (N-term); Carbamidomethylation; Deamidation (NQ)	6911379.5	5928658.5	6964462.0	7142157.5	2.0187992E7	1.0293586E7	5329927.5	3.5906764E7	5812407.5	7786551.0	2.8911672E7	7835659.0	0.56:0.48:0.56:0.58:1.63:0.83:0.43:2.89:0.47:0.63:2.33:0.63	9618285.0	1.551925E7	0.77:1.23	112450	Thrombospondin type-1 domain-containing protein 4 OS=Homo sapiens OX=9606 GN=THSD4 PE=2 SV=2
1998	true	Q5T6V5|QSPP_HUMAN	5.32	21.11	9	7	Acetylation (N-term)	7938044.0	4979131.0	9678138.0	1773534.8	8893462.0	1.4153382E7	1.5567111E7	1.2601727E7	9063445.0	1.5812431E7	3704162.8	9613251.0	0.84:0.53:1.02:0.19:0.94:1.49:1.64:1.33:0.96:1.67:0.39:1.01	7902615.0	1.1748849E7	0.80:1.20	39029	Queuosine salvage protein OS=Homo sapiens OX=9606 GN=C9orf64 PE=1 SV=1
3573	true	Q9UI10|EI2BD_HUMAN	7.25	7.46	3	3		2723040.0	271912.72	921118.3	135647.89	718949.5	2154405.8	460322.75	3084200.2	2222680.5	1223147.4	925557.3	8231980.0	1.42:0.14:0.48:0.07:0.37:1.12:0.24:1.60:1.16:0.64:0.48:4.28	1154179.0	2691314.8	0.60:1.40	57557	Translation initiation factor eIF-2B subunit delta OS=Homo sapiens OX=9606 GN=EIF2B4 PE=1 SV=2
3472	true	O60216|RAD21_HUMAN	12.04	3.96	3	2	Acetylation (N-term); Carbamidomethylation	399436.53	530711.3	659040.6	559071.5	872075.0	1127729.1	173296.16	247708.84	149723.05	667018.0	546028.3	627237.0	0.73:0.97:1.21:1.02:1.60:2.06:0.32:0.45:0.27:1.22:1.00:1.15	691344.0	431756.9	1.23:0.77	71690	Double-strand-break repair protein rad21 homolog OS=Homo sapiens OX=9606 GN=RAD21 PE=1 SV=2
270	false	F5H284|PAL4D_HUMAN	1.56	8.54	4	2		2.18165952E8	3.01833568E8	2.96825792E8	3.29765024E8	4.23168608E8	2.65076272E8	2.425264E8	3.86581248E8	2.62563088E8	4.12108192E8	3.69836736E8	2.63746496E8	0.69:0.96:0.94:1.05:1.35:0.84:0.77:1.23:0.84:1.31:1.18:0.84	3.05805856E8	3.22893696E8	0.97:1.03	18167	Peptidyl-prolyl cis-trans isomerase A-like 4D OS=Homo sapiens OX=9606 GN=PPIAL4D PE=3 SV=1
4020	true	Q92947|GCDH_HUMAN	2.84	9.13	2	2		334304.12	727508.75	0.0	878795.9	877796.25	535259.0	259335.25	2032049.8	261016.53	72713.5	970241.2	697084.1	0.52:1.14:0.00:1.38:1.38:0.84:0.41:3.19:0.41:0.11:1.52:1.09	670732.8	858488.1	0.88:1.12	48127	Glutaryl-CoA dehydrogenase, mitochondrial OS=Homo sapiens OX=9606 GN=GCDH PE=1 SV=1
1011	true	P61020|RAB5B_HUMAN	12.97	39.07	22	6	Acetylation (N-term); Deamidation (NQ); Oxidation (M)	2.3087496E7	1.4123611E7	1.073537E7	1.9363302E7	2.1456622E7	1.9561376E7	4.923288E7	7.2744552E7	4.8388392E7	2.4326488E7	2.2581788E7	1.3252721E7	0.82:0.50:0.38:0.69:0.76:0.69:1.74:2.58:1.71:0.86:0.80:0.47	1.8169318E7	3.8883892E7	0.64:1.36	23707	Ras-related protein Rab-5B OS=Homo sapiens OX=9606 GN=RAB5B PE=1 SV=1
3181	true	Q4G0J3|LARP7_HUMAN	2.82	2.41	2	1	Deamidation (NQ)	53077.516	3960727.8	132802.5	35106.727	296357.5	129407.68	0.0	9243431.0	79038.45	49856.58	1.6483666E7	39750.75	0.02:1.56:0.05:0.02:0.12:0.05:0.00:3.64:0.03:0.02:6.48:0.02	767913.25	5179148.5	0.26:1.74	66899	La-related protein 7 OS=Homo sapiens OX=9606 GN=LARP7 PE=1 SV=1
674	true	P05155|IC1_HUMAN	0.92	31.40	37	14	Acetylation (N-term); Carbamidomethylation; Deamidation (NQ); Oxidation (M)	1.23588032E8	1.53760528E8	1.1485092E8	1.45915792E8	1.54401648E8	1.21677632E8	1.66053584E8	1.13140128E8	8.9980872E7	1.03368136E8	1.65037008E8	1.7149744E8	0.91:1.14:0.85:1.08:1.14:0.90:1.23:0.84:0.67:0.76:1.22:1.27	1.35699088E8	1.34846192E8	1.00:1.00	55154	Plasma protease C1 inhibitor OS=Homo sapiens OX=9606 GN=SERPING1 PE=1 SV=2
1979	true	Q92783|STAM1_HUMAN	2.23	20.56	13	7	Deamidation (NQ)	1710868.9	1836695.9	2785753.0	2595077.8	2898329.0	3264648.0	2005430.0	2271919.5	1807533.0	3359060.0	3900945.0	3467816.5	0.64:0.69:1.05:0.98:1.09:1.23:0.75:0.85:0.68:1.26:1.47:1.30	2515228.8	2971057.8	0.92:1.08	59180	Signal transducing adapter molecule 1 OS=Homo sapiens OX=9606 GN=STAM PE=1 SV=3
3387	true	Q13043|STK4_HUMAN	3.75	1.85	6	1		173873.95	171313.28	299950.0	269938.25	433102.53	360716.3	376914.84	436064.62	107074.76	126747.94	2044662.0	973644.8	0.36:0.36:0.62:0.56:0.90:0.75:0.78:0.91:0.22:0.26:4.25:2.02	284815.72	677518.2	0.59:1.41	55630	Serine/threonine-protein kinase 4 OS=Homo sapiens OX=9606 GN=STK4 PE=1 SV=2
1686	true	Q13616|CUL1_HUMAN	2.91	15.46	11	10	Deamidation (NQ); Oxidation (M)	2398866.5	3917112.0	3290672.5	1446298.0	3826087.0	2798363.5	3814058.0	1857464.1	2118096.2	3477904.8	5079581.0	4543923.0	0.75:1.22:1.02:0.45:1.19:0.87:1.19:0.58:0.66:1.08:1.58:1.41	2946233.2	3481838.0	0.92:1.08	89679	Cullin-1 OS=Homo sapiens OX=9606 GN=CUL1 PE=1 SV=2
2584	true	Q9ULT8|HECD1_HUMAN	7.24	1.15	5	3	Carbamidomethylation; Deamidation (NQ)	3862157.8	2642624.0	4104788.0	1329220.9	7318176.0	1182079.6	2639291.2	3142908.0	8610473.0	6624540.0	2761590.0	8273057.5	0.88:0.60:0.94:0.30:1.67:0.27:0.60:0.72:1.97:1.51:0.63:1.89	3406507.8	5341976.5	0.78:1.22	289384	E3 ubiquitin-protein ligase HECTD1 OS=Homo sapiens OX=9606 GN=HECTD1 PE=1 SV=3
1950	true	Q52LJ0|FA98B_HUMAN	3.31	17.78	10	6	Carbamidomethylation	2548804.5	2.3550342E7	5701664.5	1.9833616E7	5.6969516E7	1.5100064E7	6587683.5	4677880.0	1.9010342E7	2.4209448E7	5515395.5	6694308.0	0.16:1.48:0.36:1.25:3.59:0.95:0.42:0.29:1.20:1.53:0.35:0.42	2.0677748E7	1.1186938E7	1.30:0.70	45547	Protein FAM98B OS=Homo sapiens OX=9606 GN=FAM98B PE=1 SV=2
2487	true	Q12874|SF3A3_HUMAN	6.14	11.18	6	5	Acetylation (N-term)	3302075.2	3784483.8	3013360.8	2276613.2	3628699.8	3637023.8	2958399.5	3586908.0	3096987.8	3296929.5	4950355.5	5868304.0	0.91:1.05:0.83:0.63:1.00:1.01:0.82:0.99:0.86:0.91:1.37:1.62	3273709.5	3959647.0	0.91:1.09	58849	Splicing factor 3A subunit 3 OS=Homo sapiens OX=9606 GN=SF3A3 PE=1 SV=1
721	true	P23526|SAHH_HUMAN	4.03	37.04	19	14	Acetylation (N-term); Carbamidomethylation; Deamidation (NQ); Oxidation (M)	1.1207034E7	1.3917581E7	1.4185936E7	1.9323516E7	2.8547962E7	1.5246623E7	1.7094124E7	2.2209134E7	1.5061375E7	1.7094612E7	2.547129E7	1.713557E7	0.62:0.77:0.79:1.07:1.58:0.85:0.95:1.23:0.83:0.95:1.41:0.95	1.7536096E7	1.972406E7	0.94:1.06	47716	Adenosylhomocysteinase OS=Homo sapiens OX=9606 GN=AHCY PE=1 SV=4
43	true	Q00610|CLH1_HUMAN	13.61	56.18	128	77	Acetylation (N-term); Carbamidomethylation; Deamidation (NQ); Oxidation (M)	1.2879768E8	8.0082952E7	1.2989964E8	1.1415232E8	1.27680288E8	1.0216952E8	1.20894272E8	2.19892448E8	1.18383536E8	1.46480928E8	1.42055424E8	1.62627312E8	0.97:0.60:0.98:0.86:0.96:0.77:0.91:1.66:0.89:1.10:1.07:1.22	1.14413968E8	1.54833248E8	0.85:1.15	191615	Clathrin heavy chain 1 OS=Homo sapiens OX=9606 GN=CLTC PE=1 SV=5
1981	true	P14174|MIF_HUMAN	3.63	46.09	14	5	Acetylation (N-term); Carbamidomethylation; Deamidation (NQ); Oxidation (M)	1.1404106E7	4735001.0	3379508.0	2438317.8	4162913.2	5920459.5	4840061.5	1.3266337E7	9086183.0	3992165.8	4369112.5	4536285.0	1.90:0.79:0.56:0.41:0.69:0.98:0.81:2.21:1.51:0.66:0.73:0.75	5340051.0	7563680.0	0.83:1.17	12476	Macrophage migration inhibitory factor OS=Homo sapiens OX=9606 GN=MIF PE=1 SV=4
807	true	P49448|DHE4_HUMAN	3.35	2.33	23	1		9985881.0	5301991.5	1.7767866E7	4344049.0	1.2026632E7	1.0786946E7	1.3571873E7	1725105.6	1.0267481E7	1.3698163E7	1.5167285E7	811273.94	1.04:0.55:1.85:0.45:1.25:1.12:1.41:0.18:1.07:1.42:1.58:0.08	1.0035561E7	9206864.0	1.04:0.96	61434	Glutamate dehydrogenase 2, mitochondrial OS=Homo sapiens OX=9606 GN=GLUD2 PE=1 SV=2
16	true	P11532|DMD_HUMAN	2.19	49.28	239	162	Acetylation (N-term); Carbamidomethylation; Deamidation (NQ); Oxidation (M)	3.4889596E7	2.27697472E8	1.7680774E7	2.38203E7	1.4713414E7	4.2045504E7	5.0481404E7	1.00133392E8	4.1952316E7	1.496913E7	1.85451952E8	2.1074076E7	0.54:3.53:0.27:0.37:0.23:0.65:0.78:1.55:0.65:0.23:2.87:0.33	6.0446128E7	6.9317864E7	0.93:1.07	426750	Dystrophin OS=Homo sapiens OX=9606 GN=DMD PE=1 SV=3
270	false	P0DN37|PAL4G_HUMAN	1.56	8.54	4	2		2.18165952E8	3.01833568E8	2.96825792E8	3.29765024E8	4.23168608E8	2.65076272E8	2.425264E8	3.86581248E8	2.62563088E8	4.12108192E8	3.69836736E8	2.63746496E8	0.69:0.96:0.94:1.05:1.35:0.84:0.77:1.23:0.84:1.31:1.18:0.84	3.05805856E8	3.22893696E8	0.97:1.03	18166	Peptidyl-prolyl cis-trans isomerase A-like 4G OS=Homo sapiens OX=9606 GN=PPIAL4G PE=3 SV=1
1193	true	O75095|MEGF6_HUMAN	4.96	13.43	16	13	Carbamidomethylation; Deamidation (NQ)	1977757.6	3378380.0	4546099.0	4952557.0	1907931.9	4737632.0	5984521.0	5868109.0	2228543.8	4960994.5	4263670.5	3593434.8	0.49:0.84:1.13:1.23:0.47:1.17:1.48:1.45:0.55:1.23:1.06:0.89	3748408.0	4554255.0	0.90:1.10	161185	Multiple epidermal growth factor-like domains protein 6 OS=Homo sapiens OX=9606 GN=MEGF6 PE=1 SV=4
3312	true	Q13641|TPBG_HUMAN	2.46	5.71	3	2		497671.03	176897.58	421561.88	0.0	128660.234	291818.88	448951.06	134887.47	262133.33	587437.9	426887.5	303206.34	1.62:0.58:1.37:0.00:0.42:0.95:1.46:0.44:0.85:1.92:1.39:0.99	303321.9	360583.94	0.91:1.09	46032	Trophoblast glycoprotein OS=Homo sapiens OX=9606 GN=TPBG PE=1 SV=1
4817	true	Q96AY4|TTC28_HUMAN	2.32	0.32	1	1	Oxidation (M)	947118.6	1287002.1	529894.9	503259.6	1238095.8	581193.94	587258.25	1596581.2	345130.75	4123064.8	1302251.0	535693.94	0.84:1.14:0.47:0.44:1.09:0.51:0.52:1.41:0.31:3.64:1.15:0.47	847760.75	1637418.2	0.68:1.32	270884	Tetratricopeptide repeat protein 28 OS=Homo sapiens OX=9606 GN=TTC28 PE=1 SV=4
1007	false	Q9UHX3|AGRE2_HUMAN	0.58	4.01	2	2	Carbamidomethylation	581371.94	2903064.0	2302483.0	514446.7	692148.75	3093491.5	252396.06	3485110.0	254232.44	2868816.8	3554102.0	1030948.6	0.32:1.62:1.28:0.29:0.39:1.72:0.14:1.94:0.14:1.60:1.98:0.57	1753556.9	2271650.5	0.87:1.13	90472	Adhesion G protein-coupled receptor E2 OS=Homo sapiens OX=9606 GN=ADGRE2 PE=1 SV=2
2977	true	Q6DKI2|LEG9C_HUMAN	1.65	3.09	5	1		519342.62	125874.83	102054.08	163883.08	693478.7	125226.78	179822.97	267349.44	94356.64	34914.715	122451.71	1136676.4	1.75:0.42:0.34:0.55:2.33:0.42:0.61:0.90:0.32:0.12:0.41:3.83	288310.0	305928.66	0.97:1.03	39607	Galectin-9C OS=Homo sapiens OX=9606 GN=LGALS9C PE=1 SV=2
2656	true	P14207|FOLR2_HUMAN	8.66	25.49	6	5	Carbamidomethylation	3126007.2	2185241.2	2772752.0	2515066.5	5427124.5	2798707.2	3895416.8	8516760.0	3076496.8	2861272.2	3332731.8	1.8993726E7	0.63:0.44:0.56:0.51:1.09:0.56:0.79:1.72:0.62:0.58:0.67:3.83	3165280.5	7001751.0	0.62:1.38	29280	Folate receptor beta OS=Homo sapiens OX=9606 GN=FOLR2 PE=1 SV=4
2095	true	P37840|SYUA_HUMAN	0.33	42.86	7	5		3.8694376E7	2.1430636E7	9.1327736E7	2.2117208E7	4.9587204E7	3.8897924E7	5.6915536E7	2.410133E7	5.005032E7	1.0809376E8	4738519.5	1.2451876E8	0.74:0.41:1.74:0.42:0.94:0.74:1.08:0.46:0.95:2.06:0.09:2.37	4.3711068E7	6.1502888E7	0.83:1.17	14460	Alpha-synuclein OS=Homo sapiens OX=9606 GN=SNCA PE=1 SV=1
1602	true	P15559|NQO1_HUMAN	2.55	27.37	9	8	Deamidation (NQ)	5095052.0	2134500.0	3993722.2	1.5739584E7	6704195.5	6907777.5	4313312.5	1.0097348E7	2582238.8	1.0591265E7	3.188237E7	4414784.5	0.59:0.25:0.46:1.81:0.77:0.79:0.50:1.16:0.30:1.22:3.66:0.51	7311771.0	1.1725095E7	0.77:1.23	30868	NAD(P)H dehydrogenase [quinone] 1 OS=Homo sapiens OX=9606 GN=NQO1 PE=1 SV=1
2392	true	Q92621|NU205_HUMAN	4.70	3.68	7	6	Carbamidomethylation	1596451.0	612011.75	1963067.8	1760476.5	1236396.0	1097112.0	443920.84	4181811.0	2650469.0	5662391.0	1149533.8	1754857.6	0.79:0.30:0.98:0.88:0.62:0.55:0.22:2.08:1.32:2.82:0.57:0.87	1377585.8	2640497.2	0.69:1.31	227922	Nuclear pore complex protein Nup205 OS=Homo sapiens OX=9606 GN=NUP205 PE=1 SV=3
3177	true	Q5T0D9|TPRGL_HUMAN	0.42	20.22	3	3	Carbamidomethylation	218074.64	548641.3	180458.19	310491.2	277688.2	66385.47	15955.197	1054212.9	120100.65	322766.22	471561.75	654963.25	0.62:1.55:0.51:0.88:0.79:0.19:0.05:2.98:0.34:0.91:1.33:1.85	378914.7	586753.6	0.78:1.22	30212	Tumor protein p63-regulated gene 1-like protein OS=Homo sapiens OX=9606 GN=TPRG1L PE=1 SV=1
1606	true	O75347|TBCA_HUMAN	0.23	58.33	17	9	Carbamidomethylation; Deamidation (NQ)	1.8972888E7	1.6063673E7	1.6814376E7	1.6049266E7	2.2446368E7	1.3875607E7	1.5185746E7	1.1029824E7	1.3822503E7	1.4686323E7	2.8813164E7	2.8060392E7	1.05:0.89:0.93:0.89:1.25:0.77:0.84:0.61:0.77:0.82:1.60:1.56	1.7370364E7	1.8599658E7	0.97:1.03	12855	Tubulin-specific chaperone A OS=Homo sapiens OX=9606 GN=TBCA PE=1 SV=3
37	true	P46939|UTRO_HUMAN	3.42	36.38	163	109	Acetylation (N-term); Carbamidomethylation; Deamidation (NQ); Oxidation (M)	3.391646E7	1.7128758E7	2.5055102E7	2.9590722E7	1.216502E7	7318464.0	3.1332964E7	9.359584E7	8909402.0	1.816493E7	1.590026E7	3.389668E7	1.24:0.63:0.92:1.09:0.45:0.27:1.15:3.43:0.33:0.67:0.58:1.24	2.0919904E7	3.3692392E7	0.77:1.23	394466	Utrophin OS=Homo sapiens OX=9606 GN=UTRN PE=1 SV=2
2263	true	Q9UBS4|DJB11_HUMAN	16.35	26.54	8	7	Carbamidomethylation	1472561.1	1663526.5	2578804.0	1971390.8	2584488.8	2972661.0	3596903.5	4706132.0	2064677.9	2758057.5	4183617.5	3441366.8	0.52:0.59:0.91:0.70:0.91:1.05:1.27:1.66:0.73:0.97:1.48:1.21	2207238.8	3458459.2	0.78:1.22	40514	DnaJ homolog subfamily B member 11 OS=Homo sapiens OX=9606 GN=DNAJB11 PE=1 SV=1
1494	true	P61970|NTF2_HUMAN	2.75	94.49	7	7	Acetylation (N-term); Carbamidomethylation; Deamidation (NQ); Oxidation (M)	1.0629466E7	1.1320705E7	1.729552E7	1.8004504E7	1.3735128E7	1.1961251E7	2.1546972E7	2.3467896E7	5959426.5	1.3781781E7	1.6372656E7	2.2147356E7	0.68:0.73:1.11:1.16:0.89:0.77:1.39:1.51:0.38:0.89:1.06:1.43	1.4030574E7	1.8335064E7	0.87:1.13	14478	Nuclear transport factor 2 OS=Homo sapiens OX=9606 GN=NUTF2 PE=1 SV=1
1550	true	P78385|KRT83_HUMAN	0.24	1.62	14	1		1493020.4	2916841.5	2002631.5	732905.25	419011.3	1262908.1	1293315.8	1271333.4	1159436.8	1.1969972E7	154118.52	1252269.0	0.69:1.35:0.93:0.34:0.19:0.58:0.60:0.59:0.54:5.54:0.07:0.58	1471219.6	2850074.2	0.68:1.32	54195	Keratin, type II cuticular Hb3 OS=Homo sapiens OX=9606 GN=KRT83 PE=1 SV=2
3693	true	Q14919|NC2A_HUMAN	7.47	10.73	2	2		98397.61	391380.47	179451.92	357572.97	19467.145	314216.38	0.0	256785.78	202914.53	368243.03	470824.53	566207.75	0.37:1.46:0.67:1.33:0.07:1.17:0.00:0.96:0.75:1.37:1.75:2.11	226747.75	372995.12	0.76:1.24	22350	Dr1-associated corepressor OS=Homo sapiens OX=9606 GN=DRAP1 PE=1 SV=3
762	true	O94874|UFL1_HUMAN	8.15	27.96	27	19	Carbamidomethylation; Deamidation (NQ)	3718478.8	8122574.5	1.3708578E7	3149542.2	6248224.0	4279500.0	8181329.5	1.9286008E7	8717912.0	1.1913155E7	5041785.5	6565333.0	0.45:0.99:1.66:0.38:0.76:0.52:0.99:2.34:1.06:1.45:0.61:0.80	6827762.0	1.045659E7	0.79:1.21	89595	E3 UFM1-protein ligase 1 OS=Homo sapiens OX=9606 GN=UFL1 PE=1 SV=2
4030	true	Q06587|RING1_HUMAN	4.82	6.90	2	2	Carbamidomethylation	327208.47	598209.2	382566.8	247465.3	163129.19	388387.3	148958.36	605309.7	373518.4	518555.12	663906.8	617641.6	0.78:1.43:0.91:0.59:0.39:0.93:0.36:1.44:0.89:1.24:1.58:1.47	351161.03	487981.66	0.84:1.16	42429	E3 ubiquitin-protein ligase RING1 OS=Homo sapiens OX=9606 GN=RING1 PE=1 SV=2
542	true	Q9UKV8|AGO2_HUMAN	2.69	26.19	25	19	Carbamidomethylation; Oxidation (M)	8589102.0	3401730.8	5028078.0	1.3863551E7	5397915.0	9803818.0	1.2915983E7	3248597.2	1215022.9	6900681.0	4927151.0	1.2445487E7	1.17:0.47:0.69:1.90:0.74:1.34:1.77:0.44:0.17:0.94:0.67:1.70	7680699.0	8174620.0	0.97:1.03	97208	Protein argonaute-2 OS=Homo sapiens OX=9606 GN=AGO2 PE=1 SV=3
3145	false	Q9Y6D6|BIG1_HUMAN	0.48	0.54	1	1	Carbamidomethylation	9849.212	0.0	162584.67	59632.73	72222.93	121078.875	4357.884	249996.44	14626.906	124314.05	82900.83	157377.03	0.11:0.00:1.84:0.68:0.82:1.37:0.05:2.83:0.17:1.41:0.94:1.78	85073.69	105595.52	0.89:1.11	208767	Brefeldin A-inhibited guanine nucleotide-exchange protein 1 OS=Homo sapiens OX=9606 GN=ARFGEF1 PE=1 SV=2
2506	true	O60333|KIF1B_HUMAN	2.18	1.05	5	2	Carbamidomethylation	916914.1	926953.06	773438.94	417541.9	3035090.0	5017109.0	1297556.9	3411391.5	1354386.1	1287628.6	4186817.0	601140.56	0.47:0.48:0.40:0.22:1.57:2.59:0.67:1.76:0.70:0.67:2.16:0.31	1847841.1	2023153.5	0.95:1.05	204476	Kinesin-like protein KIF1B OS=Homo sapiens OX=9606 GN=KIF1B PE=1 SV=5
1550	true	O43790|KRT86_HUMAN	0.24	1.65	14	1		1493020.4	2916841.5	2002631.5	732905.25	419011.3	1262908.1	1293315.8	1271333.4	1159436.8	1.1969972E7	154118.52	1252269.0	0.69:1.35:0.93:0.34:0.19:0.58:0.60:0.59:0.54:5.54:0.07:0.58	1471219.6	2850074.2	0.68:1.32	53501	Keratin, type II cuticular Hb6 OS=Homo sapiens OX=9606 GN=KRT86 PE=1 SV=1
236	true	Q9BUF5|TBB6_HUMAN	16.29	43.95	47	10	Carbamidomethylation; Deamidation (NQ); Oxidation (M)	2.0105982E7	3.0802584E7	7.6086528E7	1.6111207E7	3.546694E7	3.2282004E7	5.7975956E7	8.549752E7	5.0908936E7	5.3278028E7	1.05736512E8	4.0986388E7	0.40:0.61:1.51:0.32:0.70:0.64:1.15:1.70:1.01:1.06:2.10:0.81	3.5399152E7	6.7023988E7	0.69:1.31	49857	Tubulin beta-6 chain OS=Homo sapiens OX=9606 GN=TUBB6 PE=1 SV=1
4768	true	P47974|TISD_HUMAN	31.44	4.05	1	1		0.0	0.0	0.0	31339.143	0.0	0.0	80758.56	0.0	36708.3	49086.176	214733.11	246538.5	0.00:0.00:0.00:0.57:0.00:0.00:1.47:0.00:0.67:0.89:3.91:4.49	31339.143	217525.08	0.25:1.75	51063	mRNA decay activator protein ZFP36L2 OS=Homo sapiens OX=9606 GN=ZFP36L2 PE=1 SV=3
4918	true	Q8IZL8|PELP1_HUMAN	2.77	2.74	1	1	Acetylation (N-term)	170284.58	2413876.0	162711.05	147619.9	219505.73	454929.7	1699865.4	713715.0	228794.75	191567.39	731758.44	233740.45	0.28:3.93:0.26:0.24:0.36:0.74:2.77:1.16:0.37:0.31:1.19:0.38	648699.1	1311228.8	0.66:1.34	119700	Proline-, glutamic acid- and leucine-rich protein 1 OS=Homo sapiens OX=9606 GN=PELP1 PE=1 SV=2
275	true	P08237|PFKAM_HUMAN	8.34	42.44	41	23	Acetylation (N-term); Carbamidomethylation; Deamidation (NQ); Oxidation (M)	2.819481E7	7.3824632E7	1.05880304E8	1.764061E7	5.662876E7	1.0414672E8	4.5681824E7	8.255872E7	1.20297232E8	1.0579624E8	1.11526424E8	9.7599576E7	0.36:0.93:1.34:0.22:0.72:1.32:0.58:1.04:1.52:1.34:1.41:1.23	6.4677608E7	9.4703152E7	0.81:1.19	85183	ATP-dependent 6-phosphofructokinase, muscle type OS=Homo sapiens OX=9606 GN=PFKM PE=1 SV=2
2976	true	O60762|DPM1_HUMAN	1.83	17.69	4	4		925977.5	894004.0	988421.5	560818.94	917924.9	5124197.0	338124.66	1091352.9	985234.44	1057875.1	1434287.0	1375098.4	0.71:0.68:0.76:0.43:0.70:3.92:0.26:0.83:0.75:0.81:1.10:1.05	1664508.2	1162029.9	1.18:0.82	29634	Dolichol-phosphate mannosyltransferase subunit 1 OS=Homo sapiens OX=9606 GN=DPM1 PE=1 SV=1
2618	true	O75751|S22A3_HUMAN	2.05	8.63	11	5	Carbamidomethylation	6519723.5	6995315.5	6793931.5	5855950.0	1.6761169E7	6186049.0	6678403.5	1.0725228E7	6466790.5	8086627.5	1.0678588E7	8224408.0	0.78:0.84:0.82:0.70:2.01:0.74:0.80:1.29:0.78:0.97:1.28:0.99	8185357.0	8476674.0	0.98:1.02	61280	Solute carrier family 22 member 3 OS=Homo sapiens OX=9606 GN=SLC22A3 PE=1 SV=1
2183	true	Q9H0R4|HDHD2_HUMAN	5.87	33.59	6	6	Oxidation (M)	1107874.2	1603192.5	2119796.0	2420487.5	1974519.8	1459153.1	1371710.5	1892292.4	2227116.8	2557949.5	1911738.6	2895344.5	0.56:0.82:1.08:1.23:1.01:0.74:0.70:0.96:1.14:1.30:0.97:1.48	1780837.2	2324365.0	0.87:1.13	28536	Haloacid dehalogenase-like hydrolase domain-containing protein 2 OS=Homo sapiens OX=9606 GN=HDHD2 PE=1 SV=1
3792	true	Q9GZT3|SLIRP_HUMAN	4.02	12.84	1	1	Deamidation (NQ)	457851.44	529016.25	560645.0	412311.47	760279.9	311361.12	278248.56	1754856.2	317832.44	698476.1	999292.06	633202.8	0.71:0.82:0.87:0.64:1.18:0.48:0.43:2.73:0.49:1.09:1.55:0.99	505244.2	780318.06	0.79:1.21	12349	SRA stem-loop-interacting RNA-binding protein, mitochondrial OS=Homo sapiens OX=9606 GN=SLIRP PE=1 SV=1
1523	true	O94855|SC24D_HUMAN	3.74	13.37	12	9	Carbamidomethylation; Oxidation (M)	2794414.2	3655918.2	3255634.5	5788492.5	3573622.2	2574149.5	6479553.5	4015701.0	1925678.0	3561595.5	6793847.5	4424932.5	0.69:0.90:0.80:1.42:0.88:0.63:1.59:0.99:0.47:0.88:1.67:1.09	3622056.8	4591328.0	0.88:1.12	113010	Protein transport protein Sec24D OS=Homo sapiens OX=9606 GN=SEC24D PE=1 SV=2
2510	true	Q9UGM5|FETUB_HUMAN	13.66	17.54	4	4	Carbamidomethylation; Deamidation (NQ)	1683000.8	2000186.0	3736597.0	848208.25	5.6918496E7	2744271.5	733526.3	1057294.9	1192421.5	2305771.0	68313.16	50526.402	0.28:0.33:0.61:0.14:9.31:0.45:0.12:0.17:0.20:0.38:0.02:0.02	1.1399731E7	901308.9	1.85:0.15	42055	Fetuin-B OS=Homo sapiens OX=9606 GN=FETUB PE=1 SV=2
4078	true	Q6P3S6|FBX42_HUMAN	0.07	4.74	2	2		153660.28	590801.5	117975.48	430779.53	373888.75	75730.62	25048.713	2721679.5	200469.08	227309.53	227559.2	168858.48	0.35:1.33:0.27:0.97:0.84:0.17:0.06:6.15:0.45:0.51:0.51:0.38	290472.7	595154.06	0.66:1.34	77839	F-box only protein 42 OS=Homo sapiens OX=9606 GN=FBXO42 PE=1 SV=1
2380	true	Q16537|2A5E_HUMAN	4.83	11.35	7	4	Carbamidomethylation	4019742.2	651762.75	1443932.6	873936.3	6563791.0	1389909.1	6265924.5	2367111.5	7982272.0	1132092.6	2982291.0	1475504.8	1.30:0.21:0.47:0.28:2.12:0.45:2.02:0.76:2.58:0.37:0.96:0.48	2505445.8	3835134.0	0.79:1.21	54699	Serine/threonine-protein phosphatase 2A 56 kDa regulatory subunit epsilon isoform OS=Homo sapiens OX=9606 GN=PPP2R5E PE=1 SV=1
3580	true	Q9UHF5|IL17B_HUMAN	1.23	18.33	3	3		513745.9	284632.3	719602.06	946515.3	641138.3	772153.0	850521.25	1782158.0	208564.77	276686.1	1052882.9	242903.75	0.74:0.41:1.04:1.37:0.93:1.12:1.23:2.58:0.30:0.40:1.52:0.35	646297.8	779848.2	0.91:1.09	20437	Interleukin-17B OS=Homo sapiens OX=9606 GN=IL17B PE=2 SV=1
1180	true	Q9Y3F4|STRAP_HUMAN	7.48	52.57	20	14	Carbamidomethylation	6749136.0	7206383.0	1.1393386E7	7207817.5	7862668.5	8269564.0	9269856.0	9450162.0	5110568.0	1.3575709E7	1.4395214E7	1.4272911E7	0.71:0.75:1.19:0.75:0.82:0.86:0.97:0.99:0.53:1.42:1.51:1.49	8226474.0	1.1304083E7	0.84:1.16	38438	Serine-threonine kinase receptor-associated protein OS=Homo sapiens OX=9606 GN=STRAP PE=1 SV=1
1327	true	Q9Y3P9|RBGP1_HUMAN	0.13	14.59	17	13	Acetylation (N-term); Carbamidomethylation; Deamidation (NQ)	3603565.5	7361137.0	2300279.2	3426572.8	5090134.5	3886152.2	5996249.0	4081687.8	2865397.0	3427531.8	5688419.0	3172252.8	0.85:1.74:0.54:0.81:1.20:0.92:1.41:0.96:0.68:0.81:1.34:0.75	4277973.5	4205256.0	1.01:0.99	121737	Rab GTPase-activating protein 1 OS=Homo sapiens OX=9606 GN=RABGAP1 PE=1 SV=3
2423	true	O95487|SC24B_HUMAN	2.34	6.94	7	6	Acetylation (N-term)	1482037.2	2042422.2	2092934.2	611634.06	3437261.0	2641346.0	1246034.2	3347424.0	1433494.6	1552296.5	3929582.0	2829239.5	0.67:0.92:0.94:0.28:1.55:1.19:0.56:1.51:0.65:0.70:1.77:1.27	2200863.0	2419459.2	0.95:1.05	137418	Protein transport protein Sec24B OS=Homo sapiens OX=9606 GN=SEC24B PE=1 SV=2
1159	true	P11498|PYC_HUMAN	3.62	15.45	13	13	Carbamidomethylation	2423326.2	2059982.5	1175118.5	7734203.5	4387934.5	4645617.0	2644682.2	3156331.8	2600957.0	2365293.8	2021671.5	2230751.0	0.78:0.66:0.38:2.48:1.41:1.49:0.85:1.01:0.83:0.76:0.65:0.71	3858122.5	2583904.5	1.20:0.80	129634	Pyruvate carboxylase, mitochondrial OS=Homo sapiens OX=9606 GN=PC PE=1 SV=2
6033	true	P52758|RIDA_HUMAN	2.83	11.68	1	1		26701.52	414284.03	335228.97	365017.2	228456.66	397723.47	175223.77	4944.2754	138554.98	503429.28	380621.25	211171.44	0.10:1.56:1.26:1.38:0.86:1.50:0.66:0.02:0.52:1.90:1.44:0.80	294568.62	235657.5	1.11:0.89	14494	2-iminobutanoate/2-iminopropanoate deaminase OS=Homo sapiens OX=9606 GN=RIDA PE=1 SV=1
31	true	P46821|MAP1B_HUMAN	12.75	56.04	182	100	Acetylation (N-term); Carbamidomethylation; Deamidation (NQ); Oxidation (M)	4.5967992E7	4.9306084E7	5.618632E7	5.4774124E7	8.976336E7	4.2517332E7	6.6761748E7	9.2365128E7	4.94065E7	7.2008072E7	8.8768408E7	1.15736816E8	0.67:0.72:0.82:0.80:1.31:0.62:0.97:1.35:0.72:1.05:1.29:1.69	5.6542056E7	8.189664E7	0.82:1.18	270634	Microtubule-associated protein 1B OS=Homo sapiens OX=9606 GN=MAP1B PE=1 SV=2
2309	true	Q9UNX3|RL26L_HUMAN	5.09	5.52	10	1		227104.64	257644.44	262688.56	359519.88	585305.9	289252.62	65140.4	35286.562	84168.49	350827.28	595978.9	729042.75	0.71:0.80:0.82:1.12:1.83:0.90:0.20:0.11:0.26:1.10:1.86:2.28	330252.66	310074.06	1.03:0.97	17256	60S ribosomal protein L26-like 1 OS=Homo sapiens OX=9606 GN=RPL26L1 PE=1 SV=1
2315	true	P56545|CTBP2_HUMAN	14.19	13.71	11	4	Acetylation (N-term); Carbamidomethylation	722280.4	1015214.94	1924168.5	726829.3	1281123.1	1111911.4	1059854.2	2389081.5	999327.1	2519961.5	3368632.8	2950665.0	0.43:0.61:1.15:0.43:0.77:0.66:0.63:1.43:0.60:1.51:2.01:1.76	1190117.4	2288277.5	0.68:1.32	48945	C-terminal-binding protein 2 OS=Homo sapiens OX=9606 GN=CTBP2 PE=1 SV=1
2295	true	P61916|NPC2_HUMAN	10.05	43.05	10	5	Carbamidomethylation; Deamidation (NQ); Oxidation (M)	1.3583938E7	7235599.0	7243080.5	1.3179437E7	2.0357162E7	1.6865408E7	3.9446848E7	3.0812592E7	1.3379139E7	1.9554748E7	2.749128E7	8735187.0	0.75:0.40:0.40:0.73:1.12:0.93:2.17:1.70:0.74:1.08:1.51:0.48	1.3671317E7	2.3343996E7	0.74:1.26	16570	NPC intracellular cholesterol transporter 2 OS=Homo sapiens OX=9606 GN=NPC2 PE=1 SV=1
2674	true	Q9BZZ2|SN_HUMAN	2.84	5.91	6	5	Acetylation (N-term)	494909.94	392381.22	975263.94	419710.72	1519532.1	560328.56	1535428.0	2006156.2	275179.94	478720.34	824766.44	889096.56	0.57:0.45:1.13:0.49:1.76:0.65:1.78:2.32:0.32:0.55:0.95:1.03	819699.94	1347729.9	0.76:1.24	182624	Sialoadhesin OS=Homo sapiens OX=9606 GN=SIGLEC1 PE=1 SV=2
128	true	Q14195|DPYL3_HUMAN	7.68	66.67	58	23	Acetylation (N-term); Carbamidomethylation; Deamidation (NQ); Oxidation (M)	2.24025248E8	1.99682368E8	3.75163808E8	3.44683616E8	3.58568128E8	1.90722208E8	7.6331443E8	2.90211136E8	2.13648032E8	3.81475552E8	3.9694176E8	3.70280096E8	0.65:0.58:1.10:1.01:1.05:0.56:2.23:0.85:0.62:1.11:1.16:1.08	2.82140896E8	4.02645152E8	0.82:1.18	61963	Dihydropyrimidinase-related protein 3 OS=Homo sapiens OX=9606 GN=DPYSL3 PE=1 SV=1
4034	true	Q9Y4Y9|LSM5_HUMAN	3.94	46.15	2	2	Acetylation (N-term); Carbamidomethylation	1738340.1	611201.6	3072099.8	1786963.4	2008590.6	3344118.5	2383546.2	2238510.8	1330735.0	3428072.0	2206258.5	3224295.2	0.76:0.27:1.35:0.78:0.88:1.47:1.04:0.98:0.58:1.50:0.97:1.41	2202563.2	3072485.0	0.84:1.16	9937	U6 snRNA-associated Sm-like protein LSm5 OS=Homo sapiens OX=9606 GN=LSM5 PE=1 SV=3
1843	true	Q8IXS6|PALM2_HUMAN	10.93	27.44	11	8		2452909.5	4902351.5	5587622.5	6146390.0	6274750.5	4407052.0	7728793.5	6093691.0	3517398.8	8489437.0	1.7246408E7	9402866.0	0.36:0.72:0.82:0.90:0.92:0.64:1.13:0.89:0.51:1.24:2.52:1.37	5226827.0	8996360.0	0.73:1.27	42185	Paralemmin-2 OS=Homo sapiens OX=9606 GN=PALM2 PE=1 SV=3
3720	true	Q9Y4E6|WDR7_HUMAN	3.47	2.01	2	2	Acetylation (N-term)	53919.46	0.0	51489.33	0.0	0.0	29608.19	0.0	0.0	8758.077	162474.77	2849045.2	91282.6	0.20:0.00:0.19:0.00:0.00:0.11:0.00:0.00:0.03:0.60:10.53:0.34	45005.66	777890.2	0.11:1.89	163810	WD repeat-containing protein 7 OS=Homo sapiens OX=9606 GN=WDR7 PE=1 SV=2
223	true	P68104|EF1A1_HUMAN	4.42	68.18	39	22	Acetylation (N-term); Carbamidomethylation; Deamidation (NQ); Oxidation (M)	2.93765632E8	2.79102848E8	4.30036576E8	2.83745504E8	2.44238496E8	3.0826528E8	2.4767096E8	2.6294048E8	2.36723728E8	5.1078224E8	4.6120944E8	6.0696902E8	0.85:0.80:1.24:0.82:0.70:0.89:0.71:0.76:0.68:1.47:1.33:1.75	3.08981824E8	3.87715968E8	0.89:1.11	50141	Elongation factor 1-alpha 1 OS=Homo sapiens OX=9606 GN=EEF1A1 PE=1 SV=1
4717	true	Q9BRJ6|CG050_HUMAN	0.62	6.19	1	1	Carbamidomethylation	132852.05	54401.48	179445.1	294587.62	0.0	229119.2	74595.836	25358.67	501304.72	314454.84	236259.48	347656.9	0.67:0.27:0.90:1.48:0.00:1.15:0.37:0.13:2.52:1.58:1.19:1.75	178081.1	249938.4	0.83:1.17	22083	Uncharacterized protein C7orf50 OS=Homo sapiens OX=9606 GN=C7orf50 PE=1 SV=1
174	true	Q8WUY3|PRUN2_HUMAN	1.88	21.79	53	43	Acetylation (N-term); Carbamidomethylation; Deamidation (NQ); Oxidation (M)	8227051.5	2844962.2	1.0159289E7	6384226.0	6785964.0	7655806.5	1.2264176E7	6419872.0	4187845.5	8253142.0	5319070.0	1.0951496E7	1.10:0.38:1.36:0.86:0.91:1.03:1.65:0.86:0.56:1.11:0.71:1.47	7009550.0	8001065.0	0.93:1.07	340635	Protein prune homolog 2 OS=Homo sapiens OX=9606 GN=PRUNE2 PE=1 SV=3
4624	true	Q06265|EXOS9_HUMAN	2.00	2.96	1	1	Carbamidomethylation	63817.977	22710.855	99205.81	313560.0	370635.16	28519.951	241891.47	384240.0	0.0	0.0	52339.47	53428.168	0.47:0.17:0.73:2.31:2.73:0.21:1.78:2.83:0.00:0.00:0.39:0.39	149741.62	182974.78	0.90:1.10	48949	Exosome complex component RRP45 OS=Homo sapiens OX=9606 GN=EXOSC9 PE=1 SV=3
3897	true	Q12948|FOXC1_HUMAN	0.06	4.16	4	2	Acetylation (N-term); Carbamidomethylation	47370.004	1471439.5	1487748.5	1766064.6	253853.73	1277916.6	240967.48	86336.7	927783.56	1495013.4	899982.44	2472961.5	0.05:1.42:1.44:1.71:0.25:1.23:0.23:0.08:0.90:1.44:0.87:2.39	1050732.1	1020507.5	1.01:0.99	56789	Forkhead box protein C1 OS=Homo sapiens OX=9606 GN=FOXC1 PE=1 SV=3
1692	true	P30711|GSTT1_HUMAN	7.31	39.17	13	9	Carbamidomethylation; Deamidation (NQ); Oxidation (M)	3.7554392E7	3.3763608E7	2.4027688E7	4.3133084E7	2.1329696E7	1.838059E7	4.4076944E7	4.9567352E7	4.4926248E7	5.7610984E7	2.226413E7	2.4844714E7	1.07:0.96:0.68:1.23:0.61:0.52:1.25:1.41:1.28:1.64:0.63:0.71	2.9698176E7	4.0548396E7	0.85:1.15	27335	Glutathione S-transferase theta-1 OS=Homo sapiens OX=9606 GN=GSTT1 PE=1 SV=4
4102	true	Q9Y3C0|WASC3_HUMAN	4.12	11.34	2	2	Carbamidomethylation	126489.85	215969.31	1.6030053E7	1068611.4	377679.72	5668070.5	96494.82	200110.48	205855.9	550380.2	557208.25	4622477.5	0.05:0.09:6.47:0.43:0.15:2.29:0.04:0.08:0.08:0.22:0.22:1.87	3955677.0	1065081.0	1.58:0.42	21173	WASH complex subunit 3 OS=Homo sapiens OX=9606 GN=WASHC3 PE=1 SV=1
332	true	Q10567|AP1B1_HUMAN	11.29	17.70	54	13	Carbamidomethylation; Deamidation (NQ)	7289070.5	3382154.0	1.0855852E7	7001075.5	1.1224243E7	1.0330409E7	1.0604078E7	1.8535668E7	9426903.0	9819383.0	1.4491886E7	1.0746739E7	0.71:0.33:1.05:0.68:1.09:1.00:1.03:1.80:0.91:0.95:1.41:1.04	8347134.0	1.2270776E7	0.81:1.19	104637	AP-1 complex subunit beta-1 OS=Homo sapiens OX=9606 GN=AP1B1 PE=1 SV=2
808	true	P62820|RAB1A_HUMAN	4.35	38.05	22	7	Acetylation (N-term); Deamidation (NQ); Oxidation (M)	2.6224328E7	2.812658E7	3.7982148E7	2.2948542E7	3.4709664E7	3.5327632E7	2.2586288E7	4.4897704E7	1.8350928E7	5.0424984E7	5.2451276E7	5.2204912E7	0.74:0.79:1.07:0.65:0.98:0.99:0.64:1.26:0.52:1.42:1.48:1.47	3.1089022E7	4.0285952E7	0.87:1.13	22678	Ras-related protein Rab-1A OS=Homo sapiens OX=9606 GN=RAB1A PE=1 SV=3
2694	true	P52630|STAT2_HUMAN	1.75	8.34	6	5	Carbamidomethylation; Deamidation (NQ)	904181.56	728229.6	1311371.0	1236763.9	1908048.5	3057197.5	961042.94	1477735.0	1475594.4	2539965.5	1092838.2	467673.5	0.63:0.51:0.92:0.86:1.33:2.14:0.67:1.03:1.03:1.78:0.76:0.33	1554524.0	1547527.5	1.00:1.00	97916	Signal transducer and activator of transcription 2 OS=Homo sapiens OX=9606 GN=STAT2 PE=1 SV=1
5730	true	O15121|DEGS1_HUMAN	22.79	4.95	1	1		17891.875	101973.72	114056.336	28750.936	49681.777	74578.91	0.0	119885.375	0.0	385984.03	404964.1	320913.12	0.13:0.76:0.85:0.21:0.37:0.55:0.00:0.89:0.00:2.86:3.00:2.38	64488.926	307936.66	0.35:1.65	37866	Sphingolipid delta(4)-desaturase DES1 OS=Homo sapiens OX=9606 GN=DEGS1 PE=1 SV=1
263	true	Q9BSJ8|ESYT1_HUMAN	0.77	39.76	55	35	Acetylation (N-term); Carbamidomethylation; Deamidation (NQ)	2.372612E7	1.3720943E7	4.4367816E7	7.2817928E7	1.9059292E7	6.1698196E7	6.66455E7	1.6837218E7	2.502731E7	7.3931184E7	1.7342618E7	5.641852E7	0.58:0.33:1.08:1.78:0.47:1.51:1.63:0.41:0.61:1.80:0.42:1.38	3.9513632E7	4.3482876E7	0.95:1.05	122856	Extended synaptotagmin-1 OS=Homo sapiens OX=9606 GN=ESYT1 PE=1 SV=1
2081	true	Q9BQB4|SOST_HUMAN	5.42	37.56	10	7	Carbamidomethylation; Deamidation (NQ)	5479879.0	1.0448914E7	7306982.5	1.3195722E7	7372686.0	5304331.0	6435740.5	1.8948028E7	6779613.0	7676244.0	3.1556552E7	8384291.0	0.51:0.97:0.68:1.23:0.69:0.49:0.60:1.76:0.63:0.71:2.94:0.78	8599722.0	1.3825553E7	0.77:1.23	24031	Sclerostin OS=Homo sapiens OX=9606 GN=SOST PE=1 SV=1
3749	true	P12821|ACE_HUMAN	0.88	1.07	1	1		0.0	0.0	130141.48	183240.7	319295.0	437194.7	277831.97	311962.9	194201.73	319172.8	172519.75	299177.47	0.00:0.00:0.59:0.83:1.45:1.98:1.26:1.42:0.88:1.45:0.78:1.36	267467.97	262477.78	1.01:0.99	149715	Angiotensin-converting enzyme OS=Homo sapiens OX=9606 GN=ACE PE=1 SV=1
3192	true	Q96JE9|MAP6_HUMAN	6.76	3.69	3	2		214862.84	453179.06	741674.0	421506.9	764625.3	262745.72	172174.97	903150.25	210376.48	243623.0	157203.95	325715.8	0.53:1.12:1.83:1.04:1.88:0.65:0.42:2.23:0.52:0.60:0.39:0.80	495284.8	351809.56	1.17:0.83	86505	Microtubule-associated protein 6 OS=Homo sapiens OX=9606 GN=MAP6 PE=1 SV=2
3928	true	P83881|RL36A_HUMAN	1.37	16.04	2	2	Carbamidomethylation	5328649.0	2376521.5	5636979.5	4917835.0	5137497.0	5713678.5	6162856.5	5337736.0	1393416.0	5485306.0	7220898.5	1.1168484E7	0.97:0.43:1.03:0.90:0.94:1.04:1.12:0.97:0.25:1.00:1.32:2.03	4851860.0	6128116.5	0.88:1.12	12441	60S ribosomal protein L36a OS=Homo sapiens OX=9606 GN=RPL36A PE=1 SV=2
4069	false	Q9Y2U5|M3K2_HUMAN	1.20	2.10	2	1	Acetylation (N-term); Deamidation (NQ)	0.0	204917.0	248306.72	251480.12	129501.29	256820.34	0.0	48758.258	0.0	245460.97	222436.78	432855.66	0.00:1.21:1.46:1.48:0.76:1.51:0.00:0.29:0.00:1.44:1.31:2.55	218205.1	237377.92	0.96:1.04	69741	Mitogen-activated protein kinase kinase kinase 2 OS=Homo sapiens OX=9606 GN=MAP3K2 PE=1 SV=2
216	true	P31150|GDIA_HUMAN	16.20	58.17	40	17	Carbamidomethylation; Deamidation (NQ); Oxidation (M)	3.1980756E7	4.1131836E7	4.9726544E7	3.679398E7	4.7507604E7	2.9168296E7	3.6089988E7	6.2545836E7	5.1762528E7	5.038566E7	7.190024E7	6.9169704E7	0.66:0.85:1.03:0.76:0.99:0.61:0.75:1.30:1.07:1.05:1.49:1.44	3.9384836E7	5.7017924E7	0.82:1.18	50583	Rab GDP dissociation inhibitor alpha OS=Homo sapiens OX=9606 GN=GDI1 PE=1 SV=2
1622	true	Q9NSB2|KRT84_HUMAN	3.22	1.50	15	1		101690.91	450308.7	618541.0	387768.28	160698.08	555615.0	685918.9	70417.14	269236.06	626565.3	112413.75	121161.39	0.29:1.30:1.78:1.12:0.46:1.60:1.98:0.20:0.78:1.81:0.32:0.35	379103.66	314285.44	1.09:0.91	64842	Keratin, type II cuticular Hb4 OS=Homo sapiens OX=9606 GN=KRT84 PE=2 SV=2
2368	true	Q9UI09|NDUAC_HUMAN	3.82	45.52	6	5	Acetylation (N-term); Carbamidomethylation; Oxidation (M)	2004306.2	3709593.5	3465639.0	3164617.2	5649689.5	3435685.0	4068549.5	4341077.0	2054222.6	4510116.0	5849683.0	4537107.5	0.51:0.95:0.89:0.81:1.45:0.88:1.04:1.11:0.53:1.16:1.50:1.16	3630757.5	4485390.5	0.89:1.11	17114	NADH dehydrogenase [ubiquinone] 1 alpha subcomplex subunit 12 OS=Homo sapiens OX=9606 GN=NDUFA12 PE=1 SV=1
2184	true	Q15661|TRYB1_HUMAN	5.30	25.82	7	6	Carbamidomethylation; Deamidation (NQ)	1.3960059E7	4529686.0	6258994.5	2547761.5	1.9002324E7	2.8495252E7	3.1276414E7	1.2982619E7	1.3998121E7	1.5176266E7	1.332725E7	7691836.0	0.99:0.32:0.44:0.18:1.35:2.02:2.22:0.92:0.99:1.08:0.94:0.55	1.2955578E7	1.6879028E7	0.87:1.13	30515	Tryptase alpha/beta-1 OS=Homo sapiens OX=9606 GN=TPSAB1 PE=1 SV=1
1052	true	Q99623|PHB2_HUMAN	6.90	59.87	25	16	Carbamidomethylation	2.6278436E7	2.4459888E7	3.5059256E7	2.0912646E7	3.0193728E7	2.862822E7	2.7179548E7	2.6517846E7	2.595642E7	3.9274588E7	3.2415496E7	4.5306904E7	0.87:0.81:1.16:0.69:1.00:0.95:0.90:0.88:0.86:1.30:1.07:1.50	2.7921496E7	3.5603816E7	0.88:1.12	33296	Prohibitin-2 OS=Homo sapiens OX=9606 GN=PHB2 PE=1 SV=2
1251	false	Q6K0P9|IFIX_HUMAN	1.58	2.24	1	1		1286666.8	1049449.1	1048358.9	3207144.8	1.1215322E7	2014423.2	683980.75	2018749.9	3588219.5	1783744.1	3819285.5	979278.4	0.47:0.39:0.38:1.18:4.12:0.74:0.25:0.74:1.32:0.65:1.40:0.36	3303560.8	2416536.5	1.16:0.84	55065	Pyrin and HIN domain-containing protein 1 OS=Homo sapiens OX=9606 GN=PYHIN1 PE=1 SV=1
936	true	Q15155|NOMO1_HUMAN	0.98	15.96	22	14	Acetylation (N-term); Carbamidomethylation; Deamidation (NQ); Oxidation (M)	4396500.5	4876432.0	4727696.5	2.3568286E7	2148972.8	4946189.0	4865893.5	5589026.0	5673318.0	6941665.0	5487471.0	7226463.0	0.66:0.73:0.71:3.52:0.32:0.74:0.73:0.83:0.85:1.04:0.82:1.08	7462739.0	6046444.5	1.10:0.90	134324	Nodal modulator 1 OS=Homo sapiens OX=9606 GN=NOMO1 PE=1 SV=5
1091	true	P22234|PUR6_HUMAN	4.04	28.24	16	11	Acetylation (N-term); Carbamidomethylation; Deamidation (NQ)	1.3421602E7	1.3365989E7	2.0843234E7	1.4801506E7	1.6547696E7	2.4267046E7	1.6127363E7	1.5120472E7	2.1787276E7	1.4606196E7	2.544288E7	2.4092998E7	0.73:0.73:1.13:0.81:0.90:1.32:0.88:0.82:1.19:0.80:1.39:1.31	1.7340224E7	1.9975288E7	0.93:1.07	47079	Multifunctional protein ADE2 OS=Homo sapiens OX=9606 GN=PAICS PE=1 SV=3
1145	true	Q9Y266|NUDC_HUMAN	3.91	38.97	21	13	Carbamidomethylation; Oxidation (M)	1.7369652E7	1.2099212E7	1.308086E7	4.9509144E7	1.4864179E7	1.1547439E7	1.1635019E7	5.7656872E7	1.9565582E7	3.3039904E7	2.0039986E7	1.4622502E7	0.76:0.53:0.57:2.16:0.65:0.50:0.51:2.52:0.85:1.44:0.87:0.64	1.974508E7	2.6827888E7	0.85:1.15	38243	Nuclear migration protein nudC OS=Homo sapiens OX=9606 GN=NUDC PE=1 SV=1
1219	true	Q9BRF8|CPPED_HUMAN	7.23	48.73	18	11	Acetylation (N-term); Carbamidomethylation; Oxidation (M)	2.3372246E7	2.1621726E7	1.5631976E7	3.6571864E7	3.2482078E7	2.80311E7	3.5307224E7	2.4459532E7	3.8734284E7	2.4685268E7	3.5487316E7	3.157977E7	0.81:0.75:0.54:1.26:1.12:0.97:1.22:0.84:1.34:0.85:1.22:1.09	2.6285164E7	3.1744728E7	0.91:1.09	35548	Serine/threonine-protein phosphatase CPPED1 OS=Homo sapiens OX=9606 GN=CPPED1 PE=1 SV=3
523	true	P04899|GNAI2_HUMAN	13.57	41.69	40	11	Carbamidomethylation; Deamidation (NQ); Oxidation (M)	5.0310868E7	8.1368776E7	9.4944736E7	9.001352E7	9.1668144E7	8.7379512E7	7.9635736E7	1.3220692E8	1.0717868E8	8.8106512E7	1.4592384E8	1.34475536E8	0.51:0.83:0.96:0.91:0.93:0.89:0.81:1.34:1.09:0.89:1.48:1.36	8.2638968E7	1.15344752E8	0.83:1.17	40451	Guanine nucleotide-binding protein G(i) subunit alpha-2 OS=Homo sapiens OX=9606 GN=GNAI2 PE=1 SV=3
2254	false	Q5T9A4|ATD3B_HUMAN	0.34	4.48	4	3	Carbamidomethylation	1496846.0	698706.5	446016.1	546064.44	1012685.44	2643819.8	651331.56	1196058.8	609196.06	1171712.9	1322510.5	776012.75	1.43:0.67:0.43:0.52:0.97:2.52:0.62:1.14:0.58:1.12:1.26:0.74	1224927.4	954470.44	1.12:0.88	72573	ATPase family AAA domain-containing protein 3B OS=Homo sapiens OX=9606 GN=ATAD3B PE=1 SV=1
395	true	P22413|ENPP1_HUMAN	5.64	30.05	31	23	Carbamidomethylation; Deamidation (NQ); Oxidation (M)	8659559.0	7937732.0	2.0588258E7	1.3654556E7	2.9351804E7	3.1105392E7	3.4278808E7	1.8113318E7	1.2969616E7	3.9702824E7	1.480488E7	3.2804746E7	0.39:0.36:0.94:0.62:1.33:1.41:1.56:0.82:0.59:1.80:0.67:1.49	1.927887E7	2.6518468E7	0.84:1.16	104924	Ectonucleotide pyrophosphatase/phosphodiesterase family member 1 OS=Homo sapiens OX=9606 GN=ENPP1 PE=1 SV=2
1834	true	Q9NRW1|RAB6B_HUMAN	1.67	4.81	12	1		314033.84	2.1010884E7	630758.1	236169.97	1811924.5	1.4810345E7	780425.9	298669.53	347697.5	528835.7	470222.2	6.8625512E7	0.03:2.29:0.07:0.03:0.20:1.62:0.09:0.03:0.04:0.06:0.05:7.50	6469019.0	1.1841894E7	0.71:1.29	23462	Ras-related protein Rab-6B OS=Homo sapiens OX=9606 GN=RAB6B PE=1 SV=1
2403	true	P0DP03|HVC05_HUMAN	0.44	9.40	6	1	Carbamidomethylation	480291.5	1843265.8	465388.84	3566565.8	1710967.6	5417804.0	1413917.2	5223326.0	448736.4	1231632.9	2727208.8	812758.9	0.23:0.87:0.22:1.69:0.81:2.57:0.67:2.47:0.21:0.58:1.29:0.38	2247380.5	1976263.4	1.06:0.94	12947	Immunoglobulin heavy variable 3-30-5 OS=Homo sapiens OX=9606 GN=IGHV3-30-5 PE=3 SV=1
1124	true	Q32P44|EMAL3_HUMAN	1.55	16.52	15	12	Acetylation (N-term); Carbamidomethylation; Deamidation (NQ); Oxidation (M)	966178.06	1.7236712E7	1983844.9	2958604.8	1.1359278E7	1875680.0	1263885.5	5.978604E7	1189026.4	2124715.0	1.7255796E7	4139532.2	0.09:1.69:0.19:0.29:1.12:0.18:0.12:5.87:0.12:0.21:1.70:0.41	6574137.0	1.4764792E7	0.62:1.38	95197	Echinoderm microtubule-associated protein-like 3 OS=Homo sapiens OX=9606 GN=EML3 PE=1 SV=1
888	true	P23396|RS3_HUMAN	6.06	73.66	29	16	Carbamidomethylation; Oxidation (M)	5.0303928E7	3.1966454E7	4.1267896E7	3.059376E7	6.2727824E7	6.4128352E7	6.033156E7	1.09445648E8	3.0200108E7	4.3987824E7	8.356476E7	5.9696912E7	0.90:0.57:0.74:0.55:1.13:1.15:1.08:1.97:0.54:0.79:1.50:1.07	4.695326E7	6.4607728E7	0.84:1.16	26688	40S ribosomal protein S3 OS=Homo sapiens OX=9606 GN=RPS3 PE=1 SV=2
985	true	Q7Z5L7|PODN_HUMAN	0.82	33.61	19	16	Carbamidomethylation; Deamidation (NQ)	1.4183158E7	2.6807522E7	1.8775192E7	4844570.5	4.9985196E7	5.4389824E7	3.5767188E7	9.0299544E7	6810315.0	1.5665406E7	3.8890448E7	1.4101106E7	0.46:0.87:0.61:0.16:1.62:1.76:1.16:2.92:0.22:0.51:1.26:0.46	2.8164244E7	3.3589E7	0.91:1.09	68976	Podocan OS=Homo sapiens OX=9606 GN=PODN PE=1 SV=2
2365	true	Q9H3Q1|BORG4_HUMAN	0.77	28.65	6	6	Carbamidomethylation	995042.75	1738936.4	1467867.9	6902906.0	1783829.1	1795006.9	1181561.5	2655883.2	1343232.8	2643559.0	3532091.0	2139716.0	0.42:0.74:0.63:2.94:0.76:0.76:0.50:1.13:0.57:1.13:1.50:0.91	2447264.8	2249340.5	1.04:0.96	37980	Cdc42 effector protein 4 OS=Homo sapiens OX=9606 GN=CDC42EP4 PE=1 SV=1
494	true	Q9BZL4|PP12C_HUMAN	13.12	45.01	32	25	Acetylation (N-term); Carbamidomethylation; Deamidation (NQ)	4168010.5	3929227.0	5476653.5	3747922.8	6115016.5	3057423.2	4299149.0	6676609.5	4557551.5	8559358.0	1.5266402E7	6732510.0	0.69:0.65:0.91:0.62:1.01:0.51:0.71:1.10:0.75:1.42:2.52:1.11	4415709.0	7681930.0	0.73:1.27	84881	Protein phosphatase 1 regulatory subunit 12C OS=Homo sapiens OX=9606 GN=PPP1R12C PE=1 SV=1
2758	false	Q12798|CETN1_HUMAN	2.39	9.88	2	2		744164.3	361632.78	675970.3	357316.6	2577726.2	3494353.8	753149.6	850093.6	311081.78	1220494.8	1192662.0	411137.3	0.69:0.34:0.63:0.33:2.39:3.24:0.70:0.79:0.29:1.13:1.11:0.38	1368527.4	789769.9	1.27:0.73	19570	Centrin-1 OS=Homo sapiens OX=9606 GN=CETN1 PE=1 SV=1
615	true	O00231|PSD11_HUMAN	3.40	54.74	34	21	Acetylation (N-term); Carbamidomethylation; Deamidation (NQ); Oxidation (M)	1.6161947E7	1.0034092E7	1.2300774E7	2.5906562E7	2.2260924E7	1.6941876E7	2.1625652E7	1.6992152E7	2.3991148E7	2.0029676E7	1.4114039E7	1.6816566E7	0.89:0.55:0.68:1.43:1.23:0.94:1.19:0.94:1.33:1.11:0.78:0.93	1.7267696E7	1.8928204E7	0.95:1.05	47464	26S proteasome non-ATPase regulatory subunit 11 OS=Homo sapiens OX=9606 GN=PSMD11 PE=1 SV=3
2279	true	P11055|MYH3_HUMAN	20.23	1.34	9	2	Acetylation (N-term); Deamidation (NQ)	2827678.2	1685300.4	1153981.5	6782522.5	1594611.2	2786407.0	288116.0	463953.12	902588.75	727020.75	1288548.9	1469383.2	1.54:0.92:0.63:3.70:0.87:1.52:0.16:0.25:0.49:0.40:0.70:0.80	2805083.5	856601.75	1.53:0.47	223905	Myosin-3 OS=Homo sapiens OX=9606 GN=MYH3 PE=1 SV=3
1677	true	Q9BTW9|TBCD_HUMAN	1.03	11.83	10	10	Acetylation (N-term); Carbamidomethylation; Deamidation (NQ); Oxidation (M)	4654216.0	4826229.0	1.018878E7	3816960.0	2614723.5	9907689.0	2269190.5	1.2231917E7	2476711.8	6384018.0	6667994.0	4387162.0	0.79:0.82:1.74:0.65:0.45:1.69:0.39:2.08:0.42:1.09:1.14:0.75	6001433.0	5959135.0	1.00:1.00	132600	Tubulin-specific chaperone D OS=Homo sapiens OX=9606 GN=TBCD PE=1 SV=2
1839	true	P07196|NFL_HUMAN	6.60	5.16	8	3		1071720.4	1742429.0	1611077.8	2270609.8	2854113.2	1663411.0	1358850.9	2696184.2	1715684.0	1676377.5	4595027.5	6662029.0	0.43:0.70:0.65:0.91:1.14:0.67:0.55:1.08:0.69:0.67:1.84:2.67	2115527.5	3240991.5	0.79:1.21	61517	Neurofilament light polypeptide OS=Homo sapiens OX=9606 GN=NEFL PE=1 SV=3
452	true	O60240|PLIN1_HUMAN	1.53	60.54	39	22	Carbamidomethylation; Deamidation (NQ); Oxidation (M)	1.544506E7	1.5715553E7	1.1994042E7	2.5728188E7	1.1305856E8	1.3083377E7	7.9604856E7	2.4067658E7	9832501.0	1.3966772E7	2.2455794E7	5692137.5	0.53:0.54:0.41:0.88:3.87:0.45:2.72:0.82:0.34:0.48:0.77:0.19	3.3761976E7	2.6499314E7	1.12:0.88	55990	Perilipin-1 OS=Homo sapiens OX=9606 GN=PLIN1 PE=1 SV=2
3612	true	Q9HD45|TM9S3_HUMAN	5.35	3.57	2	2	Carbamidomethylation	3385220.8	437067.25	1259969.5	1959148.1	803943.4	1140481.1	758424.1	398497.9	427628.72	982406.4	1333991.6	1630783.6	2.80:0.36:1.04:1.62:0.66:0.94:0.63:0.33:0.35:0.81:1.10:1.35	1497638.4	921955.4	1.24:0.76	67888	Transmembrane 9 superfamily member 3 OS=Homo sapiens OX=9606 GN=TM9SF3 PE=1 SV=2
1999	true	P07305|H10_HUMAN	10.86	23.20	8	4	Acetylation (N-term); Carbamidomethylation; Deamidation (NQ); Oxidation (M)	2.1808816E7	1.2950754E7	5.864604E7	1.7557818E7	1.2275456E8	3.9809372E7	5.5092424E7	3.2528084E7	8.7427528E7	6.926688E7	1.11130128E8	1.15347224E8	0.35:0.21:0.95:0.28:1.98:0.64:0.89:0.52:1.41:1.12:1.79:1.86	4.5664808E7	7.85722E7	0.74:1.26	20863	Histone H1.0 OS=Homo sapiens OX=9606 GN=H1-0 PE=1 SV=3
3363	true	P17936|IBP3_HUMAN	11.90	14.43	5	3	Carbamidomethylation; Deamidation (NQ)	3861941.8	6225184.5	7031967.0	7355836.0	3432069.8	6401143.0	2104138.8	1639286.8	3429998.8	5987430.5	5171301.0	3566313.2	0.82:1.33:1.50:1.57:0.73:1.37:0.45:0.35:0.73:1.28:1.10:0.76	5859126.0	3902460.8	1.20:0.80	31674	Insulin-like growth factor-binding protein 3 OS=Homo sapiens OX=9606 GN=IGFBP3 PE=1 SV=2
3390	true	Q86VM9|ZCH18_HUMAN	0.09	3.67	3	3	Deamidation (NQ)	2.4649086E7	6293224.0	2.3813306E7	7244374.5	1.2850917E7	4.867804E7	1990533.4	1.7402236E7	3.2310796E7	2.5853044E7	2.326247E7	2.2898112E7	1.20:0.31:1.16:0.35:0.62:2.36:0.10:0.84:1.57:1.25:1.13:1.11	2.0642202E7	2.0654666E7	1.00:1.00	106378	Zinc finger CCCH domain-containing protein 18 OS=Homo sapiens OX=9606 GN=ZC3H18 PE=1 SV=2
137	true	O14974|MYPT1_HUMAN	10.14	47.18	70	48	Carbamidomethylation; Deamidation (NQ); Oxidation (M)	2.0835784E7	2.0402896E7	3.4830692E7	2.1739156E7	3.3604948E7	3.2994492E7	3.093292E7	4.6814792E7	2.301293E7	3.864016E7	7.5036368E7	3.2381372E7	0.61:0.60:1.02:0.63:0.98:0.96:0.90:1.37:0.67:1.13:2.19:0.94	2.8185798E7	4.1223512E7	0.81:1.19	115281	Protein phosphatase 1 regulatory subunit 12A OS=Homo sapiens OX=9606 GN=PPP1R12A PE=1 SV=1
3343	true	O95155|UBE4B_HUMAN	1.26	4.15	2	2		686472.8	47532.277	0.0	263987.5	67314.266	363963.03	200118.62	98988.59	43023.633	539075.7	59785.406	389487.47	2.98:0.21:0.00:1.15:0.29:1.58:0.87:0.43:0.19:2.34:0.26:1.69	285853.97	221746.56	1.13:0.87	146185	Ubiquitin conjugation factor E4 B OS=Homo sapiens OX=9606 GN=UBE4B PE=1 SV=1
904	true	O15511|ARPC5_HUMAN	7.57	64.90	18	8	Carbamidomethylation; Deamidation (NQ); Oxidation (M)	5.7572452E7	7.6299848E7	9.4351744E7	6.4722352E7	6.1141888E7	1.06015224E8	7.3649448E7	1.0436456E8	5.7660984E7	1.04298976E8	1.29430464E8	1.20367048E8	0.66:0.87:1.08:0.74:0.70:1.21:0.84:1.19:0.66:1.19:1.48:1.38	7.7095528E7	1.00685984E8	0.87:1.13	16320	Actin-related protein 2/3 complex subunit 5 OS=Homo sapiens OX=9606 GN=ARPC5 PE=1 SV=3
1541	true	Q5T2T1|MPP7_HUMAN	44.80	19.97	12	9	Deamidation (NQ)	1725022.0	3423350.2	3547549.8	606674.6	1539127.5	2323443.8	1.5513648E7	1.3335508E7	2.4941986E7	4.6218592E7	1.2471812E7	2.3685338E7	0.14:0.28:0.29:0.05:0.12:0.19:1.25:1.07:2.00:3.71:1.00:1.90	2249150.5	2.6481724E7	0.16:1.84	65524	MAGUK p55 subfamily member 7 OS=Homo sapiens OX=9606 GN=MPP7 PE=1 SV=1
1629	true	Q9Y4W6|AFG32_HUMAN	1.39	6.27	9	6	Acetylation (N-term); Carbamidomethylation; Deamidation (NQ)	8.5808128E8	1.90196656E8	6.1601581E8	3.14617248E8	1.39942579E9	9.474375E8	5.2804304E8	1.74401728E9	3.28039648E8	9.5546669E8	9.0841766E8	3.8104976E8	1.12:0.25:0.81:0.41:1.83:1.24:0.69:2.28:0.43:1.25:1.19:0.50	7.2096237E8	8.0750566E8	0.94:1.06	88584	AFG3-like protein 2 OS=Homo sapiens OX=9606 GN=AFG3L2 PE=1 SV=2
1090	true	Q13435|SF3B2_HUMAN	5.35	19.33	16	13	Acetylation (N-term); Deamidation (NQ)	2.5696368E7	2.0141148E7	2.8719294E7	1.306173E7	1.70412E7	2.969928E7	1.2523175E7	3.9814796E7	2.381397E7	3.4082088E7	3.0675868E7	3.3490836E7	1.00:0.78:1.12:0.51:0.66:1.15:0.49:1.55:0.93:1.32:1.19:1.30	2.239317E7	2.9066788E7	0.87:1.13	100228	Splicing factor 3B subunit 2 OS=Homo sapiens OX=9606 GN=SF3B2 PE=1 SV=2
2454	true	O75886|STAM2_HUMAN	14.33	11.24	11	5	Acetylation (N-term); Deamidation (NQ)	2227626.2	2321530.8	4705151.0	1496669.4	3269569.0	4132649.8	5684022.5	4046761.0	2996303.5	4843937.5	5062133.0	5197721.0	0.58:0.61:1.23:0.39:0.85:1.08:1.48:1.06:0.78:1.26:1.32:1.36	3117004.5	4638479.5	0.80:1.20	58164	Signal transducing adapter molecule 2 OS=Homo sapiens OX=9606 GN=STAM2 PE=1 SV=1
3718	true	A4UGR9|XIRP2_HUMAN	20.29	0.68	2	2	Carbamidomethylation; Oxidation (M)	2.8921892E7	3.085422E7	1.8321978E7	3.8084796E7	3.639666E7	5.9043404E7	5187749.0	6827650.0	2.0515254E7	1.4138435E7	2.0093674E7	2.135075E7	1.16:1.24:0.73:1.52:1.46:2.36:0.21:0.27:0.82:0.57:0.80:0.85	3.5270492E7	1.4685585E7	1.41:0.59	382300	Xin actin-binding repeat-containing protein 2 OS=Homo sapiens OX=9606 GN=XIRP2 PE=1 SV=2
3173	true	O14662|STX16_HUMAN	10.19	12.31	5	3	Carbamidomethylation	371882.88	233142.05	81740.37	209920.64	1029763.1	281218.44	563467.8	1198060.8	322716.9	363121.66	612386.2	639302.6	0.76:0.47:0.17:0.43:2.09:0.57:1.14:2.43:0.66:0.74:1.24:1.30	385514.06	616509.3	0.77:1.23	37031	Syntaxin-16 OS=Homo sapiens OX=9606 GN=STX16 PE=1 SV=3
2650	true	Q9P016|THYN1_HUMAN	3.63	16.89	6	4	Carbamidomethylation	1208749.5	2152981.0	1974489.9	1773589.9	1173622.0	1325813.8	639969.06	1873225.4	2341499.8	2147571.0	2224460.5	3896459.0	0.64:1.14:1.04:0.94:0.62:0.70:0.34:0.99:1.24:1.13:1.17:2.06	1681357.2	2416317.8	0.82:1.18	25697	Thymocyte nuclear protein 1 OS=Homo sapiens OX=9606 GN=THYN1 PE=1 SV=1
409	true	Q03252|LMNB2_HUMAN	1.11	42.26	58	26	Carbamidomethylation; Oxidation (M)	4.0078088E7	4.47010912E8	6.8530733E8	1.7556032E8	2.7966792E7	3.000919E7	7.1906968E7	2.1346168E7	4.2175328E8	3.0094106E7	3.3619916E7	6.3885658E8	0.18:2.04:3.13:0.80:0.13:0.14:0.33:0.10:1.93:0.14:0.15:2.92	2.34322096E8	2.02929488E8	1.07:0.93	69948	Lamin-B2 OS=Homo sapiens OX=9606 GN=LMNB2 PE=1 SV=4
2485	true	Q9NWV8|BABA1_HUMAN	9.00	29.48	5	5	Acetylation (N-term); Carbamidomethylation	568383.75	619976.7	1662673.0	226004.8	1194535.8	1562772.4	3573088.5	1042453.4	775061.94	1868077.1	2018856.5	1092286.9	0.42:0.46:1.23:0.17:0.88:1.16:2.65:0.77:0.57:1.38:1.50:0.81	1008715.5	1866428.2	0.70:1.30	36560	BRISC and BRCA1-A complex member 1 OS=Homo sapiens OX=9606 GN=BABAM1 PE=1 SV=1
2344	false	Q5VZF2|MBNL2_HUMAN	1.23	2.41	4	1	Carbamidomethylation	106706.22	1463257.2	549955.44	447784.56	60028.625	724953.9	106900.96	265225.2	282614.53	726984.44	573962.4	1706545.6	0.18:2.50:0.94:0.77:0.10:1.24:0.18:0.45:0.48:1.24:0.98:2.92	558781.0	610372.2	0.96:1.04	40518	Muscleblind-like protein 2 OS=Homo sapiens OX=9606 GN=MBNL2 PE=1 SV=2
2675	true	P49354|FNTA_HUMAN	6.83	12.40	5	4	Carbamidomethylation	1122125.9	5429855.5	5061006.0	1558093.5	2353825.8	2947703.0	6249367.0	574447.56	880548.1	1663864.6	1468657.5	1471659.8	0.44:2.12:1.97:0.61:0.92:1.15:2.44:0.22:0.34:0.65:0.57:0.57	3078768.2	2051424.1	1.20:0.80	44409	Protein farnesyltransferase/geranylgeranyltransferase type-1 subunit alpha OS=Homo sapiens OX=9606 GN=FNTA PE=1 SV=1
565	true	Q27J81|INF2_HUMAN	1.90	27.14	32	20	Carbamidomethylation; Deamidation (NQ); Oxidation (M)	1720328.1	3759515.8	1.22586E7	9824540.0	1.3590282E7	1.4060421E7	5508165.5	2.831007E7	1037965.2	5819801.5	4505187.0	7197589.0	0.19:0.42:1.37:1.10:1.52:1.57:0.61:3.16:0.12:0.65:0.50:0.80	9202281.0	8729796.0	1.03:0.97	135624	Inverted formin-2 OS=Homo sapiens OX=9606 GN=INF2 PE=1 SV=2
2662	true	P50914|RL14_HUMAN	9.30	20.93	12	4	Acetylation (N-term); Carbamidomethylation; Deamidation (NQ); Oxidation (M)	2.1655782E7	1.7470652E7	2.90445E7	2.1020648E7	1.6047307E7	1.933653E7	2.4610816E7	2.7810448E7	1.5457361E7	2.9630248E7	2.7458716E7	4.7047176E7	0.88:0.71:1.18:0.85:0.65:0.78:1.00:1.13:0.63:1.20:1.11:1.90	2.083104E7	2.9130922E7	0.83:1.17	23432	60S ribosomal protein L14 OS=Homo sapiens OX=9606 GN=RPL14 PE=1 SV=4
3019	true	Q09161|NCBP1_HUMAN	0.85	6.08	5	4	Carbamidomethylation	689894.6	507591.06	754929.06	607408.44	967458.44	826153.4	1200421.0	308288.72	487671.53	601847.75	1271819.6	1343460.5	0.87:0.64:0.95:0.76:1.21:1.04:1.51:0.39:0.61:0.75:1.60:1.69	816809.2	967438.6	0.92:1.08	91839	Nuclear cap-binding protein subunit 1 OS=Homo sapiens OX=9606 GN=NCBP1 PE=1 SV=1
756	true	P20774|MIME_HUMAN	3.41	51.68	25	15	Carbamidomethylation; Deamidation (NQ)	1.59624288E8	2.69797632E8	1.72065696E8	6.2844496E7	1.97162592E8	7.6610584E7	2.01596864E8	2.1702704E8	1.63942096E8	1.17999056E8	1.32050168E8	2.05120688E8	0.97:1.64:1.05:0.38:1.20:0.47:1.22:1.32:1.00:0.72:0.80:1.25	1.57934112E8	1.73205952E8	0.95:1.05	33922	Mimecan OS=Homo sapiens OX=9606 GN=OGN PE=1 SV=1
455	true	Q6P2Q9|PRP8_HUMAN	1.75	15.42	34	29	Carbamidomethylation; Deamidation (NQ)	1.2241139E7	1.4556377E7	3735237.5	7538084.0	1.5446673E7	6848620.0	2291204.2	1.1263955E7	3983396.0	1.3201472E7	2.9208098E7	4089702.8	1.18:1.40:0.36:0.73:1.49:0.66:0.22:1.09:0.38:1.27:2.82:0.39	1.0398314E7	1.0884324E7	0.98:1.02	273600	Pre-mRNA-processing-splicing factor 8 OS=Homo sapiens OX=9606 GN=PRPF8 PE=1 SV=2
2854	true	O95295|SNAPN_HUMAN	9.35	41.91	5	4	Acetylation (N-term); Carbamidomethylation	3234505.5	1388328.0	1869441.1	2599011.5	1267099.0	2178007.5	1151004.8	4079467.0	3974997.0	3218987.0	2781951.2	5803120.5	1.16:0.50:0.67:0.93:0.45:0.78:0.41:1.46:1.42:1.15:1.00:2.08	2192388.0	3555392.0	0.76:1.24	14874	SNARE-associated protein Snapin OS=Homo sapiens OX=9606 GN=SNAPIN PE=1 SV=1
2497	true	Q00059|TFAM_HUMAN	6.24	18.29	6	5		2342137.0	3447034.0	3526414.0	2476942.2	3223214.5	1854210.1	3051407.8	2571087.8	2583318.5	3085015.0	5132078.5	4210179.0	0.75:1.10:1.13:0.79:1.03:0.59:0.98:0.82:0.83:0.99:1.64:1.35	2811658.8	3438847.5	0.90:1.10	29097	Transcription factor A, mitochondrial OS=Homo sapiens OX=9606 GN=TFAM PE=1 SV=1
2733	true	Q08495|DEMA_HUMAN	1.49	14.81	7	5		567400.0	2852730.8	1675744.9	1602611.1	1239769.0	2180895.2	523330.72	1666485.5	2893074.0	1565930.6	3796159.2	1793010.4	0.30:1.53:0.90:0.86:0.67:1.17:0.28:0.89:1.55:0.84:2.04:0.96	1711424.9	2070130.6	0.91:1.09	45514	Dematin OS=Homo sapiens OX=9606 GN=DMTN PE=1 SV=3
1599	true	O00303|EIF3F_HUMAN	0.08	35.57	14	10	Carbamidomethylation; Oxidation (M)	6877635.0	2.6002558E7	1.0307805E7	7689548.0	1.0145558E7	1.0432532E7	9729894.0	9324819.0	8186266.0	1.1271797E7	1.1768291E7	1.5708326E7	0.60:2.27:0.90:0.67:0.89:0.91:0.85:0.81:0.71:0.98:1.03:1.37	1.2074977E7	1.1305174E7	1.03:0.97	37564	Eukaryotic translation initiation factor 3 subunit F OS=Homo sapiens OX=9606 GN=EIF3F PE=1 SV=1
3707	false	Q9NZI7|UBIP1_HUMAN	2.25	3.33	1	1		245524.25	259906.28	771544.4	100330.766	397010.16	939124.5	1504055.1	46394.2	708349.6	781343.44	500853.75	678171.0	0.42:0.45:1.34:0.17:0.69:1.63:2.60:0.08:1.23:1.35:0.87:1.17	452240.06	703194.5	0.78:1.22	60491	Upstream-binding protein 1 OS=Homo sapiens OX=9606 GN=UBP1 PE=1 SV=1
605	true	O75746|CMC1_HUMAN	1.82	28.91	31	16	Carbamidomethylation; Deamidation (NQ)	1.0862023E7	6837173.5	4.8118568E7	9169497.0	9745348.0	2.8255608E7	9879111.0	9015084.0	2.0879254E7	3.5821108E7	1.0408365E7	4.0818392E7	0.54:0.34:2.41:0.46:0.49:1.41:0.49:0.45:1.04:1.79:0.52:2.04	1.885763E7	2.1657118E7	0.93:1.07	74762	Calcium-binding mitochondrial carrier protein Aralar1 OS=Homo sapiens OX=9606 GN=SLC25A12 PE=1 SV=2
2796	true	Q9UHA4|LTOR3_HUMAN	12.24	43.55	3	3		1878527.4	1733982.0	2744604.5	2451850.2	2177775.2	2640461.2	2122047.2	6717076.5	2259364.0	3731334.5	2818198.5	4512080.0	0.63:0.58:0.92:0.82:0.73:0.89:0.71:2.25:0.76:1.25:0.94:1.51	2271200.2	3693350.0	0.76:1.24	13623	Ragulator complex protein LAMTOR3 OS=Homo sapiens OX=9606 GN=LAMTOR3 PE=1 SV=1
115	true	P14625|ENPL_HUMAN	8.65	53.80	89	46	Carbamidomethylation; Deamidation (NQ); Oxidation (M)	1.27100016E8	9.8418688E7	1.53249264E8	1.26785008E8	1.55747648E8	1.82652288E8	1.79056112E8	1.733272E8	8.9454872E7	2.35112144E8	2.62065632E8	2.41493248E8	0.75:0.58:0.91:0.75:0.92:1.08:1.06:1.03:0.53:1.39:1.55:1.43	1.4087136E8	1.97404784E8	0.83:1.17	92469	Endoplasmin OS=Homo sapiens OX=9606 GN=HSP90B1 PE=1 SV=1
172	true	Q16181|SEPT7_HUMAN	6.76	58.81	46	28	Carbamidomethylation; Deamidation (NQ); Oxidation (M)	7.57052E7	8.5697632E7	8.17788E7	9.3125848E7	1.23322256E8	8.1954608E7	9.3191536E7	2.13261808E8	6.7939632E7	9.6894768E7	1.16248328E8	1.31322328E8	0.72:0.82:0.78:0.89:1.17:0.78:0.89:2.03:0.65:0.92:1.11:1.25	9.0410672E7	1.1992432E8	0.86:1.14	50680	Septin-7 OS=Homo sapiens OX=9606 GN=SEPTIN7 PE=1 SV=2
2149	true	O14828|SCAM3_HUMAN	11.80	18.73	8	4	Carbamidomethylation; Deamidation (NQ)	1439444.0	1500940.4	2150071.2	3275048.5	1253581.0	2576486.0	2723682.2	3982341.8	1300259.0	3930064.0	4106669.8	4570260.0	0.53:0.55:0.79:1.20:0.46:0.94:1.00:1.46:0.48:1.44:1.50:1.67	2286281.2	3885716.8	0.74:1.26	38287	Secretory carrier-associated membrane protein 3 OS=Homo sapiens OX=9606 GN=SCAMP3 PE=1 SV=3
625	true	P63092|GNAS2_HUMAN	6.98	44.92	27	14	Carbamidomethylation; Deamidation (NQ)	2.917657E7	3.896944E7	5.53349E7	4.4390944E7	4.33512E7	3.9232276E7	3.7676088E7	3.8378184E7	4.4070324E7	5.8235068E7	5.8554304E7	6.1227492E7	0.64:0.85:1.21:0.97:0.95:0.86:0.82:0.84:0.96:1.27:1.28:1.34	4.1742552E7	4.9690244E7	0.91:1.09	45665	Guanine nucleotide-binding protein G(s) subunit alpha isoforms short OS=Homo sapiens OX=9606 GN=GNAS PE=1 SV=1
231	true	P07814|SYEP_HUMAN	0.75	35.12	58	39	Acetylation (N-term); Carbamidomethylation; Deamidation (NQ); Oxidation (M)	1.1216756E7	2.8460328E7	4.22714E7	1.0822929E7	6.0966744E7	2.0592196E7	2.3105822E7	7.5889304E7	1.1868787E7	1.1376742E7	1.329428E7	3.4794012E7	0.39:0.99:1.47:0.38:2.12:0.72:0.80:2.64:0.41:0.40:0.46:1.21	2.9147E7	2.9768548E7	0.99:1.01	170591	Bifunctional glutamate/proline--tRNA ligase OS=Homo sapiens OX=9606 GN=EPRS1 PE=1 SV=5
139	true	Q0ZGT2|NEXN_HUMAN	4.50	55.70	65	44	Acetylation (N-term); Carbamidomethylation; Deamidation (NQ); Oxidation (M)	4.890916E7	1.04180032E8	1.3059752E8	4.9132872E7	1.1343048E8	7.76654E7	5.9859956E7	1.46453136E8	5.0598108E7	1.1658124E8	1.760472E8	1.60014784E8	0.48:1.01:1.27:0.48:1.10:0.76:0.58:1.42:0.49:1.13:1.71:1.56	8.7319248E7	1.18259072E8	0.85:1.15	80658	Nexilin OS=Homo sapiens OX=9606 GN=NEXN PE=1 SV=1
3632	true	Q9BUR5|MIC26_HUMAN	6.45	13.13	3	2		414243.53	552802.0	937150.5	2299717.5	2591129.0	674184.0	1049201.2	2694192.5	877556.8	953572.4	4818544.0	1891649.8	0.25:0.34:0.57:1.40:1.57:0.41:0.64:1.64:0.53:0.58:2.93:1.15	1324984.5	2126578.5	0.77:1.23	22285	MICOS complex subunit MIC26 OS=Homo sapiens OX=9606 GN=APOO PE=1 SV=1
3395	true	Q9BXJ5|C1QT2_HUMAN	5.78	10.53	4	2		1749348.9	971223.06	2542813.5	705294.7	1360098.8	1827654.0	2048647.1	2099531.5	673741.5	1556386.5	4188925.5	4643477.5	0.86:0.48:1.25:0.35:0.67:0.90:1.01:1.03:0.33:0.77:2.06:2.29	1526072.1	2535118.2	0.75:1.25	29952	Complement C1q tumor necrosis factor-related protein 2 OS=Homo sapiens OX=9606 GN=C1QTNF2 PE=1 SV=1
3527	true	Q6NYC8|PPR18_HUMAN	2.94	4.57	4	3	Carbamidomethylation	1167191.8	1628745.5	5.7382012E7	701271.6	1212644.0	1116222.8	1189800.4	1416403.0	1039491.25	1422163.9	2596247.2	972539.7	0.19:0.27:9.58:0.12:0.20:0.19:0.20:0.24:0.17:0.24:0.43:0.16	1.0534681E7	1439441.0	1.76:0.24	67943	Phostensin OS=Homo sapiens OX=9606 GN=PPP1R18 PE=1 SV=1
2478	true	Q00587|BORG5_HUMAN	0.01	18.41	5	5	Oxidation (M)	1090980.6	1571568.0	1882599.5	1392260.9	1878379.0	4713655.0	730245.25	3456322.8	857209.1	1524772.6	3767975.2	3228411.5	0.50:0.72:0.87:0.64:0.86:2.17:0.34:1.59:0.39:0.70:1.73:1.48	2128362.5	2393348.5	0.94:1.06	40295	Cdc42 effector protein 1 OS=Homo sapiens OX=9606 GN=CDC42EP1 PE=1 SV=1
1069	true	Q13131|AAPK1_HUMAN	14.92	31.31	18	14	Carbamidomethylation; Deamidation (NQ); Oxidation (M)	4501820.0	7490724.5	6822525.0	4529863.0	8073032.0	5404086.5	5964644.0	7762096.5	7203940.5	1.0179555E7	1.184038E7	1.0622149E7	0.60:0.99:0.91:0.60:1.07:0.72:0.79:1.03:0.96:1.35:1.57:1.41	6180710.0	9035315.0	0.81:1.19	64009	5'-AMP-activated protein kinase catalytic subunit alpha-1 OS=Homo sapiens OX=9606 GN=PRKAA1 PE=1 SV=4
1985	true	P01033|TIMP1_HUMAN	18.94	52.17	9	7	Acetylation (N-term); Carbamidomethylation; Oxidation (M)	1.521253E7	9345360.0	1.4461066E7	2.019924E7	7824105.0	1.2028878E7	2.3493756E7	1.9862764E7	1.6213429E7	2.306022E7	3.07261E7	1.6568498E7	0.87:0.54:0.83:1.16:0.45:0.69:1.35:1.14:0.93:1.32:1.76:0.95	1.3833935E7	2.1815386E7	0.78:1.22	23171	Metalloproteinase inhibitor 1 OS=Homo sapiens OX=9606 GN=TIMP1 PE=1 SV=1
3669	true	Q92623|TTC9A_HUMAN	1.26	9.46	3	2		1141115.6	2535204.8	1939189.5	1112361.9	607168.4	2353161.5	817638.6	682683.94	1701516.1	1845568.2	4010447.2	2560916.5	0.64:1.43:1.09:0.63:0.34:1.33:0.46:0.38:0.96:1.04:2.26:1.44	1614700.2	1936461.8	0.91:1.09	24379	Tetratricopeptide repeat protein 9A OS=Homo sapiens OX=9606 GN=TTC9 PE=1 SV=3
4230	true	O75594|PGRP1_HUMAN	67.15	11.73	1	1	Carbamidomethylation	0.0	0.0	0.0	0.0	799663.9	106263.3	0.0	0.0	0.0	0.0	0.0	0.0	0.00:0.00:0.00:0.00:10.59:1.41:0.00:0.00:0.00:0.00:0.00:0.00	452963.6	0.0	2.00:0.00	21731	Peptidoglycan recognition protein 1 OS=Homo sapiens OX=9606 GN=PGLYRP1 PE=1 SV=1
2895	true	P37198|NUP62_HUMAN	17.68	14.56	5	4	Acetylation (N-term); Carbamidomethylation	1261678.0	1425281.9	1950612.2	511991.6	1551895.5	926615.4	1911852.5	4101266.0	1368048.4	2777166.5	5351534.0	2085296.0	0.60:0.68:0.93:0.24:0.74:0.44:0.91:1.95:0.65:1.32:2.55:0.99	1305040.6	3360771.2	0.56:1.44	53255	Nuclear pore glycoprotein p62 OS=Homo sapiens OX=9606 GN=NUP62 PE=1 SV=3
3163	true	Q8WXI9|P66B_HUMAN	3.44	3.54	2	2	Carbamidomethylation	341709.28	536329.94	542259.7	324984.53	1045763.3	1588205.4	462874.2	673545.44	432456.0	542285.25	0.0	371343.78	0.60:0.94:0.95:0.57:1.83:2.78:0.81:1.18:0.76:0.95:0.00:0.65	729875.4	496500.94	1.19:0.81	65261	Transcriptional repressor p66-beta OS=Homo sapiens OX=9606 GN=GATAD2B PE=1 SV=1
3345	true	Q8WXX0|DYH7_HUMAN	8.28	0.72	3	3	Carbamidomethylation; Oxidation (M)	6017241.0	3.530916E7	1.0769728E7	2544545.5	4530296.0	1.9515418E7	3057627.0	6958285.0	2120672.8	1.2369039E7	1161349.8	5496543.0	0.66:3.86:1.18:0.28:0.49:2.13:0.33:0.76:0.23:1.35:0.13:0.60	1.3114398E7	5193919.5	1.43:0.57	461159	Dynein heavy chain 7, axonemal OS=Homo sapiens OX=9606 GN=DNAH7 PE=1 SV=2
3243	true	P19320|VCAM1_HUMAN	1.14	2.71	3	2		288702.84	1086458.5	718112.7	247834.5	249458.88	440597.34	9734692.0	243730.97	413402.28	262965.12	175338.44	442653.4	0.24:0.91:0.60:0.21:0.21:0.37:8.17:0.20:0.35:0.22:0.15:0.37	505194.12	1878797.0	0.42:1.58	81276	Vascular cell adhesion protein 1 OS=Homo sapiens OX=9606 GN=VCAM1 PE=1 SV=1
2782	true	Q8N5C1|CAHM5_HUMAN	2.16	14.24	7	4	Acetylation (N-term); Carbamidomethylation	4241416.5	5805421.5	5216747.5	1835979.8	6785821.0	5505878.0	3407750.2	6250656.0	4297718.5	3948430.0	4733306.5	1.2005601E7	0.79:1.09:0.98:0.34:1.27:1.03:0.64:1.17:0.81:0.74:0.89:2.25	4898544.0	5847233.5	0.91:1.09	35170	Calcium homeostasis modulator protein 5 OS=Homo sapiens OX=9606 GN=CALHM5 PE=2 SV=1
360	true	Q99832|TCPH_HUMAN	0.54	60.77	42	26	Acetylation (N-term); Carbamidomethylation; Deamidation (NQ); Oxidation (M)	1.9915368E7	2.9658462E7	2.194252E7	9043455.0	3.7476624E7	3.209046E7	8994539.0	3.4850444E7	1.8252546E7	1.7723866E7	5.5063308E7	3.4260432E7	0.75:1.11:0.82:0.34:1.41:1.21:0.34:1.31:0.69:0.67:2.07:1.29	2.5021148E7	2.8190856E7	0.94:1.06	59367	T-complex protein 1 subunit eta OS=Homo sapiens OX=9606 GN=CCT7 PE=1 SV=2
3032	true	Q16568|CART_HUMAN	1.84	37.07	6	4	Acetylation (N-term); Carbamidomethylation	1649296.2	5852829.0	3891366.2	994148.9	4526957.0	4449239.5	2342216.5	7513917.0	2998291.5	3706741.8	1757009.2	5954800.0	0.43:1.54:1.02:0.26:1.19:1.17:0.62:1.98:0.79:0.97:0.46:1.57	4279849.0	4170027.8	1.01:0.99	12829	Cocaine- and amphetamine-regulated transcript protein OS=Homo sapiens OX=9606 GN=CARTPT PE=1 SV=1
2165	true	Q92530|PSMF1_HUMAN	7.37	28.04	10	6	Acetylation (N-term); Carbamidomethylation	9715046.0	1.384101E7	1.5396451E7	2.750953E7	1.8489494E7	1.5884144E7	2.0757958E7	2.5617024E7	2.1145696E7	1.7260624E7	1.7118326E7	1.8711804E7	0.53:0.75:0.83:1.49:1.00:0.86:1.12:1.39:1.15:0.94:0.93:1.01	1.6906078E7	2.089717E7	0.89:1.11	29817	Proteasome inhibitor PI31 subunit OS=Homo sapiens OX=9606 GN=PSMF1 PE=1 SV=2
862	false	Q92928|RAB1C_HUMAN	5.99	8.46	6	1	Deamidation (NQ); Oxidation (M)	2290287.5	6227722.5	5891806.5	4542552.5	1.2149051E7	7473298.5	8247838.5	1.3490167E7	3632353.8	7926787.0	8673345.0	1.0273633E7	0.30:0.82:0.78:0.60:1.61:0.99:1.09:1.78:0.48:1.05:1.15:1.36	6649810.5	9952657.0	0.80:1.20	22017	Putative Ras-related protein Rab-1C OS=Homo sapiens OX=9606 GN=RAB1C PE=5 SV=2
1335	true	O00233|PSMD9_HUMAN	2.30	44.84	17	10	Carbamidomethylation; Oxidation (M)	7457713.0	8214565.5	1.1930374E7	8908049.0	8479014.0	5832348.0	4911574.0	3.0085638E7	5866479.0	9665678.0	1.072217E7	9047157.0	0.74:0.81:1.18:0.88:0.84:0.58:0.49:2.98:0.58:0.96:1.06:0.90	8470344.0	1.171645E7	0.84:1.16	24682	26S proteasome non-ATPase regulatory subunit 9 OS=Homo sapiens OX=9606 GN=PSMD9 PE=1 SV=3
3279	true	P09234|RU1C_HUMAN	12.80	18.87	2	2	Carbamidomethylation; Oxidation (M)	565103.3	936800.9	1432351.5	97792.33	245882.53	891037.94	2.9001502E7	2015823.0	321837.88	2070175.2	1614275.4	3527941.5	0.16:0.26:0.40:0.03:0.07:0.25:8.15:0.57:0.09:0.58:0.45:0.99	768721.0	6612429.0	0.21:1.79	17394	U1 small nuclear ribonucleoprotein C OS=Homo sapiens OX=9606 GN=SNRPC PE=1 SV=1
1331	true	Q93077|H2A1C_HUMAN	0.94	8.46	18	1		260292.6	563771.5	1713127.2	877834.94	2955438.8	1891680.1	957396.5	1115412.8	111200.195	2270605.0	841955.44	2246500.8	0.20:0.43:1.30:0.67:2.24:1.44:0.73:0.85:0.08:1.72:0.64:1.71	1723229.8	1298856.0	1.14:0.86	14105	Histone H2A type 1-C OS=Homo sapiens OX=9606 GN=H2AC6 PE=1 SV=3
1888	true	P0CW19|LIMS3_HUMAN	2.84	32.48	4	3	Carbamidomethylation; Deamidation (NQ); Oxidation (M)	8038968.5	1.3053899E7	2.0044644E7	8497792.0	1.7837666E7	9537878.0	1.1878212E7	1.8819796E7	6485535.0	1.3513295E7	1.7732578E7	2.3159514E7	0.57:0.93:1.43:0.60:1.27:0.68:0.85:1.34:0.46:0.96:1.26:1.65	1.2835142E7	1.5406661E7	0.91:1.09	13251	LIM and senescent cell antigen-like-containing domain protein 3 OS=Homo sapiens OX=9606 GN=LIMS3 PE=2 SV=1
1466	true	P46060|RAGP1_HUMAN	1.93	22.83	12	11	Acetylation (N-term); Carbamidomethylation; Oxidation (M)	1284786.2	1361625.6	1420080.5	1270767.2	998218.94	3100812.5	3131661.2	489249.3	1562646.6	2184724.2	2366864.8	1929639.8	0.73:0.77:0.81:0.72:0.57:1.76:1.78:0.28:0.89:1.24:1.35:1.10	1667593.5	1944131.0	0.92:1.08	63542	Ran GTPase-activating protein 1 OS=Homo sapiens OX=9606 GN=RANGAP1 PE=1 SV=1
2528	true	Q9UQ35|SRRM2_HUMAN	1.96	1.42	4	3		2021544.6	1289110.1	1942085.0	486054.28	1424746.5	2161604.8	1428591.0	303867.28	1206686.4	1541836.8	1753290.6	1871556.1	1.39:0.89:1.34:0.33:0.98:1.49:0.98:0.21:0.83:1.06:1.21:1.29	1554190.9	1350971.4	1.07:0.93	299615	Serine/arginine repetitive matrix protein 2 OS=Homo sapiens OX=9606 GN=SRRM2 PE=1 SV=2
3753	true	O95297|MPZL1_HUMAN	16.89	10.41	3	2	Carbamidomethylation	3306862.5	1932089.0	2826427.5	2252083.8	4167272.0	2818061.0	5978222.5	3127637.8	3020670.0	4177702.5	6998082.5	6758236.5	0.84:0.49:0.72:0.57:1.06:0.71:1.51:0.79:0.77:1.06:1.77:1.71	4025613.2	5700061.0	0.83:1.17	29082	Myelin protein zero-like protein 1 OS=Homo sapiens OX=9606 GN=MPZL1 PE=1 SV=1
980	true	P51858|HDGF_HUMAN	8.48	68.75	24	16	Carbamidomethylation; Deamidation (NQ); Oxidation (M)	1.1406253E7	1.3476558E7	2.1108104E7	1.5422359E7	2.8628216E7	2.3416118E7	2.6312698E7	3.32786E7	1.3089151E7	2.7255756E7	3.4669536E7	2.199288E7	0.51:0.60:0.94:0.69:1.27:1.04:1.17:1.48:0.58:1.21:1.54:0.98	1.8909602E7	2.609977E7	0.84:1.16	26788	Hepatoma-derived growth factor OS=Homo sapiens OX=9606 GN=HDGF PE=1 SV=1
901	true	O43143|DHX15_HUMAN	10.80	22.52	26	16	Carbamidomethylation; Oxidation (M)	4415362.0	3284098.2	4035306.8	3660498.5	5856260.5	7580331.5	6407783.0	1.2164248E7	3881526.8	2.3953952E7	5796267.0	6689776.0	0.60:0.45:0.55:0.50:0.80:1.04:0.88:1.66:0.53:3.28:0.79:0.92	4805309.5	1.0108977E7	0.64:1.36	90933	Pre-mRNA-splicing factor ATP-dependent RNA helicase DHX15 OS=Homo sapiens OX=9606 GN=DHX15 PE=1 SV=2
1120	true	P62424|RL7A_HUMAN	17.82	39.85	23	12	Carbamidomethylation; Deamidation (NQ)	3.8826992E7	2.6889034E7	3.9540808E7	3.0189908E7	1.4207443E7	4.3578928E7	4.8672716E7	4.462886E7	3.971542E7	5.1044748E7	7.9265552E7	7.5344016E7	0.88:0.61:0.89:0.68:0.32:0.98:1.10:1.01:0.90:1.15:1.79:1.70	3.2401116E7	5.7689632E7	0.72:1.28	29996	60S ribosomal protein L7a OS=Homo sapiens OX=9606 GN=RPL7A PE=1 SV=2
1383	true	Q14103|HNRPD_HUMAN	7.51	26.48	10	8	Oxidation (M)	3.1167158E7	2.6174144E7	4.0867028E7	2.4686324E7	4.2692176E7	4.7104804E7	3.5621564E7	3.7186784E7	2.9491928E7	5.1416128E7	5.697482E7	5.862268E7	0.78:0.65:1.02:0.61:1.06:1.17:0.89:0.93:0.73:1.28:1.42:1.46	3.5852416E7	4.4885652E7	0.89:1.11	38434	Heterogeneous nuclear ribonucleoprotein D0 OS=Homo sapiens OX=9606 GN=HNRNPD PE=1 SV=1
300	true	P00734|THRB_HUMAN	13.01	53.70	47	27	Carbamidomethylation; Deamidation (NQ); Oxidation (M)	6.8244992E7	1.04096984E8	7.6465752E7	1.299958E8	8.8097224E7	7.7024928E7	6.9000672E7	6.6139812E7	4.3935392E7	5.2064848E7	8.0282256E7	8.5370976E7	0.87:1.33:0.98:1.66:1.12:0.98:0.88:0.84:0.56:0.66:1.02:1.09	9.0718112E7	6.6519984E7	1.15:0.85	70037	Prothrombin OS=Homo sapiens OX=9606 GN=F2 PE=1 SV=2
1893	true	Q96L92|SNX27_HUMAN	3.39	17.19	8	7	Deamidation (NQ)	1859758.0	1371988.2	1978194.8	2740298.5	4134770.8	2919207.8	3042055.8	4285364.0	1617480.5	1884669.5	4567486.5	2723340.0	0.67:0.50:0.72:0.99:1.50:1.06:1.10:1.55:0.59:0.68:1.65:0.99	2500703.0	3020066.0	0.91:1.09	61265	Sorting nexin-27 OS=Homo sapiens OX=9606 GN=SNX27 PE=1 SV=2
955	true	O75367|H2AY_HUMAN	4.67	40.59	21	12	Carbamidomethylation; Deamidation (NQ)	3.6837564E7	5.3413804E7	6.8542848E7	4.6812248E7	5.272454E7	6.0315912E7	3.8136184E7	7.2834072E7	4.311996E7	6.4747076E7	6.8024112E7	1.13794512E8	0.61:0.89:1.14:0.78:0.88:1.01:0.64:1.22:0.72:1.08:1.13:1.90	5.4440948E7	7.0495272E7	0.87:1.13	39617	Core histone macro-H2A.1 OS=Homo sapiens OX=9606 GN=MACROH2A1 PE=1 SV=4
2388	true	Q92882|OSTF1_HUMAN	8.68	39.25	6	5	Carbamidomethylation; Deamidation (NQ)	1426986.6	1706303.0	3353676.0	1330439.8	2709880.2	3709487.2	2396967.5	2818845.0	2015600.8	4282194.0	3504400.5	5251914.5	0.50:0.59:1.17:0.46:0.94:1.29:0.83:0.98:0.70:1.49:1.22:1.83	2524775.8	3498405.5	0.84:1.16	23787	Osteoclast-stimulating factor 1 OS=Homo sapiens OX=9606 GN=OSTF1 PE=1 SV=2
1790	true	Q07507|DERM_HUMAN	4.12	37.81	8	6	Carbamidomethylation; Deamidation (NQ); Oxidation (M)	6505110.5	8639559.0	5325767.0	1494301.8	8556120.0	2542559.5	9908316.0	1.1482402E7	6864405.5	3788234.0	3449509.8	6469662.5	1.04:1.38:0.85:0.24:1.37:0.41:1.58:1.84:1.10:0.61:0.55:1.03	6290384.5	7390920.5	0.92:1.08	24005	Dermatopontin OS=Homo sapiens OX=9606 GN=DPT PE=1 SV=2
2945	true	Q9Y5Y7|LYVE1_HUMAN	11.68	9.01	5	3	Carbamidomethylation; Deamidation (NQ)	2698035.8	781933.7	740728.6	842249.94	4848125.0	2053758.2	4889989.5	4479032.5	1467672.0	6734966.0	3235352.2	2301378.2	0.92:0.27:0.25:0.29:1.66:0.70:1.67:1.53:0.50:2.30:1.11:0.79	2030921.8	3929842.0	0.68:1.32	35213	Lymphatic vessel endothelial hyaluronic acid receptor 1 OS=Homo sapiens OX=9606 GN=LYVE1 PE=1 SV=2
2158	true	P80297|MT1X_HUMAN	6.91	32.79	4	1	Acetylation (N-term); Carbamidomethylation; Oxidation (M)	521437.97	697980.44	466765.78	0.0	930472.75	202746.2	9150580.0	1680469.0	296205.94	1826276.9	5147337.5	168481.36	0.30:0.40:0.27:0.00:0.53:0.12:5.21:0.96:0.17:1.04:2.93:0.10	731570.5	5513974.0	0.23:1.77	6068	Metallothionein-1X OS=Homo sapiens OX=9606 GN=MT1X PE=1 SV=1
201	true	P58107|EPIPL_HUMAN	0.14	9.75	54	33	Acetylation (N-term); Carbamidomethylation; Deamidation (NQ); Oxidation (M)	5.3713916E7	3123272.5	2838666.8	3152066.5	7250358.0	6.0609652E7	4.2658224E7	1690631.0	6.2469836E7	6495083.5	5929807.5	3106007.0	2.55:0.15:0.13:0.15:0.34:2.87:2.02:0.08:2.96:0.31:0.28:0.15	2.2130746E7	2.0429728E7	1.04:0.96	555658	Epiplakin OS=Homo sapiens OX=9606 GN=EPPK1 PE=1 SV=3
444	true	Q9UDY2|ZO2_HUMAN	3.83	25.04	36	27	Acetylation (N-term); Carbamidomethylation; Deamidation (NQ); Oxidation (M)	7175301.0	7705653.0	7551480.0	1.3522636E7	9909420.0	1.0186422E7	5362078.0	1.5855036E7	7128949.5	1.4850254E7	1.7381004E7	1.1138597E7	0.67:0.72:0.71:1.27:0.93:0.96:0.50:1.49:0.67:1.39:1.63:1.05	9341819.0	1.1952653E7	0.88:1.12	133958	Tight junction protein ZO-2 OS=Homo sapiens OX=9606 GN=TJP2 PE=1 SV=2
145	true	O75083|WDR1_HUMAN	7.01	75.74	61	37	Carbamidomethylation; Deamidation (NQ); Oxidation (M)	1.60262704E8	1.82737648E8	3.10703712E8	1.47177472E8	1.72489888E8	2.74189312E8	1.71979888E8	1.98502736E8	1.78307968E8	4.3539168E8	3.39104512E8	4.259136E8	0.64:0.73:1.24:0.59:0.69:1.10:0.69:0.79:0.71:1.74:1.36:1.71	2.09498064E8	2.97162848E8	0.83:1.17	66194	WD repeat-containing protein 1 OS=Homo sapiens OX=9606 GN=WDR1 PE=1 SV=4
5971	true	Q9H7E9|CH033_HUMAN	8.13	6.99	1	1		0.0	344982.03	181539.81	308592.47	547086.3	0.0	120779.49	407798.7	0.0	113146.65	185086.84	231666.81	0.00:1.70:0.89:1.52:2.69:0.00:0.59:2.01:0.00:0.56:0.91:1.14	345550.16	211695.7	1.24:0.76	24993	UPF0488 protein C8orf33 OS=Homo sapiens OX=9606 GN=C8orf33 PE=1 SV=1
2386	true	P15502|ELN_HUMAN	11.03	20.74	7	6		9.2199008E7	1.3699471E7	1.30845512E8	1.15847448E8	2.1349668E7	6.94008E7	7678916.0	9.515876E7	9009115.0	2.0590328E7	2.4139126E7	1.6765683E7	1.79:0.27:2.55:2.25:0.42:1.35:0.15:1.85:0.18:0.40:0.47:0.33	7.4621536E7	2.9193368E7	1.44:0.56	68398	Elastin OS=Homo sapiens OX=9606 GN=ELN PE=1 SV=4
1957	true	P49721|PSB2_HUMAN	1.09	37.31	13	6	Acetylation (N-term); Carbamidomethylation; Deamidation (NQ); Oxidation (M)	9486275.0	1.0663515E7	5612498.5	1.898146E7	9608631.0	7802330.0	9246914.0	4460774.5	1.7998494E7	6661228.5	1.1920492E7	8803023.0	0.94:1.06:0.56:1.88:0.95:0.77:0.92:0.44:1.78:0.66:1.18:0.87	1.0359118E7	1.0034813E7	1.02:0.98	22836	Proteasome subunit beta type-2 OS=Homo sapiens OX=9606 GN=PSMB2 PE=1 SV=1
2591	true	P52594|AGFG1_HUMAN	29.40	17.97	7	5		1418476.5	1404052.8	1912071.2	1919176.5	1436983.9	1780499.1	4414820.0	2942244.2	1981185.4	3625446.5	6860055.0	5825042.5	0.48:0.47:0.65:0.65:0.49:0.60:1.49:0.99:0.67:1.22:2.32:1.97	1662240.8	4912900.0	0.51:1.49	58260	Arf-GAP domain and FG repeat-containing protein 1 OS=Homo sapiens OX=9606 GN=AGFG1 PE=1 SV=2
574	true	P61978|HNRPK_HUMAN	9.77	61.56	28	22	Acetylation (N-term); Carbamidomethylation; Deamidation (NQ); Oxidation (M)	7.091984E7	4.51323E7	9.7477592E7	8.7901504E7	1.11331856E8	1.083202E8	1.56106912E8	9.5798672E7	7.216248E7	1.0066428E8	1.4120816E8	1.7834512E8	0.67:0.43:0.92:0.83:1.06:1.03:1.48:0.91:0.68:0.95:1.34:1.69	8.6969744E7	1.24254792E8	0.82:1.18	50976	Heterogeneous nuclear ribonucleoprotein K OS=Homo sapiens OX=9606 GN=HNRNPK PE=1 SV=1
2317	true	P12004|PCNA_HUMAN	4.62	25.67	5	5	Carbamidomethylation; Deamidation (NQ)	3452887.8	4255904.0	3998860.0	5424090.0	4075953.5	2244794.2	6581038.0	2935829.2	4702359.0	5371652.0	3863059.5	4142594.5	0.81:1.00:0.94:1.28:0.96:0.53:1.55:0.69:1.11:1.26:0.91:0.97	3974854.8	4651541.0	0.92:1.08	28769	Proliferating cell nuclear antigen OS=Homo sapiens OX=9606 GN=PCNA PE=1 SV=1
816	true	P54577|SYYC_HUMAN	9.10	39.02	31	18	Carbamidomethylation; Deamidation (NQ); Oxidation (M)	1.2590131E7	3327431.2	2.7397114E7	8395671.0	9857437.0	9440969.0	1.0133436E7	1.0946513E7	1.7144436E7	1.9205416E7	2.5732084E7	2.4439906E7	0.85:0.22:1.84:0.56:0.66:0.63:0.68:0.74:1.15:1.29:1.73:1.64	1.1834792E7	1.8049842E7	0.79:1.21	59143	Tyrosine--tRNA ligase, cytoplasmic OS=Homo sapiens OX=9606 GN=YARS1 PE=1 SV=4
3908	true	P50461|CSRP3_HUMAN	1.06	4.64	1	1	Carbamidomethylation	1.084315E7	6564180.5	1.3571977E7	3779912.2	1.2572333E7	1.445254E7	6500857.5	908419.0	1.2547418E7	1.5301903E7	2.313021E7	1.0584645E7	1.00:0.60:1.25:0.35:1.15:1.33:0.60:0.08:1.15:1.40:2.12:0.97	1.0297349E7	1.1495575E7	0.95:1.05	20969	Cysteine and glycine-rich protein 3 OS=Homo sapiens OX=9606 GN=CSRP3 PE=1 SV=1
4029	true	P14406|CX7A2_HUMAN	2.35	27.71	3	2	Carbamidomethylation	3674397.0	1638008.8	5251740.5	3070776.5	6038200.0	3323163.8	4830660.0	2114813.2	4673105.0	5441235.5	2813810.5	6368020.5	0.90:0.40:1.28:0.75:1.47:0.81:1.18:0.52:1.14:1.33:0.69:1.55	3832714.5	4373607.5	0.93:1.07	9396	Cytochrome c oxidase subunit 7A2, mitochondrial OS=Homo sapiens OX=9606 GN=COX7A2 PE=1 SV=1
4395	true	Q8TD16|BICD2_HUMAN	0.12	1.46	1	1		3485346.0	460314.12	437854.88	286450.84	442538.56	330844.22	341868.28	383817.8	498737.56	847913.1	1167299.8	495666.16	4.56:0.60:0.57:0.37:0.58:0.43:0.45:0.50:0.65:1.11:1.53:0.65	938096.75	747060.5	1.11:0.89	93533	Protein bicaudal D homolog 2 OS=Homo sapiens OX=9606 GN=BICD2 PE=1 SV=1
3005	true	P00390|GSHR_HUMAN	2.12	7.47	5	4	Acetylation (N-term); Carbamidomethylation	612003.75	1238488.0	980929.2	1006197.44	818741.6	1434748.1	758347.56	1059953.4	885018.25	220656.14	1518395.1	1392958.2	0.62:1.25:0.99:1.01:0.82:1.44:0.76:1.07:0.89:0.22:1.53:1.40	1015184.7	1074286.1	0.97:1.03	56257	Glutathione reductase, mitochondrial OS=Homo sapiens OX=9606 GN=GSR PE=1 SV=2
3513	true	Q96SZ5|AEDO_HUMAN	6.96	9.63	2	2	Carbamidomethylation	712606.0	996358.25	676935.06	647799.44	588064.5	2492086.2	0.0	425239.75	192407.17	850461.44	988796.25	631209.8	0.93:1.30:0.88:0.84:0.77:3.25:0.00:0.55:0.25:1.11:1.29:0.82	1069226.2	617622.9	1.27:0.73	29751	2-aminoethanethiol dioxygenase OS=Homo sapiens OX=9606 GN=ADO PE=1 SV=2
3757	true	P62253|UB2G1_HUMAN	12.88	12.94	3	2	Acetylation (N-term)	1085965.1	990947.6	1037590.44	1350170.6	764004.25	1324408.5	1660777.5	1198045.9	952243.9	1579077.6	1816985.2	1608918.1	0.85:0.77:0.81:1.05:0.60:1.03:1.30:0.94:0.74:1.23:1.42:1.26	1092181.1	1826538.2	0.75:1.25	19509	Ubiquitin-conjugating enzyme E2 G1 OS=Homo sapiens OX=9606 GN=UBE2G1 PE=1 SV=3
1986	true	P16298|PP2BB_HUMAN	0.32	9.54	14	4	Oxidation (M)	1037005.9	1691707.1	1387193.1	2297276.2	4873352.5	1436973.9	3313561.2	989200.5	1644263.2	1649735.5	2015363.9	2552023.8	0.50:0.82:0.67:1.11:2.35:0.69:1.60:0.48:0.79:0.80:0.97:1.23	2261344.8	2027358.0	1.05:0.95	59024	Serine/threonine-protein phosphatase 2B catalytic subunit beta isoform OS=Homo sapiens OX=9606 GN=PPP3CB PE=1 SV=2
1854	false	Q9NQ39|RS10L_HUMAN	0.31	21.02	12	4	Oxidation (M)	4105238.2	2578361.5	6203975.0	5396032.0	4124706.5	5776718.5	4425489.5	2110097.8	3875159.2	5720072.5	5608520.5	6503867.0	0.87:0.55:1.32:1.15:0.88:1.23:0.94:0.45:0.82:1.22:1.19:1.38	5105236.5	4849500.0	1.03:0.97	20120	Putative 40S ribosomal protein S10-like OS=Homo sapiens OX=9606 GN=RPS10P5 PE=5 SV=1
2342	true	O75190|DNJB6_HUMAN	6.02	12.58	6	3	Acetylation (N-term)	1848657.2	1394662.9	2442857.0	2462418.0	4065303.5	2404126.0	2538460.5	4977843.5	1704436.6	2546447.2	2882394.5	5004489.5	0.65:0.49:0.86:0.86:1.42:0.84:0.89:1.74:0.60:0.89:1.01:1.75	2436337.2	3275679.0	0.85:1.15	36087	DnaJ homolog subfamily B member 6 OS=Homo sapiens OX=9606 GN=DNAJB6 PE=1 SV=2
1324	true	P00533|EGFR_HUMAN	1.12	13.47	13	12	Carbamidomethylation; Deamidation (NQ)	941127.7	7966139.5	4020841.5	2482142.5	2.2685788E7	2025204.2	2539781.8	1.221015E7	635165.5	1942060.9	7794356.5	3782941.0	0.16:1.38:0.70:0.43:3.94:0.35:0.44:2.12:0.11:0.34:1.36:0.66	6686873.5	4877359.0	1.16:0.84	134277	Epidermal growth factor receptor OS=Homo sapiens OX=9606 GN=EGFR PE=1 SV=2
3611	true	P28340|DPOD1_HUMAN	3.45	0.63	2	1		381055.0	177158.45	169614.6	340101.78	237108.05	284970.34	72511.75	1025451.06	507347.53	191855.16	1071480.5	276566.88	0.97:0.45:0.43:0.86:0.60:0.72:0.18:2.60:1.29:0.49:2.72:0.70	265001.38	524202.16	0.67:1.33	123631	DNA polymerase delta catalytic subunit OS=Homo sapiens OX=9606 GN=POLD1 PE=1 SV=2
2218	true	P02775|CXCL7_HUMAN	1.34	44.53	8	6	Carbamidomethylation; Deamidation (NQ)	4219861.5	1.8098806E7	3806361.8	1.2689867E7	5978045.0	3910215.2	1.5477463E7	7760331.0	7714242.0	3673478.8	6350539.0	7978513.5	0.52:2.22:0.47:1.56:0.73:0.48:1.90:0.95:0.95:0.45:0.78:0.98	8255623.0	8220871.0	1.00:1.00	13894	Platelet basic protein OS=Homo sapiens OX=9606 GN=PPBP PE=1 SV=3
1661	true	Q9NQ48|LZTL1_HUMAN	1.34	35.12	12	8	Acetylation (N-term); Carbamidomethylation	1568843.0	1829281.2	3114905.2	3414376.5	2605132.5	3251702.0	2108046.0	4299506.0	1239042.0	4613417.0	3814168.0	2204504.0	0.55:0.64:1.10:1.20:0.92:1.15:0.74:1.51:0.44:1.63:1.34:0.78	2695181.0	3374828.8	0.89:1.11	34592	Leucine zipper transcription factor-like protein 1 OS=Homo sapiens OX=9606 GN=LZTFL1 PE=1 SV=1
1924	true	P08574|CY1_HUMAN	0.32	37.54	11	8	Carbamidomethylation; Deamidation (NQ)	1.3017609E7	9.8059992E7	1.3305074E7	1.8850404E7	1.6483461E7	2.1235284E7	2.6088662E7	2.135538E7	1.8517748E7	2.8400056E7	1.3391442E7	3.4452556E7	0.48:3.64:0.49:0.70:0.61:0.79:0.97:0.79:0.69:1.05:0.50:1.28	3.0158638E7	2.3700974E7	1.12:0.88	35422	Cytochrome c1, heme protein, mitochondrial OS=Homo sapiens OX=9606 GN=CYC1 PE=1 SV=3
1882	true	Q5VW32|BROX_HUMAN	5.55	21.65	7	6	Carbamidomethylation; Deamidation (NQ)	2179298.5	5166200.0	2693051.5	2445906.2	1515456.6	2254445.0	4334889.5	5742945.0	1398256.6	2516043.5	5034857.5	3676351.5	0.67:1.59:0.83:0.75:0.47:0.69:1.34:1.77:0.43:0.78:1.55:1.13	2789317.5	3982514.5	0.82:1.18	46476	BRO1 domain-containing protein BROX OS=Homo sapiens OX=9606 GN=BROX PE=1 SV=1
2702	true	Q14011|CIRBP_HUMAN	2.72	31.98	4	4		1525958.5	4390819.0	6082591.0	4832551.0	1.0012033E7	4118645.8	4431806.5	5742505.0	4118716.2	8612277.0	5743101.0	4544517.0	0.29:0.82:1.14:0.90:1.87:0.77:0.83:1.07:0.77:1.61:1.07:0.85	5370929.0	5820852.5	0.96:1.04	18648	Cold-inducible RNA-binding protein OS=Homo sapiens OX=9606 GN=CIRBP PE=1 SV=1
944	true	P28161|GSTM2_HUMAN	5.38	45.87	23	9	Carbamidomethylation	9251307.0	8968761.0	1.7210206E7	1.9938728E7	1.0373753E7	8178076.5	1.4434914E7	1.4648564E7	1.4628069E7	9846784.0	1.2921706E7	2.0756758E7	0.69:0.67:1.28:1.48:0.77:0.61:1.07:1.09:1.09:0.73:0.96:1.55	1.2451125E7	1.4890455E7	0.91:1.09	25745	Glutathione S-transferase Mu 2 OS=Homo sapiens OX=9606 GN=GSTM2 PE=1 SV=2
180	true	Q562R1|ACTBL_HUMAN	0.94	38.56	41	9	Acetylation (N-term); Carbamidomethylation; Deamidation (NQ); Oxidation (M)	5.9035728E7	4.7106336E7	5.0641204E7	2.4563008E7	1.2829755E7	1.902382E7	7990528.0	1.2365183E7	3.8091192E7	3.4666124E7	8.9545984E7	3.7194496E7	1.64:1.31:1.40:0.68:0.36:0.53:0.22:0.34:1.06:0.96:2.48:1.03	3.6250624E7	3.7091216E7	0.99:1.01	42003	Beta-actin-like protein 2 OS=Homo sapiens OX=9606 GN=ACTBL2 PE=1 SV=2
2912	true	Q9H3G5|CPVL_HUMAN	10.52	8.40	5	4	Carbamidomethylation	2612069.5	7431275.5	3916314.5	3066916.2	1720228.2	3143921.0	4178693.5	7658416.5	3147779.5	4226109.0	7040027.0	6944096.5	0.57:1.62:0.85:0.67:0.37:0.68:0.91:1.67:0.69:0.92:1.53:1.51	3648454.2	5532520.5	0.79:1.21	54164	Probable serine carboxypeptidase CPVL OS=Homo sapiens OX=9606 GN=CPVL PE=1 SV=2
1010	true	P52943|CRIP2_HUMAN	3.33	60.10	18	9	Acetylation (N-term); Carbamidomethylation; Deamidation (NQ); Oxidation (M)	6.0928916E7	1.97858464E8	4.9653504E8	4.18750368E8	1.49860608E8	3.32471232E8	1.33008704E8	3.02164608E8	1.62521216E8	6.0413056E8	5.12154528E8	3.93067264E8	0.19:0.63:1.58:1.34:0.48:1.06:0.42:0.96:0.52:1.93:1.63:1.25	2.77032576E8	3.52290048E8	0.88:1.12	22493	Cysteine-rich protein 2 OS=Homo sapiens OX=9606 GN=CRIP2 PE=1 SV=1
1492	true	P27695|APEX1_HUMAN	9.84	47.17	13	11	Carbamidomethylation	9767632.0	4772896.5	1.1764135E7	4635722.5	1.6426121E7	1.4191438E7	1.4298513E7	1.933962E7	8536307.0	1.2563604E7	1.795114E7	1.717503E7	0.77:0.38:0.93:0.37:1.30:1.12:1.13:1.53:0.68:1.00:1.42:1.36	1.0510102E7	1.6515199E7	0.78:1.22	35554	DNA-(apurinic or apyrimidinic site) endonuclease OS=Homo sapiens OX=9606 GN=APEX1 PE=1 SV=2
1	true	Q09666|AHNK_HUMAN	6.65	58.15	589	305	Acetylation (N-term); Carbamidomethylation; Deamidation (NQ); Oxidation (M)	3.77736832E8	4.08151168E8	5.4149734E8	8.5501594E8	9.2153798E8	4.76814496E8	7.6126938E8	9.8007155E8	5.7278726E8	5.6743187E8	7.0956634E8	7.2608397E8	0.57:0.62:0.82:1.30:1.40:0.72:1.16:1.49:0.87:0.86:1.08:1.10	5.9764736E8	7.197129E8	0.91:1.09	629101	Neuroblast differentiation-associated protein AHNAK OS=Homo sapiens OX=9606 GN=AHNAK PE=1 SV=2
811	true	P46063|RECQ1_HUMAN	5.00	29.43	22	16	Carbamidomethylation; Deamidation (NQ); Oxidation (M)	9154567.0	1.063611E7	1.2866477E7	1131507.5	1.3080991E7	1.3409944E7	1.1961778E7	7311593.0	1.0012772E7	1.7099504E7	1.4706812E7	1.5659124E7	0.80:0.93:1.13:0.10:1.15:1.17:1.05:0.64:0.88:1.50:1.29:1.37	1.0187809E7	1.2939706E7	0.88:1.12	73457	ATP-dependent DNA helicase Q1 OS=Homo sapiens OX=9606 GN=RECQL PE=1 SV=3
5576	true	Q9NRF2|SH2B1_HUMAN	0.99	3.31	1	1		0.0	0.0	234485.23	76305.63	107005.15	0.0	0.0	68799.305	0.0	150260.19	0.0	286789.16	0.00:0.00:3.05:0.99:1.39:0.00:0.00:0.89:0.00:1.95:0.00:3.73	139265.34	168616.22	0.90:1.10	79366	SH2B adapter protein 1 OS=Homo sapiens OX=9606 GN=SH2B1 PE=1 SV=3
2666	true	O43617|TPPC3_HUMAN	4.41	28.89	6	5		3298822.8	2470877.0	4344661.5	2855891.5	4554462.5	4285040.5	3358754.8	3073186.8	2649000.5	5968880.0	7167325.5	5133710.5	0.81:0.60:1.06:0.70:1.11:1.05:0.82:0.75:0.65:1.46:1.75:1.25	3634959.5	4600793.5	0.88:1.12	20274	Trafficking protein particle complex subunit 3 OS=Homo sapiens OX=9606 GN=TRAPPC3 PE=1 SV=1
3254	true	Q96EI5|TCAL4_HUMAN	0.34	21.40	4	3	Carbamidomethylation; Oxidation (M)	3567515.2	2919040.2	4785322.5	213508.23	489490.25	1087644.1	1038014.3	2243136.0	769049.6	1530593.6	1016813.3	1491547.4	2.02:1.66:2.71:0.12:0.28:0.62:0.59:1.27:0.44:0.87:0.58:0.85	2549229.8	1673622.5	1.21:0.79	24647	Transcription elongation factor A protein-like 4 OS=Homo sapiens OX=9606 GN=TCEAL4 PE=1 SV=2
3229	true	Q99615|DNJC7_HUMAN	1.09	4.05	2	2		2138178.0	340262.3	2382028.0	566662.3	3149824.0	3569332.0	337381.12	3366670.5	2588630.8	1839099.0	1850271.5	2756717.5	1.03:0.16:1.15:0.27:1.52:1.72:0.16:1.62:1.25:0.89:0.89:1.33	2024381.1	2123128.5	0.98:1.02	56441	DnaJ homolog subfamily C member 7 OS=Homo sapiens OX=9606 GN=DNAJC7 PE=1 SV=2
3096	true	Q9BWS9|CHID1_HUMAN	5.01	10.94	5	4	Deamidation (NQ)	4751149.0	2094828.9	2.0250008E7	1485387.8	5842706.0	6087217.0	3062599.2	2.5304964E7	3.6727616E7	5154307.0	4028466.0	6382026.0	0.47:0.21:2.01:0.15:0.58:0.60:0.30:2.51:3.64:0.51:0.40:0.63	6751883.0	1.344333E7	0.67:1.33	44941	Chitinase domain-containing protein 1 OS=Homo sapiens OX=9606 GN=CHID1 PE=1 SV=1
4065	true	Q16740|CLPP_HUMAN	7.95	10.83	3	2		242258.88	37940.707	772740.25	82695.555	661552.94	465467.25	518926.62	874126.44	280144.28	322726.56	1026909.9	580499.9	0.50:0.08:1.58:0.17:1.35:0.95:1.06:1.79:0.57:0.66:2.10:1.19	469037.38	649559.9	0.84:1.16	30180	ATP-dependent Clp protease proteolytic subunit, mitochondrial OS=Homo sapiens OX=9606 GN=CLPP PE=1 SV=1
92	true	P07951|TPM2_HUMAN	1.27	37.68	68	19	Acetylation (N-term); Carbamidomethylation; Deamidation (NQ)	6.4144582E8	1.3670825E9	1.06172269E9	8.6742835E8	1.25046195E9	9.358473E8	9.4194483E8	1.23139302E9	5.6631078E8	1.16104717E9	1.90809037E9	9.6256787E8	0.60:1.27:0.99:0.81:1.16:0.87:0.88:1.15:0.53:1.08:1.78:0.90	1.02066483E9	1.12855898E9	0.95:1.05	32851	Tropomyosin beta chain OS=Homo sapiens OX=9606 GN=TPM2 PE=1 SV=1
1630	true	Q9Y5M8|SRPRB_HUMAN	6.39	50.18	11	10	Carbamidomethylation	2205687.8	3496674.2	2514277.5	3810689.2	9892254.0	7112618.5	6698151.0	2.0169108E7	2752030.5	3806646.5	5802012.0	1.2050477E7	0.33:0.52:0.38:0.57:1.48:1.06:1.00:3.01:0.41:0.57:0.87:1.80	4838700.0	8606724.0	0.72:1.28	29702	Signal recognition particle receptor subunit beta OS=Homo sapiens OX=9606 GN=SRPRB PE=1 SV=3
2721	true	Q5VSL9|STRP1_HUMAN	0.80	6.21	5	3	Carbamidomethylation; Deamidation (NQ)	451585.88	354396.3	1118154.0	940972.5	765687.7	1158980.9	109758.7	1585816.8	249533.44	1556482.1	1741586.1	2648438.5	0.43:0.34:1.06:0.89:0.72:1.10:0.10:1.50:0.24:1.47:1.65:2.51	842379.9	1786951.2	0.64:1.36	95576	Striatin-interacting protein 1 OS=Homo sapiens OX=9606 GN=STRIP1 PE=1 SV=1
2836	true	Q8IWA5|CTL2_HUMAN	0.90	3.97	6	3	Carbamidomethylation; Deamidation (NQ)	2259092.5	8992141.0	4440707.0	1.2682654E7	7376037.0	4514561.0	3359885.2	8905025.0	4459396.0	4900421.0	7840130.5	4852832.5	0.36:1.45:0.71:2.04:1.19:0.73:0.54:1.43:0.72:0.79:1.26:0.78	6710865.5	5719615.0	1.08:0.92	80124	Choline transporter-like protein 2 OS=Homo sapiens OX=9606 GN=SLC44A2 PE=1 SV=3
641	true	Q16799|RTN1_HUMAN	5.90	37.50	27	19	Acetylation (N-term); Carbamidomethylation; Deamidation (NQ)	3.3758632E7	5.2666232E7	1.29933312E8	8.3870744E7	7.1301904E7	7.9361952E7	9.2388728E7	9.3555208E7	5.5101024E7	8.6988696E7	9.589552E7	1.35405248E8	0.40:0.63:1.54:1.00:0.85:0.94:1.10:1.11:0.65:1.03:1.14:1.61	7.5175784E7	9.3270376E7	0.89:1.11	83618	Reticulon-1 OS=Homo sapiens OX=9606 GN=RTN1 PE=1 SV=1
3667	true	Q9NYK5|RM39_HUMAN	0.65	10.06	2	2	Carbamidomethylation	16765.574	25354.361	188524.88	1163957.9	311180.47	245480.33	532342.75	28408.49	126210.484	100857.62	82888.305	194666.72	0.07:0.10:0.75:4.63:1.24:0.98:2.12:0.11:0.50:0.40:0.33:0.77	325210.6	177562.39	1.29:0.71	38712	39S ribosomal protein L39, mitochondrial OS=Homo sapiens OX=9606 GN=MRPL39 PE=1 SV=3
211	true	P50395|GDIB_HUMAN	12.94	57.98	62	25	Acetylation (N-term); Carbamidomethylation; Deamidation (NQ); Oxidation (M)	6.274036E7	6.3031304E7	9.1200688E7	7.3166528E7	8.9396216E7	7.0878912E7	7.9116824E7	9.0708072E7	8.0298032E7	8.7349136E7	1.02163744E8	9.0692144E7	0.77:0.77:1.12:0.90:1.09:0.87:0.97:1.11:0.98:1.07:1.25:1.11	7.548628E7	8.9031696E7	0.92:1.08	50663	Rab GDP dissociation inhibitor beta OS=Homo sapiens OX=9606 GN=GDI2 PE=1 SV=2
1121	true	O00629|IMA3_HUMAN	4.08	24.76	20	7	Acetylation (N-term); Carbamidomethylation; Deamidation (NQ)	3062511.5	3851171.5	7312073.0	6470509.0	7109580.0	8238131.0	5655978.0	1.1109391E7	4966946.0	6350784.5	5009444.0	1.0977288E7	0.46:0.58:1.10:0.97:1.06:1.23:0.85:1.66:0.74:0.95:0.75:1.64	6076835.0	7643922.0	0.89:1.11	57887	Importin subunit alpha-3 OS=Homo sapiens OX=9606 GN=KPNA4 PE=1 SV=1
3271	true	Q99567|NUP88_HUMAN	0.78	3.24	3	2	Carbamidomethylation	1579350.5	340196.94	669849.5	1009221.0	576469.0	737728.5	429865.88	705141.94	552471.1	410276.75	1597489.8	960262.2	1.98:0.43:0.84:1.27:0.72:0.93:0.54:0.88:0.69:0.51:2.00:1.20	818802.6	862699.44	0.97:1.03	83542	Nuclear pore complex protein Nup88 OS=Homo sapiens OX=9606 GN=NUP88 PE=1 SV=2
5753	true	A8MVU1|NCF1C_HUMAN	5.28	6.28	1	1		131880.33	0.0	73494.695	0.0	326235.0	835534.0	0.0	0.0	83771.77	175724.7	101257.43	138708.1	0.85:0.00:0.47:0.00:2.10:5.37:0.00:0.00:0.54:1.13:0.65:0.89	341786.0	124865.5	1.46:0.54	41851	Putative neutrophil cytosol factor 1C OS=Homo sapiens OX=9606 GN=NCF1C PE=5 SV=1
2252	true	Q4G0N4|NAKD2_HUMAN	6.38	20.36	9	7	Carbamidomethylation	1701221.0	937667.1	1879346.4	1027373.5	1427684.8	1906546.2	927043.2	1302655.0	1636969.2	2277170.8	3193283.8	5099405.5	0.88:0.48:0.97:0.53:0.73:0.98:0.48:0.67:0.84:1.17:1.64:2.62	1493805.8	2819487.5	0.69:1.31	49433	NAD kinase 2, mitochondrial OS=Homo sapiens OX=9606 GN=NADK2 PE=1 SV=2
1774	true	Q03013|GSTM4_HUMAN	3.20	18.81	12	3	Acetylation (N-term); Carbamidomethylation	692791.5	476439.62	1346947.0	1246143.6	344457.72	857565.6	481958.16	997898.9	857664.2	2543693.2	647322.1	978712.5	0.72:0.50:1.41:1.30:0.36:0.90:0.50:1.04:0.90:2.66:0.68:1.02	883725.9	1212609.4	0.84:1.16	25561	Glutathione S-transferase Mu 4 OS=Homo sapiens OX=9606 GN=GSTM4 PE=1 SV=3
1358	true	Q14161|GIT2_HUMAN	1.94	18.58	11	9	Carbamidomethylation; Deamidation (NQ); Oxidation (M)	1961430.8	2070243.4	2680362.5	2881789.2	2608085.5	1214703.8	2302083.0	2175735.0	1609399.0	1828804.0	3641075.5	3135853.2	0.84:0.88:1.14:1.23:1.11:0.52:0.98:0.93:0.69:0.78:1.55:1.34	2276383.5	2448825.0	0.96:1.04	84543	ARF GTPase-activating protein GIT2 OS=Homo sapiens OX=9606 GN=GIT2 PE=1 SV=2
270	true	P62937|PPIA_HUMAN	5.05	79.39	27	15	Acetylation (N-term); Carbamidomethylation; Deamidation (NQ); Oxidation (M)	4.44298912E8	5.9169606E8	6.8463053E8	9.7232717E8	7.8805658E8	5.6581574E8	5.7948378E8	9.0633178E8	6.0898368E8	8.7679776E8	7.9549126E8	8.3593984E8	0.62:0.82:0.95:1.35:1.09:0.78:0.80:1.26:0.84:1.22:1.10:1.16	6.7504026E8	7.6726054E8	0.94:1.06	18012	Peptidyl-prolyl cis-trans isomerase A OS=Homo sapiens OX=9606 GN=PPIA PE=1 SV=2
2270	true	Q8TF72|SHRM3_HUMAN	5.33	2.51	4	4		1.02641568E8	3.7232044E7	8.2150136E7	1.0927535E7	7.4242888E7	4.0592412E7	4.64038E7	1.3568704E8	3.7618336E7	7.2324688E7	1.02162224E8	7.7315648E7	1.50:0.55:1.20:0.16:1.09:0.59:0.68:1.99:0.55:1.06:1.50:1.13	5.7997588E7	7.8604456E7	0.85:1.15	216857	Protein Shroom3 OS=Homo sapiens OX=9606 GN=SHROOM3 PE=1 SV=2
3898	true	P49321|NASP_HUMAN	6.58	2.79	2	2		251064.73	68834.55	366042.72	400296.16	753726.0	234330.11	2150989.0	227106.25	481293.62	394062.06	440465.06	377769.53	0.49:0.13:0.71:0.78:1.47:0.46:4.20:0.44:0.94:0.77:0.86:0.74	355241.25	678614.25	0.69:1.31	85238	Nuclear autoantigenic sperm protein OS=Homo sapiens OX=9606 GN=NASP PE=1 SV=2
1150	true	Q15121|PEA15_HUMAN	3.40	70.77	11	9	Acetylation (N-term); Carbamidomethylation; Deamidation (NQ); Oxidation (M)	3.5203076E7	3.1475894E7	6.511688E7	5.024166E7	8.7249408E7	5.7021668E7	4.9977064E7	4.7109004E7	2.8522766E7	9.3954864E7	7.9681288E7	1.25606144E8	0.56:0.50:1.04:0.80:1.39:0.91:0.80:0.75:0.46:1.50:1.27:2.01	5.4850152E7	7.4882208E7	0.85:1.15	15040	Astrocytic phosphoprotein PEA-15 OS=Homo sapiens OX=9606 GN=PEA15 PE=1 SV=2
2686	true	Q9NP79|VTA1_HUMAN	4.71	24.76	7	5	Acetylation (N-term); Carbamidomethylation	5280410.0	4795330.0	5524988.0	6763775.0	5732281.0	5260373.0	5203382.0	7098784.5	2967860.5	9329120.0	1.4338714E7	7469954.0	0.79:0.72:0.83:1.02:0.86:0.79:0.78:1.07:0.45:1.40:2.16:1.12	5884442.0	8654116.0	0.81:1.19	33879	Vacuolar protein sorting-associated protein VTA1 homolog OS=Homo sapiens OX=9606 GN=VTA1 PE=1 SV=1
875	true	P31949|S10AB_HUMAN	3.40	82.86	20	8	Acetylation (N-term); Carbamidomethylation; Deamidation (NQ); Oxidation (M)	1.89230336E8	2.46480288E8	3.522216E8	2.52402368E8	2.25060384E8	2.80202336E8	2.06118192E8	3.08897632E8	1.65200544E8	3.74394176E8	4.69006656E8	3.2551856E8	0.67:0.87:1.25:0.89:0.80:0.99:0.73:1.09:0.58:1.32:1.66:1.15	2.57612992E8	3.0833328E8	0.91:1.09	11740	Protein S100-A11 OS=Homo sapiens OX=9606 GN=S100A11 PE=1 SV=2
2489	true	Q15555|MARE2_HUMAN	5.67	23.24	7	6	Carbamidomethylation	3340609.0	3900505.2	2677794.0	2995824.0	2486516.2	3307060.5	1898350.8	8957296.0	3063008.2	4026931.2	7736449.0	3086768.8	0.84:0.99:0.68:0.76:0.63:0.84:0.48:2.26:0.77:1.02:1.96:0.78	3118051.5	4794800.5	0.79:1.21	37031	Microtubule-associated protein RP/EB family member 2 OS=Homo sapiens OX=9606 GN=MAPRE2 PE=1 SV=1
4997	true	O14569|C56D2_HUMAN	0.61	5.41	1	1	Acetylation (N-term)	0.0	85666.11	0.0	125451.67	236335.86	168615.12	210052.05	118988.664	79430.53	305026.12	128866.44	81984.555	0.00:0.67:0.00:0.98:1.84:1.31:1.64:0.93:0.62:2.38:1.00:0.64	154017.19	154058.06	1.00:1.00	23974	Cytochrome b561 domain-containing protein 2 OS=Homo sapiens OX=9606 GN=CYB561D2 PE=1 SV=1
2545	true	Q86YQ8|CPNE8_HUMAN	2.87	5.67	4	2		367312.44	549013.94	596716.9	264626.44	1669069.8	762194.6	1010342.3	180164.02	61924.85	635599.44	790372.75	863189.6	0.57:0.85:0.92:0.41:2.58:1.18:1.56:0.28:0.10:0.98:1.22:1.34	957848.4	771740.1	1.11:0.89	63108	Copine-8 OS=Homo sapiens OX=9606 GN=CPNE8 PE=1 SV=2
3420	true	P62072|TIM10_HUMAN	2.58	31.11	5	3	Carbamidomethylation; Deamidation (NQ)	964364.25	2029183.8	2706487.8	728279.4	4387272.0	2587721.5	2453621.2	2443606.2	1316682.0	3078401.0	2226601.0	2457993.0	0.42:0.89:1.19:0.32:1.92:1.13:1.08:1.07:0.58:1.35:0.98:1.08	2233884.8	2329484.0	0.98:1.02	10333	Mitochondrial import inner membrane translocase subunit Tim10 OS=Homo sapiens OX=9606 GN=TIMM10 PE=1 SV=1
1595	true	P51452|DUS3_HUMAN	7.57	51.35	13	7	Carbamidomethylation; Deamidation (NQ); Oxidation (M)	3.249962E7	3.144278E7	4.3653704E7	2.302263E7	1.7949418E7	3.9046904E7	2.9278338E7	2.7301202E7	3.2061016E7	6.5830312E7	4.5419856E7	5.4166576E7	0.88:0.85:1.19:0.63:0.49:1.06:0.80:0.74:0.87:1.79:1.23:1.47	3.1336152E7	4.2379912E7	0.85:1.15	20478	Dual specificity protein phosphatase 3 OS=Homo sapiens OX=9606 GN=DUSP3 PE=1 SV=1
3201	true	P04180|LCAT_HUMAN	8.05	8.18	3	3	Carbamidomethylation	276296.88	428216.88	492866.16	787900.6	3172553.8	215292.97	394466.75	1062835.0	943256.8	1122857.0	4858322.5	1675328.8	0.21:0.33:0.38:0.61:2.47:0.17:0.31:0.83:0.73:0.87:3.78:1.30	924797.6	1805968.5	0.68:1.32	49578	Phosphatidylcholine-sterol acyltransferase OS=Homo sapiens OX=9606 GN=LCAT PE=1 SV=1
1442	true	Q9H0B6|KLC2_HUMAN	0.02	6.11	15	3		510055.84	431584.88	1054466.5	1746595.0	899836.0	4332363.0	1638586.2	475653.22	2984913.5	741030.0	1082271.4	836110.6	0.37:0.31:0.76:1.25:0.65:3.11:1.18:0.34:2.14:0.53:0.78:0.60	1495816.9	1342691.2	1.05:0.95	68935	Kinesin light chain 2 OS=Homo sapiens OX=9606 GN=KLC2 PE=1 SV=1
3648	true	P01824|HV439_HUMAN	1.43	7.20	4	1		2464627.5	8181892.0	6807007.0	6830814.0	5900554.5	1961508.0	1531722.6	2286167.0	1.1653611E7	2659915.2	2659459.5	1.3830472E7	0.44:1.47:1.22:1.23:1.06:0.35:0.28:0.41:2.09:0.48:0.48:2.49	5357734.0	5770224.5	0.96:1.04	13917	Immunoglobulin heavy variable 4-39 OS=Homo sapiens OX=9606 GN=IGHV4-39 PE=1 SV=2
1048	true	P60891|PRPS1_HUMAN	0.33	15.09	17	3	Carbamidomethylation	1836467.9	5268841.5	4430271.0	1.2146286E7	4966106.5	6403018.0	3427068.2	1.0003885E7	1810164.8	3489141.8	8459283.0	7338810.0	0.32:0.91:0.76:2.09:0.86:1.10:0.59:1.73:0.31:0.60:1.46:1.27	6228389.0	6720053.0	0.96:1.04	34834	Ribose-phosphate pyrophosphokinase 1 OS=Homo sapiens OX=9606 GN=PRPS1 PE=1 SV=2
3691	true	Q8NHV4|NEDD1_HUMAN	4.70	3.03	3	2	Carbamidomethylation; Deamidation (NQ)	431559.53	3912765.0	407773.2	4696494.5	885136.56	1450010.4	1623357.8	342518.16	2915997.5	557774.06	250844.28	565883.44	0.29:2.60:0.27:3.12:0.59:0.96:1.08:0.23:1.94:0.37:0.17:0.38	3220252.5	1482034.5	1.37:0.63	71966	Protein NEDD1 OS=Homo sapiens OX=9606 GN=NEDD1 PE=1 SV=1
3138	true	Q96KA5|CLP1L_HUMAN	0.44	4.46	3	2	Carbamidomethylation	150899.98	170477.19	0.0	75466.88	4682368.0	200287.8	202202.08	1307254.0	148811.81	153510.05	585462.94	257334.9	0.23:0.26:0.00:0.11:7.08:0.30:0.31:1.98:0.23:0.23:0.89:0.39	1055900.0	442429.3	1.41:0.59	62229	Cleft lip and palate transmembrane protein 1-like protein OS=Homo sapiens OX=9606 GN=CLPTM1L PE=1 SV=1
1111	true	Q9HC38|GLOD4_HUMAN	15.05	43.13	17	12	Carbamidomethylation; Deamidation (NQ); Oxidation (M)	2.9912406E7	3.6076448E7	4.16456E7	4.4815856E7	3.896314E7	2.9670356E7	3.8279896E7	5.6542928E7	4.4821944E7	4.7741392E7	4.4581336E7	4.2238392E7	0.72:0.87:1.01:1.09:0.94:0.72:0.93:1.37:1.09:1.16:1.08:1.02	3.724486E7	4.5831608E7	0.90:1.10	34793	Glyoxalase domain-containing protein 4 OS=Homo sapiens OX=9606 GN=GLOD4 PE=1 SV=1
3979	true	Q8N668|COMD1_HUMAN	11.51	11.58	3	2		895212.5	1259884.0	1344797.1	1071823.1	947563.25	1048653.9	718972.75	2810286.5	1390206.6	1696663.8	2459740.5	1705068.5	0.62:0.87:0.93:0.74:0.66:0.73:0.50:1.94:0.96:1.17:1.70:1.18	1094655.6	1796823.1	0.76:1.24	21178	COMM domain-containing protein 1 OS=Homo sapiens OX=9606 GN=COMMD1 PE=1 SV=1
178	true	P51888|PRELP_HUMAN	11.39	58.38	46	20	Acetylation (N-term); Carbamidomethylation; Deamidation (NQ); Oxidation (M)	3.89405856E8	7.1500301E8	7.5419514E8	3.89955104E8	1.03843162E9	5.00196448E8	7.3071507E8	1.34253811E9	6.3406746E8	8.4383091E8	7.6388973E8	1.22787507E9	0.50:0.92:0.97:0.50:1.34:0.64:0.94:1.73:0.82:1.09:0.98:1.58	6.3405683E8	9.277721E8	0.81:1.19	43810	Prolargin OS=Homo sapiens OX=9606 GN=PRELP PE=1 SV=1
1331	false	Q7L7L0|H2A3_HUMAN	0.94	8.46	17	1		260292.6	563771.5	1713127.2	877834.94	2955438.8	1891680.1	957396.5	1115412.8	111200.195	2270605.0	841955.44	2246500.8	0.20:0.43:1.30:0.67:2.24:1.44:0.73:0.85:0.08:1.72:0.64:1.71	1723229.8	1298856.0	1.14:0.86	14121	Histone H2A type 3 OS=Homo sapiens OX=9606 GN=H2AW PE=1 SV=3
2869	true	P0DMM9|ST1A3_HUMAN	3.85	5.42	8	1		1738868.5	2405980.2	1205330.8	1374591.8	612593.1	1326029.0	995979.44	1607409.0	652904.56	1863200.4	63511.66	2378421.5	1.29:1.78:0.89:1.02:0.45:0.98:0.74:1.19:0.48:1.38:0.05:1.76	1572097.5	1524177.5	1.02:0.98	34196	Sulfotransferase 1A3 OS=Homo sapiens OX=9606 GN=SULT1A3 PE=1 SV=1
1275	true	Q9Y285|SYFA_HUMAN	0.24	29.72	15	12	Acetylation (N-term); Carbamidomethylation; Deamidation (NQ)	6396831.5	3494787.8	5940012.5	4.0138632E7	9245540.0	8804854.0	5917877.0	8793368.0	4709006.5	9253224.0	9212024.0	1.7755864E7	0.59:0.32:0.55:3.71:0.86:0.81:0.55:0.81:0.44:0.86:0.85:1.64	1.2523921E7	9458323.0	1.14:0.86	57564	Phenylalanine--tRNA ligase alpha subunit OS=Homo sapiens OX=9606 GN=FARSA PE=1 SV=3
1515	false	Q8WWU7|ITLN2_HUMAN	0.14	13.23	6	4		8123850.5	7240565.5	9653940.0	3111034.2	5047911.5	5118286.5	3790803.0	9673789.0	4254536.0	8369544.5	6987807.0	5285032.0	1.27:1.13:1.51:0.49:0.79:0.80:0.59:1.51:0.67:1.31:1.09:0.83	6513963.5	6633794.5	0.99:1.01	36212	Intelectin-2 OS=Homo sapiens OX=9606 GN=ITLN2 PE=2 SV=1
1186	true	P46977|STT3A_HUMAN	7.34	19.15	22	13	Carbamidomethylation; Deamidation (NQ)	8072898.0	6322120.0	8294184.0	1853771.4	7516738.5	5946205.0	6266745.5	9908138.0	6112093.5	6772644.5	1.216335E7	1.0574242E7	1.08:0.84:1.11:0.25:1.00:0.79:0.84:1.32:0.82:0.90:1.63:1.41	6568225.5	8754637.0	0.86:1.14	80530	Dolichyl-diphosphooligosaccharide--protein glycosyltransferase subunit STT3A OS=Homo sapiens OX=9606 GN=STT3A PE=1 SV=2
1361	true	Q9UM54|MYO6_HUMAN	13.46	8.73	9	9	Acetylation (N-term); Carbamidomethylation; Deamidation (NQ)	738782.6	1589033.2	1243607.5	1812936.8	1010588.44	1551989.5	1411326.5	4110394.5	1215888.5	2230548.2	2752444.0	2171269.0	0.41:0.87:0.68:1.00:0.56:0.85:0.78:2.26:0.67:1.23:1.51:1.19	1358959.1	2315311.8	0.74:1.26	149691	Unconventional myosin-VI OS=Homo sapiens OX=9606 GN=MYO6 PE=1 SV=4
3090	true	Q9BRG1|VPS25_HUMAN	1.16	25.57	6	4	Acetylation (N-term)	3304604.0	8381879.5	4934602.0	5814175.0	3406352.2	3898393.0	5064584.0	4966157.0	4740056.0	5208583.0	4538393.0	4920311.5	0.67:1.70:1.00:1.18:0.69:0.79:1.03:1.01:0.96:1.06:0.92:1.00	4956667.5	4906347.5	1.01:0.99	20748	Vacuolar protein-sorting-associated protein 25 OS=Homo sapiens OX=9606 GN=VPS25 PE=1 SV=1
1896	true	P23368|MAOM_HUMAN	4.33	16.78	9	8		4806382.0	3389875.8	4825417.0	4825876.5	6343922.0	5276316.0	6658875.5	1.2160424E7	3155438.5	4953730.5	5671517.0	5408342.0	0.85:0.60:0.86:0.86:1.13:0.94:1.18:2.16:0.56:0.88:1.01:0.96	5460803.5	7831575.5	0.82:1.18	65444	NAD-dependent malic enzyme, mitochondrial OS=Homo sapiens OX=9606 GN=ME2 PE=1 SV=1
398	true	P09104|ENOG_HUMAN	0.40	61.75	33	17	Acetylation (N-term); Carbamidomethylation; Deamidation (NQ); Oxidation (M)	2.3081684E7	3.5380968E7	3.7679492E7	8.7820528E7	5.8757524E7	3.232561E7	4.308324E7	3.97033E7	2.883162E7	4.2815436E7	5.9221616E7	4.7491984E7	0.52:0.79:0.84:1.97:1.31:0.72:0.96:0.89:0.65:0.96:1.33:1.06	4.614246E7	4.4838016E7	1.01:0.99	47269	Gamma-enolase OS=Homo sapiens OX=9606 GN=ENO2 PE=1 SV=3
4609	true	Q9P2E7|PCD10_HUMAN	0.78	1.44	1	1		35540.55	3618875.2	2740498.2	184643.67	1636086.9	181035.81	301333.44	244472.53	67290.945	319215.78	7594525.0	6501060.5	0.02:1.85:1.40:0.09:0.84:0.09:0.15:0.13:0.03:0.16:3.89:3.33	1399446.8	2504649.8	0.72:1.28	112936	Protocadherin-10 OS=Homo sapiens OX=9606 GN=PCDH10 PE=1 SV=2
4174	true	P53985|MOT1_HUMAN	0.84	6.40	3	2		768279.5	437721.94	1076609.0	448166.94	6600819.5	397418.44	1702499.8	1052082.0	586323.7	919903.9	659586.4	1262206.5	0.58:0.33:0.81:0.34:4.98:0.30:1.28:0.79:0.44:0.69:0.50:0.95	1621502.5	1030433.75	1.22:0.78	53944	Monocarboxylate transporter 1 OS=Homo sapiens OX=9606 GN=SLC16A1 PE=1 SV=3
1586	true	P20618|PSB1_HUMAN	1.94	34.44	11	7	Carbamidomethylation; Deamidation (NQ); Oxidation (M)	9118306.0	1.0889076E7	1.6011332E7	2.2368376E7	1.55902E7	1.18076E7	1.0481242E7	1.5378668E7	1.0975572E7	1.8804212E7	2.2559184E7	1.466871E7	0.61:0.73:1.08:1.50:1.05:0.79:0.70:1.03:0.74:1.26:1.52:0.99	1.4506441E7	1.5667394E7	0.96:1.04	26489	Proteasome subunit beta type-1 OS=Homo sapiens OX=9606 GN=PSMB1 PE=1 SV=2
3068	true	P55327|TPD52_HUMAN	3.25	26.79	3	3		1120257.4	755008.9	901710.0	1203508.5	2044451.4	1983787.0	1729463.9	2509204.5	770421.8	733403.1	5971161.0	1289007.9	0.64:0.43:0.51:0.69:1.17:1.13:0.99:1.43:0.44:0.42:3.41:0.74	1493903.5	2413494.0	0.76:1.24	24327	Tumor protein D52 OS=Homo sapiens OX=9606 GN=TPD52 PE=1 SV=2
3024	true	Q9UIW2|PLXA1_HUMAN	0.04	1.90	4	2		309180.34	464402.16	466181.7	521282.06	656877.5	217321.11	155544.98	620658.8	362270.56	604754.4	466510.12	514841.16	0.69:1.04:1.04:1.17:1.47:0.49:0.35:1.39:0.81:1.35:1.04:1.15	460202.7	501705.12	0.96:1.04	211067	Plexin-A1 OS=Homo sapiens OX=9606 GN=PLXNA1 PE=1 SV=3
4336	true	Q9NVX2|NLE1_HUMAN	27.29	2.68	1	1		194988.4	652007.6	0.0	159644.8	446906.3	0.0	0.0	0.0	78737.76	0.0	0.0	0.0	1.53:5.11:0.00:1.25:3.50:0.00:0.00:0.00:0.62:0.00:0.00:0.00	363386.78	78737.76	1.64:0.36	53320	Notchless protein homolog 1 OS=Homo sapiens OX=9606 GN=NLE1 PE=1 SV=4
725	true	P48444|COPD_HUMAN	0.10	45.40	33	20	Carbamidomethylation; Deamidation (NQ)	5.400572E7	9.2354664E7	4.4796924E7	1.722893E7	3.4865744E7	1.1729384E7	4.1119516E7	3.8832744E7	1.9560648E8	2.0781048E7	1.1473742E7	1.9295654E7	1.11:1.90:0.92:0.36:0.72:0.24:0.85:0.80:4.03:0.43:0.24:0.40	4.2496896E7	5.4518196E7	0.88:1.12	57210	Coatomer subunit delta OS=Homo sapiens OX=9606 GN=ARCN1 PE=1 SV=1
1110	true	O95433|AHSA1_HUMAN	11.47	46.45	18	11	Carbamidomethylation; Deamidation (NQ); Oxidation (M)	4289351.0	3203790.8	1.0688914E7	4411454.0	3825501.0	6496113.5	9483271.0	4126783.0	8281913.5	8265386.5	7866353.0	1.6200018E7	0.59:0.44:1.47:0.61:0.53:0.89:1.31:0.57:1.14:1.14:1.08:2.23	5485854.0	9037288.0	0.76:1.24	38274	Activator of 90 kDa heat shock protein ATPase homolog 1 OS=Homo sapiens OX=9606 GN=AHSA1 PE=1 SV=1
5343	true	O95319|CELF2_HUMAN	3.31	3.15	2	1	Carbamidomethylation	177002.1	0.0	0.0	382844.2	0.0	125835.17	268443.3	0.0	0.0	0.0	0.0	38418.527	2.14:0.00:0.00:4.63:0.00:1.52:3.25:0.00:0.00:0.00:0.00:0.46	228560.48	153430.92	1.20:0.80	54285	CUGBP Elav-like family member 2 OS=Homo sapiens OX=9606 GN=CELF2 PE=1 SV=1
2536	true	P83916|CBX1_HUMAN	0.76	15.68	7	4		2684577.0	1.7907208E7	4475422.0	2824836.0	4789614.5	4120796.8	1148105.0	1926921.9	2761719.2	4520784.0	1.552425E7	1.4596034E7	0.42:2.78:0.69:0.44:0.74:0.64:0.18:0.30:0.43:0.70:2.41:2.27	6133742.5	6746302.5	0.95:1.05	21418	Chromobox protein homolog 1 OS=Homo sapiens OX=9606 GN=CBX1 PE=1 SV=1
2212	true	O95786|DDX58_HUMAN	3.57	8.76	11	7	Carbamidomethylation; Deamidation (NQ)	1501174.5	2550840.0	1520060.0	2288896.8	1690455.5	3803064.8	1389794.2	6257925.0	1897237.5	1957335.8	2776387.0	3417360.0	0.58:0.99:0.59:0.88:0.65:1.47:0.54:2.42:0.73:0.76:1.07:1.32	2225748.5	2949340.0	0.86:1.14	106600	Antiviral innate immune response receptor RIG-I OS=Homo sapiens OX=9606 GN=DDX58 PE=1 SV=2
1430	true	P49821|NDUV1_HUMAN	18.60	40.73	13	11	Carbamidomethylation	2715361.2	2120557.0	3791645.5	2338268.5	3305565.5	2107467.8	2801174.0	3628394.5	6276960.0	7402881.5	4716042.5	3855442.2	0.72:0.56:1.01:0.62:0.88:0.56:0.75:0.97:1.67:1.97:1.26:1.03	2729811.0	4907677.0	0.71:1.29	50817	NADH dehydrogenase [ubiquinone] flavoprotein 1, mitochondrial OS=Homo sapiens OX=9606 GN=NDUFV1 PE=1 SV=4
2580	true	O43236|SEPT4_HUMAN	19.02	3.56	7	1		107555.734	319504.06	132909.58	80270.555	237181.34	391230.47	441401.47	433208.2	311903.3	523727.06	722509.06	304822.66	0.32:0.96:0.40:0.24:0.71:1.17:1.32:1.30:0.93:1.57:2.16:0.91	272884.94	661316.75	0.58:1.42	55098	Septin-4 OS=Homo sapiens OX=9606 GN=SEPTIN4 PE=1 SV=1
1736	true	P26196|DDX6_HUMAN	1.22	23.81	9	8	Carbamidomethylation; Deamidation (NQ)	3004651.0	2803985.2	7341915.0	4047080.5	5869901.0	7748147.0	4706834.5	4457428.5	2798370.0	5635307.0	6278603.5	8689050.0	0.57:0.53:1.39:0.77:1.11:1.47:0.89:0.84:0.53:1.07:1.19:1.65	5379970.0	5654549.0	0.98:1.02	54417	Probable ATP-dependent RNA helicase DDX6 OS=Homo sapiens OX=9606 GN=DDX6 PE=1 SV=2
1310	true	Q6YN16|HSDL2_HUMAN	0.79	36.60	15	11	Carbamidomethylation; Deamidation (NQ)	7519725.0	8922990.0	1.0222761E7	3573691.5	2.3889222E7	1.1584857E7	1.1764817E7	2.518521E7	5192841.0	1.2158854E7	1.3539822E7	4308072.0	0.65:0.78:0.89:0.31:2.08:1.01:1.02:2.19:0.45:1.06:1.18:0.37	1.0987836E7	1.2381326E7	0.94:1.06	45395	Hydroxysteroid dehydrogenase-like protein 2 OS=Homo sapiens OX=9606 GN=HSDL2 PE=1 SV=1
958	true	P38919|IF4A3_HUMAN	6.81	35.52	27	13	Acetylation (N-term); Carbamidomethylation; Oxidation (M)	5537965.5	4968371.5	6097324.0	1.5412961E7	8611292.0	7055131.0	9834187.0	2.1544802E7	6433006.0	7216867.0	1.2573053E7	9119917.0	0.58:0.52:0.64:1.62:0.90:0.74:1.03:2.26:0.67:0.76:1.32:0.96	8361952.5	1.1120305E7	0.86:1.14	46871	Eukaryotic initiation factor 4A-III OS=Homo sapiens OX=9606 GN=EIF4A3 PE=1 SV=4
1418	true	Q9NQR4|NIT2_HUMAN	12.38	53.26	19	12	Acetylation (N-term); Carbamidomethylation; Deamidation (NQ)	4400623.5	1.1607466E7	6485311.5	1.2004862E7	7954101.0	9736948.0	1.1510896E7	1.323007E7	7897098.5	5.31392E7	1.1936141E7	6.5901256E7	0.24:0.65:0.36:0.67:0.44:0.54:0.64:0.74:0.44:2.95:0.66:3.66	9096806.0	2.7684572E7	0.49:1.51	30608	Omega-amidase NIT2 OS=Homo sapiens OX=9606 GN=NIT2 PE=1 SV=1
1068	true	P46108|CRK_HUMAN	6.03	60.86	18	14	Acetylation (N-term); Carbamidomethylation; Deamidation (NQ)	6889353.0	7112943.0	1.3442206E7	9304130.0	1.0656737E7	1.0645651E7	8451244.0	7736145.5	1.1112785E7	1.2417391E7	1.5054241E7	1.7445812E7	0.63:0.66:1.24:0.86:0.98:0.98:0.78:0.71:1.02:1.14:1.39:1.61	1.1916613E7	1.2683386E7	0.97:1.03	33831	Adapter molecule crk OS=Homo sapiens OX=9606 GN=CRK PE=1 SV=2
622	true	P47897|SYQ_HUMAN	3.35	34.06	31	21	Acetylation (N-term); Carbamidomethylation; Oxidation (M)	6612652.0	6211721.5	5488694.5	1.2752273E7	8778062.0	9022233.0	2.1937084E7	9337409.0	3645736.8	1.1170541E7	8773130.0	1.0592292E7	0.69:0.65:0.58:1.34:0.92:0.95:2.30:0.98:0.38:1.17:0.92:1.11	8144272.5	1.0909366E7	0.85:1.15	87799	Glutamine--tRNA ligase OS=Homo sapiens OX=9606 GN=QARS1 PE=1 SV=1
2850	true	Q32P28|P3H1_HUMAN	3.82	6.39	4	4	Carbamidomethylation	689168.3	779840.9	512357.44	671679.44	1206491.6	372776.75	676000.06	525081.0	2092201.1	706334.7	707280.5	820589.94	0.85:0.96:0.63:0.83:1.48:0.46:0.83:0.65:2.57:0.87:0.87:1.01	754452.56	1152371.5	0.79:1.21	83394	Prolyl 3-hydroxylase 1 OS=Homo sapiens OX=9606 GN=P3H1 PE=1 SV=2
1815	true	O00170|AIP_HUMAN	11.63	37.27	10	9	Carbamidomethylation	7028461.0	4355146.5	1.0223547E7	6849128.0	9144151.0	8400143.0	1.2609285E7	1.0074165E7	5818836.0	1.1348819E7	1.2108085E7	1.4846662E7	0.75:0.46:1.09:0.73:0.97:0.89:1.34:1.07:0.62:1.21:1.29:1.58	7829579.0	1.1726706E7	0.80:1.20	37636	AH receptor-interacting protein OS=Homo sapiens OX=9606 GN=AIP PE=1 SV=2
552	false	Q6DN03|H2B2C_HUMAN	1.84	5.18	8	2		2.7666426E7	3.863498E7	3.8731724E7	2.5907592E7	3.3879368E7	3.6083708E7	3.995882E7	4.2833632E7	2.6158972E7	3.48554E7	3.058933E7	3.6418844E7	0.81:1.13:1.13:0.76:0.99:1.05:1.16:1.25:0.76:1.02:0.89:1.06	3.3483966E7	3.5135832E7	0.98:1.02	21472	Putative histone H2B type 2-C OS=Homo sapiens OX=9606 GN=H2BC20P PE=5 SV=3
1317	true	P02652|APOA2_HUMAN	20.00	69.00	15	8	Carbamidomethylation; Deamidation (NQ); Oxidation (M)	1.35350752E8	1.76602288E8	1.04814752E8	1.65503936E8	4.27192192E8	1.65669216E8	1.29393936E8	1.13963872E8	8.4905816E7	4.68337E7	7.0428256E7	6.3182908E7	0.96:1.26:0.75:1.18:3.04:1.18:0.92:0.81:0.61:0.33:0.50:0.45	1.96805632E8	8.809552E7	1.38:0.62	11175	Apolipoprotein A-II OS=Homo sapiens OX=9606 GN=APOA2 PE=1 SV=1
3629	true	O43291|SPIT2_HUMAN	6.71	7.94	4	2	Carbamidomethylation	6075568.5	2931638.5	2383788.0	1629176.4	3708700.2	5996374.5	6080471.0	1.1917789E7	6285355.0	2473927.5	3242035.8	4984557.0	1.26:0.61:0.50:0.34:0.77:1.25:1.26:2.48:1.31:0.51:0.67:1.04	3787541.0	5830689.0	0.79:1.21	28228	Kunitz-type protease inhibitor 2 OS=Homo sapiens OX=9606 GN=SPINT2 PE=1 SV=2
2747	true	P01911|DRB_HUMAN	11.95	2.63	3	1		51758.273	166084.8	29148.56	144242.8	78088.9	273236.78	116170.37	308360.06	223419.05	364412.97	573117.2	103748.38	0.26:0.82:0.14:0.71:0.39:1.35:0.57:1.52:1.10:1.80:2.83:0.51	123760.016	281538.0	0.61:1.39	29966	HLA class II histocompatibility antigen, DRB1 beta chain OS=Homo sapiens OX=9606 GN=HLA-DRB1 PE=1 SV=2
2418	true	O43169|CYB5B_HUMAN	6.92	59.33	9	6	Acetylation (N-term); Deamidation (NQ)	6445304.0	4565754.0	6481043.0	1.3839356E7	7275846.5	7588709.0	8084160.0	8466157.0	6534792.0	9417006.0	1.3359038E7	1.137448E7	0.75:0.53:0.75:1.61:0.84:0.88:0.94:0.98:0.76:1.09:1.55:1.32	7784073.5	9668196.0	0.89:1.11	16695	Cytochrome b5 type B OS=Homo sapiens OX=9606 GN=CYB5B PE=1 SV=3
2907	false	Q6NXS1|IPP2B_HUMAN	6.10	21.95	4	3	Acetylation (N-term)	1153109.0	1342412.0	3293363.2	1222846.8	2806920.0	3032050.8	850852.5	5708274.0	1982427.9	2892258.5	5442519.0	5440289.0	0.39:0.46:1.12:0.42:0.96:1.03:0.29:1.95:0.68:0.99:1.86:1.86	2141783.5	3719436.8	0.73:1.27	23106	Protein phosphatase inhibitor 2 family member B OS=Homo sapiens OX=9606 GN=PPP1R2B PE=1 SV=2
209	true	Q99798|ACON_HUMAN	4.20	57.31	58	36	Acetylation (N-term); Carbamidomethylation; Deamidation (NQ); Oxidation (M)	5.7898084E7	1.6207684E7	1.40979728E8	2.0021596E7	4.6234528E7	2.324645E7	4.0118756E7	2.7001748E7	4.0962948E7	6.2162816E7	1.18294832E8	7.775008E7	1.04:0.29:2.52:0.36:0.83:0.42:0.72:0.48:0.73:1.11:2.12:1.39	5.076468E7	6.1048532E7	0.91:1.09	85425	Aconitate hydratase, mitochondrial OS=Homo sapiens OX=9606 GN=ACO2 PE=1 SV=2
1366	true	O15371|EIF3D_HUMAN	6.38	28.83	11	10	Carbamidomethylation; Deamidation (NQ)	9936072.0	7182213.0	1.5632967E7	9316488.0	1.845394E7	8878157.0	2.4399986E7	2.4548696E7	1.002084E7	1.0470902E7	1.0051006E7	1.5729248E7	0.72:0.52:1.14:0.68:1.35:0.65:1.78:1.79:0.73:0.76:0.73:1.15	1.1566639E7	1.5870113E7	0.84:1.16	63973	Eukaryotic translation initiation factor 3 subunit D OS=Homo sapiens OX=9606 GN=EIF3D PE=1 SV=1
951	true	P30740|ILEU_HUMAN	7.77	43.27	20	14	Acetylation (N-term); Carbamidomethylation; Deamidation (NQ); Oxidation (M)	1.0094944E7	7890070.0	8603038.0	1.2898854E7	8383586.5	8571854.0	6123946.5	1.4999516E7	1.2705874E7	9969746.0	1.6631385E7	1.4855646E7	0.92:0.72:0.78:1.18:0.76:0.78:0.56:1.37:1.16:0.91:1.52:1.35	9407058.0	1.2547686E7	0.86:1.14	42742	Leukocyte elastase inhibitor OS=Homo sapiens OX=9606 GN=SERPINB1 PE=1 SV=1
905	true	P49591|SYSC_HUMAN	6.35	40.47	25	18	Carbamidomethylation	2.649614E7	1.3563078E7	4.111228E7	1.9144504E7	1.9119786E7	2.4478882E7	4.7074144E7	2.46388E7	2.0876416E7	3.5876816E7	1.9572398E7	3.9990664E7	0.96:0.49:1.49:0.69:0.69:0.88:1.70:0.89:0.75:1.30:0.71:1.45	2.4160736E7	3.252753E7	0.85:1.15	58777	Serine--tRNA ligase, cytoplasmic OS=Homo sapiens OX=9606 GN=SARS1 PE=1 SV=3
148	true	Q8WUM4|PDC6I_HUMAN	6.34	59.10	70	44	Acetylation (N-term); Carbamidomethylation; Deamidation (NQ); Oxidation (M)	2.69674E7	2.0065616E7	2.9414028E7	1.97412E7	5.3916744E7	2.7060634E7	2.1675026E7	5.9149224E7	1.827053E7	6.7262136E7	6.546248E7	3.7176316E7	0.73:0.54:0.79:0.53:1.45:0.73:0.58:1.59:0.49:1.81:1.76:1.00	2.968047E7	4.5023648E7	0.79:1.21	96023	Programmed cell death 6-interacting protein OS=Homo sapiens OX=9606 GN=PDCD6IP PE=1 SV=1
1360	true	Q6IBS0|TWF2_HUMAN	5.35	41.26	19	11	Acetylation (N-term); Carbamidomethylation	1.7778078E7	7.3759E7	2.074402E7	7.636332E7	3.6944936E7	2.4066746E7	1.8227906E7	2.3522316E7	4.4446332E7	2.307874E7	2.7117608E7	2.2560968E7	0.52:2.17:0.61:2.24:1.08:0.71:0.54:0.69:1.31:0.68:0.80:0.66	4.1744656E7	2.6919032E7	1.22:0.78	39548	Twinfilin-2 OS=Homo sapiens OX=9606 GN=TWF2 PE=1 SV=2
4999	true	A0A075B6S5|KV127_HUMAN	0.92	13.68	3	1		305807.0	1972347.4	85153.81	680984.0	157641.38	1849744.8	282183.25	192488.28	317106.44	2371902.8	632347.0	144836.45	0.41:2.63:0.11:0.91:0.21:2.47:0.38:0.26:0.42:3.17:0.84:0.19	894620.0	687039.56	1.13:0.87	12712	Immunoglobulin kappa variable 1-27 OS=Homo sapiens OX=9606 GN=IGKV1-27 PE=3 SV=1
1740	true	Q14642|I5P1_HUMAN	0.22	19.66	9	7	Carbamidomethylation; Deamidation (NQ)	1213109.1	1045191.5	1691369.8	1560393.5	816536.8	4703375.5	956319.6	3445873.2	1108476.8	1468941.4	1803477.2	1177234.0	0.69:0.60:0.97:0.89:0.47:2.69:0.55:1.97:0.63:0.84:1.03:0.67	1838329.4	1660053.8	1.05:0.95	47820	Inositol polyphosphate-5-phosphatase A OS=Homo sapiens OX=9606 GN=INPP5A PE=1 SV=1
1093	true	Q92597|NDRG1_HUMAN	12.31	45.18	13	9	Carbamidomethylation; Deamidation (NQ); Oxidation (M)	9791835.0	2.059956E7	1.7456796E7	5411767.5	2.2898074E7	1.4687653E7	2.1233748E7	3.01985E7	1.5438379E7	2.0236736E7	3.35597E7	2.3200544E7	0.50:1.05:0.89:0.28:1.17:0.75:1.09:1.54:0.79:1.03:1.72:1.19	1.5362726E7	2.4122534E7	0.78:1.22	42835	Protein NDRG1 OS=Homo sapiens OX=9606 GN=NDRG1 PE=1 SV=1
5265	true	Q12899|TRI26_HUMAN	0.02	3.53	1	1	Carbamidomethylation	293277.75	0.0	188938.97	89528.38	13436.678	179970.33	0.0	0.0	60926.71	0.0	178121.39	0.0	3.50:0.00:2.26:1.07:0.16:2.15:0.00:0.00:0.73:0.00:2.13:0.00	153030.42	119524.05	1.12:0.88	62166	Tripartite motif-containing protein 26 OS=Homo sapiens OX=9606 GN=TRIM26 PE=1 SV=1
2289	true	Q9Y4P3|TBL2_HUMAN	21.05	12.53	7	5	Carbamidomethylation	1244945.4	1732443.2	2419932.0	1342275.8	1492304.8	2566718.5	2683674.2	2965215.5	2103850.5	2879570.2	3454892.2	2652591.2	0.54:0.75:1.05:0.58:0.65:1.12:1.17:1.29:0.92:1.25:1.51:1.16	1913383.1	2889193.2	0.80:1.20	49798	Transducin beta-like protein 2 OS=Homo sapiens OX=9606 GN=TBL2 PE=1 SV=1
4113	true	P11441|UBL4A_HUMAN	0.30	11.46	2	2		176696.39	2832237.2	184870.05	302875.25	458006.66	171519.62	305118.1	198543.9	454436.66	362645.56	514225.4	339236.16	0.34:5.39:0.35:0.58:0.87:0.33:0.58:0.38:0.87:0.69:0.98:0.65	687700.9	362367.62	1.31:0.69	17777	Ubiquitin-like protein 4A OS=Homo sapiens OX=9606 GN=UBL4A PE=1 SV=1
282	true	P0DOX5|IGG1_HUMAN	1.28	28.73	41	8	Acetylation (N-term); Carbamidomethylation; Deamidation (NQ)	9.6950682E8	1.47194266E9	8.5940915E8	2.61460531E9	1.1798272E9	1.23440998E9	1.0901687E9	6.6279142E8	1.97505638E9	1.01628141E9	2.23424794E9	8.709065E8	0.72:1.09:0.64:1.94:0.88:0.92:0.81:0.49:1.46:0.75:1.66:0.65	1.38867917E9	1.30847936E9	1.03:0.97	49329	Immunoglobulin gamma-1 heavy chain OS=Homo sapiens OX=9606 PE=1 SV=2
846	true	Q9NQC3|RTN4_HUMAN	14.93	19.46	19	11	Acetylation (N-term); Carbamidomethylation; Deamidation (NQ); Oxidation (M)	1.21103616E8	1.54021744E8	1.71674144E8	1.21562616E8	1.31092568E8	1.41867616E8	1.74773664E8	2.07083904E8	1.18996496E8	1.99559328E8	2.67794784E8	3.56223168E8	0.67:0.85:0.95:0.67:0.73:0.79:0.97:1.15:0.66:1.11:1.48:1.97	1.40303376E8	2.20888736E8	0.78:1.22	129931	Reticulon-4 OS=Homo sapiens OX=9606 GN=RTN4 PE=1 SV=2
4224	true	Q14956|GPNMB_HUMAN	0.26	4.72	3	2		2075114.1	2437786.8	1837397.4	3900547.8	2260107.5	1448656.0	1236893.6	669783.5	3273334.5	4483153.5	3430721.0	2465412.5	0.84:0.99:0.75:1.59:0.92:0.59:0.50:0.27:1.33:1.82:1.39:1.00	2326601.5	2593216.5	0.95:1.05	63923	Transmembrane glycoprotein NMB OS=Homo sapiens OX=9606 GN=GPNMB PE=1 SV=2
1181	true	Q9NR46|SHLB2_HUMAN	12.82	32.15	15	11	Carbamidomethylation	6669532.0	5261171.0	7895916.0	9687446.0	9723538.0	6643751.0	8989944.0	1.0632476E7	7217024.0	9516962.0	1.1465607E7	1.170893E7	0.76:0.60:0.90:1.10:1.11:0.76:1.02:1.21:0.82:1.08:1.31:1.33	7940601.0	9921824.0	0.89:1.11	43974	Endophilin-B2 OS=Homo sapiens OX=9606 GN=SH3GLB2 PE=1 SV=1
3626	true	O14841|OPLA_HUMAN	4.67	1.63	1	1	Carbamidomethylation	0.0	0.0	0.0	0.0	0.0	0.0	170985.73	0.0	0.0	0.0	0.0	0.0	0.00:0.00:0.00:0.00:0.00:0.00:12.00:0.00:0.00:0.00:0.00:0.00	0.0	170985.73	0.00:2.00	137457	5-oxoprolinase OS=Homo sapiens OX=9606 GN=OPLAH PE=1 SV=3
759	true	P38606|VATA_HUMAN	0.45	36.47	31	17	Carbamidomethylation; Deamidation (NQ); Oxidation (M)	1.5681476E7	1.9871338E7	1.2307062E7	2.5037576E7	1.6409915E7	2.5224178E7	1.7917772E7	2.074183E7	1.2043801E7	1.8215338E7	2.1026856E7	2.6099886E7	0.82:1.03:0.64:1.30:0.85:1.31:0.93:1.08:0.63:0.95:1.09:1.36	1.9459042E7	1.9750132E7	0.99:1.01	68304	V-type proton ATPase catalytic subunit A OS=Homo sapiens OX=9606 GN=ATP6V1A PE=1 SV=2
2157	true	Q99685|MGLL_HUMAN	1.99	26.40	9	6	Carbamidomethylation; Deamidation (NQ); Oxidation (M)	3520635.0	2241284.5	5848602.5	1569858.2	4454513.5	3350034.8	2283380.5	2687269.5	3529817.0	5397789.0	2874610.0	1486140.8	1.08:0.69:1.79:0.48:1.36:1.02:0.70:0.82:1.08:1.65:0.88:0.45	3657203.8	3159159.5	1.07:0.93	33261	Monoglyceride lipase OS=Homo sapiens OX=9606 GN=MGLL PE=1 SV=2
3338	true	Q9NP90|RAB9B_HUMAN	1.31	21.89	3	3	Deamidation (NQ)	3870749.8	1.0143693E7	1211343.0	1169687.8	2044510.5	2292176.5	555371.75	7279490.5	2469246.5	2387166.8	3958327.8	8028314.5	1.02:2.68:0.32:0.31:0.54:0.61:0.15:1.92:0.65:0.63:1.05:2.12	3478901.2	4165810.0	0.91:1.09	22719	Ras-related protein Rab-9B OS=Homo sapiens OX=9606 GN=RAB9B PE=1 SV=1
617	true	P26641|EF1G_HUMAN	13.18	46.45	30	22	Acetylation (N-term); Carbamidomethylation; Deamidation (NQ)	3.2899244E7	2.508567E7	3.5723964E7	2.2977248E7	3.7085388E7	4.3147988E7	3.750914E7	4.4432872E7	3.0392416E7	4.735504E7	5.0249688E7	5.1138E7	0.86:0.66:0.94:0.60:0.97:1.13:0.98:1.16:0.80:1.24:1.32:1.34	3.2819918E7	4.351286E7	0.86:1.14	50119	Elongation factor 1-gamma OS=Homo sapiens OX=9606 GN=EEF1G PE=1 SV=3
1075	true	O75475|PSIP1_HUMAN	0.34	26.79	22	14	Carbamidomethylation; Deamidation (NQ); Oxidation (M)	8996076.0	9752627.0	1.1189728E7	7370174.0	1.0423212E7	1.1041858E7	1.0569433E7	1.7469512E7	5819475.0	8373565.5	7928314.5	1.2894551E7	0.89:0.96:1.10:0.73:1.03:1.09:1.04:1.72:0.57:0.82:0.78:1.27	9795612.0	1.0772258E7	0.95:1.05	60103	PC4 and SFRS1-interacting protein OS=Homo sapiens OX=9606 GN=PSIP1 PE=1 SV=1
623	true	O60701|UGDH_HUMAN	5.28	49.80	29	18	Carbamidomethylation; Deamidation (NQ); Oxidation (M)	1.3745154E7	2.2468512E7	3.184992E7	3.1255938E7	3.7145664E7	2.7369428E7	3.7496996E7	2.7846576E7	2.2269626E7	4.140046E7	2.5585964E7	4.2570772E7	0.46:0.75:1.06:1.04:1.23:0.91:1.25:0.93:0.74:1.38:0.85:1.42	2.7419826E7	3.2897812E7	0.91:1.09	55024	UDP-glucose 6-dehydrogenase OS=Homo sapiens OX=9606 GN=UGDH PE=1 SV=1
1497	true	P42226|STAT6_HUMAN	0.28	13.81	13	10	Acetylation (N-term); Carbamidomethylation	3805784.5	3102549.5	3197682.2	1.0444763E7	1.3322536E7	4432318.0	1552567.8	9923826.0	3374687.0	7517518.0	9951939.0	7263630.0	0.59:0.48:0.49:1.61:2.05:0.68:0.24:1.53:0.52:1.16:1.53:1.12	6398692.5	6829252.0	0.97:1.03	94135	Signal transducer and activator of transcription 6 OS=Homo sapiens OX=9606 GN=STAT6 PE=1 SV=1
4177	true	P49407|ARRB1_HUMAN	14.10	5.74	2	2		1246087.5	192708.0	0.0	383411.97	641287.1	781554.7	92467.26	407310.78	68535.13	60693.76	407160.4	0.0	3.49:0.54:0.00:1.07:1.80:2.19:0.26:1.14:0.19:0.17:1.14:0.00	649009.9	207233.47	1.52:0.48	47066	Beta-arrestin-1 OS=Homo sapiens OX=9606 GN=ARRB1 PE=1 SV=2
3521	true	P19474|RO52_HUMAN	4.11	6.11	4	3	Carbamidomethylation	866817.25	1471874.8	1402414.1	1260776.2	1494629.4	1916937.1	1474268.0	1858101.0	1500375.1	2058421.4	2549511.0	835995.6	0.56:0.95:0.90:0.81:0.96:1.23:0.95:1.19:0.96:1.32:1.64:0.54	1402241.5	1712778.8	0.90:1.10	54170	E3 ubiquitin-protein ligase TRIM21 OS=Homo sapiens OX=9606 GN=TRIM21 PE=1 SV=1
3933	true	Q9UQ84|EXO1_HUMAN	7.26	1.89	2	2	Acetylation (N-term)	5470734.5	1.1822086E7	1866815.4	6059087.5	1.0738903E7	1365979.6	1.4793305E7	2.8067756E7	4823143.5	2.5552872E7	1.5532312E7	1745912.0	0.51:1.11:0.18:0.57:1.01:0.13:1.39:2.63:0.45:2.40:1.46:0.16	6277651.5	1.5085884E7	0.59:1.41	94103	Exonuclease 1 OS=Homo sapiens OX=9606 GN=EXO1 PE=1 SV=2
2647	true	Q9UGV2|NDRG3_HUMAN	2.31	22.40	5	5	Carbamidomethylation	1146496.9	2070710.8	2405186.5	2559996.5	1020170.6	2027553.6	558644.1	1660234.0	1679092.4	3126216.5	4441804.0	4797100.0	0.50:0.90:1.05:1.12:0.45:0.88:0.24:0.72:0.73:1.36:1.94:2.09	1967801.2	2859277.0	0.82:1.18	41409	Protein NDRG3 OS=Homo sapiens OX=9606 GN=NDRG3 PE=1 SV=2
3446	true	P84098|RL19_HUMAN	5.49	17.35	5	3	Deamidation (NQ)	2.9660096E7	1.1279933E7	2.7009144E7	2.5683656E7	2.1979172E7	5.79673E7	2.232234E7	1.4963237E7	1.0141382E7	2.9248262E7	2.0623988E7	2.3776204E7	1.21:0.46:1.10:1.05:0.90:2.36:0.91:0.61:0.41:1.19:0.84:0.97	2.9101672E7	2.0528058E7	1.17:0.83	23466	60S ribosomal protein L19 OS=Homo sapiens OX=9606 GN=RPL19 PE=1 SV=1
396	false	A6NNZ2|TBB8B_HUMAN	2.19	5.63	26	1	Carbamidomethylation; Oxidation (M)	51543.484	81694.46	441893.1	0.0	131791.11	165943.92	13089.086	249271.89	151051.83	444021.94	187868.67	1693049.1	0.17:0.27:1.47:0.00:0.44:0.55:0.04:0.83:0.50:1.48:0.62:5.63	174573.22	456392.1	0.55:1.45	49573	Tubulin beta 8B OS=Homo sapiens OX=9606 GN=TUBB8B PE=1 SV=1
2594	true	P20908|CO5A1_HUMAN	1.58	3.75	6	5	Acetylation (N-term); Carbamidomethylation; Deamidation (NQ)	3.2672328E7	9.3122736E7	7.1395024E7	1.0404095E7	7.0355152E7	3.2771266E7	4.4174192E7	1.73031952E8	2.8625192E7	3.332568E7	3.9578628E7	5.001532E7	0.58:1.64:1.26:0.18:1.24:0.58:0.78:3.06:0.51:0.59:0.70:0.88	5.1786768E7	6.1458496E7	0.91:1.09	183560	Collagen alpha-1(V) chain OS=Homo sapiens OX=9606 GN=COL5A1 PE=1 SV=3
879	true	O94901|SUN1_HUMAN	5.27	25.86	20	16	Carbamidomethylation; Oxidation (M)	2608927.2	2792183.0	4766618.5	2365474.8	1.0339492E7	8313475.0	3516289.5	1253664.5	1832729.2	5001588.5	4896271.5	3654954.0	0.61:0.65:1.11:0.55:2.42:1.94:0.82:0.29:0.43:1.17:1.14:0.85	5372088.5	3452501.5	1.22:0.78	90064	SUN domain-containing protein 1 OS=Homo sapiens OX=9606 GN=SUN1 PE=1 SV=3
3227	true	Q15714|T22D1_HUMAN	1.96	2.42	4	2		1582482.9	1912376.6	2187519.0	4231275.5	2741754.8	3189004.5	2341975.8	4020159.0	4757714.0	2214300.0	2302215.0	1969980.9	0.57:0.69:0.78:1.52:0.98:1.14:0.84:1.44:1.71:0.79:0.83:0.71	2640735.5	2934390.8	0.95:1.05	109677	TSC22 domain family protein 1 OS=Homo sapiens OX=9606 GN=TSC22D1 PE=1 SV=3
1258	true	O60245|PCDH7_HUMAN	17.56	17.40	23	13	Acetylation (N-term); Deamidation (NQ)	7439659.0	1.2974843E7	1.0094503E7	8212312.5	7881795.0	1.1230344E7	3.2780354E7	1.7975176E7	3.0085048E7	8087098.0	1.9915182E7	1.3035912E7	0.50:0.87:0.67:0.55:0.53:0.75:2.19:1.20:2.01:0.54:1.33:0.87	1.0157091E7	2.1174248E7	0.65:1.35	116071	Protocadherin-7 OS=Homo sapiens OX=9606 GN=PCDH7 PE=1 SV=2
3568	true	Q9P0I2|EMC3_HUMAN	21.81	14.56	3	3		841211.5	271175.6	613370.25	750874.7	266814.3	242215.94	2238231.2	1438286.8	1031482.56	585056.0	1075812.9	1469935.0	0.93:0.30:0.68:0.83:0.30:0.27:2.48:1.59:1.14:0.65:1.19:1.63	773277.9	1766521.2	0.61:1.39	29952	ER membrane protein complex subunit 3 OS=Homo sapiens OX=9606 GN=EMC3 PE=1 SV=3
2905	true	Q96GG9|DCNL1_HUMAN	13.82	14.67	4	4	Carbamidomethylation	5064046.0	1672685.4	1783545.6	3419844.5	1981553.2	3092383.5	1.3558965E7	3996422.0	4081889.0	5445816.5	2663086.5	5468897.5	1.16:0.38:0.41:0.79:0.46:0.71:3.12:0.92:0.94:1.25:0.61:1.26	2835676.5	6011497.0	0.64:1.36	30124	DCN1-like protein 1 OS=Homo sapiens OX=9606 GN=DCUN1D1 PE=1 SV=1
648	true	O60749|SNX2_HUMAN	19.17	37.76	31	18	Acetylation (N-term); Carbamidomethylation; Oxidation (M)	1.0437242E7	1.134753E7	1.4874878E7	9208193.0	1.5638173E7	1.7288194E7	2.2503354E7	2.6037692E7	1.2310274E7	1.8414844E7	2.3726762E7	2.2066406E7	0.61:0.67:0.88:0.54:0.92:1.02:1.32:1.53:0.72:1.08:1.40:1.30	1.334561E7	2.101511E7	0.78:1.22	58471	Sorting nexin-2 OS=Homo sapiens OX=9606 GN=SNX2 PE=1 SV=2
295	true	Q14697|GANAB_HUMAN	5.37	39.62	43	31	Carbamidomethylation; Deamidation (NQ); Oxidation (M)	8.8398912E7	3.0732908E7	5.3531496E7	3.8543032E7	3.8765576E7	4.4995304E7	4.3784464E7	5.0949776E7	6.2469964E7	4.1894336E7	6.5187304E7	9.4048208E7	1.62:0.56:0.98:0.71:0.71:0.83:0.80:0.94:1.15:0.77:1.20:1.73	4.9280508E7	6.0518424E7	0.90:1.10	106874	Neutral alpha-glucosidase AB OS=Homo sapiens OX=9606 GN=GANAB PE=1 SV=3
208	true	P09211|GSTP1_HUMAN	1.84	69.52	39	14	Acetylation (N-term); Carbamidomethylation; Deamidation (NQ); Oxidation (M)	4.43100416E8	3.64518816E8	8.1602886E8	6.6439891E8	4.45961184E8	6.1612595E8	5.469367E8	4.70003488E8	3.824712E8	8.2198797E8	6.4109504E8	7.4593574E8	0.76:0.63:1.41:1.15:0.77:1.06:0.94:0.81:0.66:1.42:1.11:1.29	5.5957011E8	6.1037158E8	0.96:1.04	23356	Glutathione S-transferase P OS=Homo sapiens OX=9606 GN=GSTP1 PE=1 SV=2
3295	true	Q96FZ7|CHMP6_HUMAN	5.55	17.41	5	3	Carbamidomethylation	809383.5	2786835.0	2486146.0	1356346.2	2753466.8	1389675.8	5374837.0	2117940.0	4403005.5	961674.5	1419274.2	5077565.5	0.31:1.08:0.96:0.53:1.07:0.54:2.08:0.82:1.71:0.37:0.55:1.97	2649852.2	4092105.8	0.79:1.21	23485	Charged multivesicular body protein 6 OS=Homo sapiens OX=9606 GN=CHMP6 PE=1 SV=3
5182	true	P15289|ARSA_HUMAN	1.19	3.16	1	1		109954.99	57691.7	648382.8	641385.1	115855.92	388777.9	210154.33	0.0	0.0	669303.5	95506.1	393564.6	0.40:0.21:2.34:2.31:0.42:1.40:0.76:0.00:0.00:2.41:0.34:1.42	327008.06	342132.12	0.98:1.02	53588	Arylsulfatase A OS=Homo sapiens OX=9606 GN=ARSA PE=1 SV=3
3211	true	P49903|SPS1_HUMAN	4.22	10.20	3	3	Carbamidomethylation	697214.5	944058.0	959190.94	1404960.6	668861.7	940905.8	1190657.0	574675.6	1079105.6	697434.44	2329833.8	1799392.6	0.63:0.85:0.87:1.27:0.60:0.85:1.08:0.52:0.97:0.63:2.10:1.63	1006433.4	1536492.2	0.79:1.21	42911	Selenide, water dikinase 1 OS=Homo sapiens OX=9606 GN=SEPHS1 PE=1 SV=2
1515	true	Q8WWA0|ITLN1_HUMAN	1.96	38.66	11	9	Carbamidomethylation; Deamidation (NQ)	1.0911691E7	1.3488783E7	1.6375402E7	3140241.8	8716368.0	7732171.0	7198594.5	1.1840563E7	7526578.0	1.5799133E7	1.3667716E7	8201128.0	1.05:1.30:1.58:0.30:0.84:0.74:0.69:1.14:0.72:1.52:1.32:0.79	1.0142078E7	1.0855652E7	0.97:1.03	34962	Intelectin-1 OS=Homo sapiens OX=9606 GN=ITLN1 PE=1 SV=1
1487	true	P49915|GUAA_HUMAN	14.53	16.59	12	8	Acetylation (N-term); Carbamidomethylation; Deamidation (NQ); Oxidation (M)	1098117.8	579628.06	1417206.0	1020222.75	2308014.0	1593866.6	1281917.8	4571982.0	2880685.2	2123612.2	1521701.5	5807112.5	0.50:0.27:0.65:0.47:1.06:0.73:0.59:2.09:1.32:0.97:0.70:2.66	1336175.9	3031168.5	0.61:1.39	76715	GMP synthase [glutamine-hydrolyzing] OS=Homo sapiens OX=9606 GN=GMPS PE=1 SV=1
1753	true	Q9NRV9|HEBP1_HUMAN	15.66	53.44	12	8		1.0859609E7	1.9095974E7	1.3147606E7	9493924.0	1.2660974E7	1.3391417E7	1.7520278E7	2.1055458E7	1.2282086E7	1.9238494E7	2.5662606E7	1.7014654E7	0.68:1.20:0.82:0.60:0.79:0.84:1.10:1.32:0.77:1.21:1.61:1.07	1.3430325E7	1.9093894E7	0.83:1.17	21097	Heme-binding protein 1 OS=Homo sapiens OX=9606 GN=HEBP1 PE=1 SV=1
3132	true	O95721|SNP29_HUMAN	1.21	11.63	4	3		1862383.9	991999.0	1876279.4	4379681.5	1708587.8	1014929.44	2313711.0	1192928.2	590777.06	2667872.8	1256259.2	2580340.0	1.00:0.53:1.00:2.34:0.91:0.54:1.24:0.64:0.32:1.43:0.67:1.38	1972310.1	1766981.4	1.05:0.95	28970	Synaptosomal-associated protein 29 OS=Homo sapiens OX=9606 GN=SNAP29 PE=1 SV=1
3534	true	P53384|NUBP1_HUMAN	4.84	14.69	4	3	Acetylation (N-term); Carbamidomethylation	598156.75	354685.88	1362421.6	637851.6	1022045.56	1708503.2	2413686.0	1004885.6	332473.7	1538580.2	1732667.1	1471362.9	0.51:0.30:1.15:0.54:0.87:1.45:2.04:0.85:0.28:1.30:1.47:1.25	1071321.1	1697942.6	0.77:1.23	34534	Cytosolic Fe-S cluster assembly factor NUBP1 OS=Homo sapiens OX=9606 GN=NUBP1 PE=1 SV=2
3195	true	Q14376|GALE_HUMAN	14.08	7.18	2	2		1.7761202E7	9969542.0	4356913.5	2.2865406E7	3914795.8	1.6330661E7	451107.06	1075535.9	3652598.8	3813073.2	1970956.9	1.7572074E7	2.05:1.15:0.50:2.65:0.45:1.89:0.05:0.12:0.42:0.44:0.23:2.03	1.2533087E7	4755891.0	1.45:0.55	38282	UDP-glucose 4-epimerase OS=Homo sapiens OX=9606 GN=GALE PE=1 SV=2
2228	true	Q96C86|DCPS_HUMAN	7.82	23.15	9	7	Acetylation (N-term); Carbamidomethylation; Deamidation (NQ)	1.9559062E7	3204540.5	1.5390743E7	1516248.8	1.4701782E7	1.764328E7	9155140.0	2.4683586E7	2.097873E7	1.3449237E7	1.787056E7	2.1688364E7	1.31:0.21:1.03:0.10:0.98:1.18:0.61:1.65:1.40:0.90:1.19:1.45	1.240486E7	1.8311558E7	0.81:1.19	38609	m7GpppX diphosphatase OS=Homo sapiens OX=9606 GN=DCPS PE=1 SV=2
1738	true	O95302|FKBP9_HUMAN	6.08	14.56	13	8	Carbamidomethylation	6262795.0	6922335.5	5697899.0	2905238.0	4458623.0	2331990.0	4745088.0	5457152.0	8060228.0	4415692.5	6706254.0	5357358.5	1.19:1.31:1.08:0.55:0.84:0.44:0.90:1.03:1.53:0.84:1.27:1.02	4763147.0	5790295.0	0.90:1.10	63084	Peptidyl-prolyl cis-trans isomerase FKBP9 OS=Homo sapiens OX=9606 GN=FKBP9 PE=1 SV=2
1566	true	P15924|DESP_HUMAN	13.87	3.59	12	9	Acetylation (N-term); Carbamidomethylation; Deamidation (NQ)	1952636.2	1819705.0	395873.72	1350998.5	248785.22	1606363.0	1.1098261E7	4381658.0	1612624.5	963807.4	6005742.0	2341561.5	0.69:0.65:0.14:0.48:0.09:0.57:3.94:1.56:0.57:0.34:2.13:0.83	1245040.1	7664099.5	0.28:1.72	331774	Desmoplakin OS=Homo sapiens OX=9606 GN=DSP PE=1 SV=3
3055	false	Q9Y5K3|PCY1B_HUMAN	0.26	3.25	1	1		1154563.6	2735836.0	884565.6	934227.8	2408591.0	2927953.2	3602677.2	1227045.4	1415037.6	1549688.5	1166852.1	1850571.1	0.63:1.50:0.49:0.51:1.32:1.61:1.98:0.67:0.78:0.85:0.64:1.02	1840956.2	1801978.8	1.01:0.99	41940	Choline-phosphate cytidylyltransferase B OS=Homo sapiens OX=9606 GN=PCYT1B PE=1 SV=1
2132	true	Q96QG7|MTMR9_HUMAN	1.40	10.20	5	5	Acetylation (N-term); Carbamidomethylation	590231.3	622809.25	650438.75	255735.7	8282674.5	748755.94	786517.75	5117877.5	345060.16	1005475.1	1229844.0	816478.4	0.35:0.37:0.38:0.15:4.86:0.44:0.46:3.00:0.20:0.59:0.72:0.48	3128503.5	2321797.5	1.15:0.85	63462	Myotubularin-related protein 9 OS=Homo sapiens OX=9606 GN=MTMR9 PE=1 SV=1
634	true	Q96KP4|CNDP2_HUMAN	3.25	55.16	25	19	Acetylation (N-term); Carbamidomethylation; Deamidation (NQ); Oxidation (M)	2.2750878E7	3.0867432E7	1.976425E7	1.3484898E7	2.4420836E7	2.6408558E7	2.0584196E7	1.9863914E7	2.5534734E7	3.267681E7	2.739031E7	2.4089368E7	0.95:1.29:0.82:0.56:1.02:1.10:0.86:0.83:1.06:1.36:1.14:1.00	2.3028264E7	2.6583834E7	0.93:1.07	52878	Cytosolic non-specific dipeptidase OS=Homo sapiens OX=9606 GN=CNDP2 PE=1 SV=2
3088	true	Q7Z7H5|TMED4_HUMAN	9.16	15.42	6	3		1972559.0	2462668.2	2416307.8	4107109.5	4222569.0	1976197.2	2762872.8	4837099.0	2842134.8	2980070.5	6358119.0	4149666.5	0.58:0.72:0.71:1.20:1.23:0.58:0.81:1.41:0.83:0.87:1.86:1.21	2859568.5	3988327.0	0.84:1.16	25943	Transmembrane emp24 domain-containing protein 4 OS=Homo sapiens OX=9606 GN=TMED4 PE=1 SV=1
2353	true	Q9NRL3|STRN4_HUMAN	5.19	7.84	7	4		470078.53	197522.17	960574.6	1054037.5	1465858.5	1105790.2	1110159.8	786249.2	1091345.6	993236.2	947962.75	1297390.8	0.49:0.21:1.00:1.10:1.53:1.16:1.16:0.82:1.14:1.04:0.99:1.36	950597.1	1127590.2	0.91:1.09	80596	Striatin-4 OS=Homo sapiens OX=9606 GN=STRN4 PE=1 SV=2
2451	true	Q16186|ADRM1_HUMAN	3.64	17.44	6	6	Acetylation (N-term); Carbamidomethylation	5236537.0	4073993.2	3743443.2	6438938.5	6998631.5	6639551.5	4184333.2	8159883.0	3661917.0	7103146.5	1.0591943E7	6696486.5	0.85:0.66:0.61:1.05:1.14:1.08:0.68:1.33:0.60:1.16:1.73:1.09	5667882.5	6929271.0	0.90:1.10	42153	Proteasomal ubiquitin receptor ADRM1 OS=Homo sapiens OX=9606 GN=ADRM1 PE=1 SV=2
2958	true	Q9BQ04|RBM4B_HUMAN	2.84	9.75	4	4	Carbamidomethylation	1549953.0	461887.06	2135566.5	1031570.0	2176561.5	2417232.5	1576357.4	3361920.5	1518363.0	1475663.4	1277600.4	1770518.5	0.90:0.27:1.23:0.60:1.26:1.40:0.91:1.94:0.88:0.85:0.74:1.02	1628795.0	1830070.5	0.94:1.06	40150	RNA-binding protein 4B OS=Homo sapiens OX=9606 GN=RBM4B PE=1 SV=1
886	true	P62191|PRS4_HUMAN	21.08	42.50	25	15	Carbamidomethylation; Oxidation (M)	6727629.0	6771796.0	9813827.0	7300652.0	1.1199786E7	8800076.0	9344463.0	1.6694252E7	1.066722E7	1.165309E7	1.830578E7	2.0142236E7	0.59:0.59:0.86:0.64:0.98:0.77:0.82:1.46:0.93:1.02:1.60:1.76	8592566.0	1.446784E7	0.75:1.25	49185	26S proteasome regulatory subunit 4 OS=Homo sapiens OX=9606 GN=PSMC1 PE=1 SV=1
2381	true	Q6EMK4|VASN_HUMAN	1.90	10.25	6	5		2910899.8	2670705.5	3047399.5	2512454.0	4626469.5	1709487.0	2440508.8	7457133.5	2071321.0	3463690.8	6053134.0	1377774.0	0.87:0.79:0.91:0.75:1.38:0.51:0.73:2.22:0.62:1.03:1.80:0.41	3141237.0	4293119.5	0.85:1.15	71713	Vasorin OS=Homo sapiens OX=9606 GN=VASN PE=1 SV=1
3147	true	P79483|DRB3_HUMAN	1.68	4.14	3	1	Deamidation (NQ)	98724.51	212358.94	1083071.8	626373.94	2104210.8	33154.934	192901.17	38022.85	537810.5	708487.25	341977.9	145638.56	0.19:0.42:2.12:1.23:4.12:0.06:0.38:0.07:1.05:1.39:0.67:0.29	692982.5	327473.03	1.36:0.64	29962	HLA class II histocompatibility antigen, DR beta 3 chain OS=Homo sapiens OX=9606 GN=HLA-DRB3 PE=1 SV=1
2539	true	O94906|PRP6_HUMAN	14.23	6.16	7	5	Carbamidomethylation	1019621.75	1778901.1	1378651.8	674315.9	737467.2	987693.25	1233666.8	2223869.2	1155412.2	1336697.0	2426584.2	3263337.0	0.67:1.17:0.91:0.44:0.49:0.65:0.81:1.46:0.76:0.88:1.60:2.15	1096108.5	1939927.8	0.72:1.28	106925	Pre-mRNA-processing factor 6 OS=Homo sapiens OX=9606 GN=PRPF6 PE=1 SV=1
871	true	P49589|SYCC_HUMAN	1.39	28.07	24	17	Carbamidomethylation; Oxidation (M)	5333639.5	4660900.0	4704066.0	5279857.0	5579975.5	4731464.0	2395077.5	7582749.5	2999675.5	6150136.0	9233876.0	8816432.0	0.95:0.83:0.84:0.94:0.99:0.84:0.43:1.35:0.53:1.09:1.64:1.57	5048317.0	6196324.0	0.90:1.10	85473	Cysteine--tRNA ligase, cytoplasmic OS=Homo sapiens OX=9606 GN=CARS1 PE=1 SV=3
915	true	Q96JJ3|ELMO2_HUMAN	2.34	23.75	19	12	Carbamidomethylation; Deamidation (NQ)	1064162.5	1761658.8	1961366.8	1943958.2	3095355.8	1601184.0	1558268.6	1898899.4	1004502.44	2905202.8	3345479.5	2707677.2	0.51:0.85:0.95:0.94:1.49:0.77:0.75:0.92:0.49:1.40:1.62:1.31	1904614.2	2236671.8	0.92:1.08	82615	Engulfment and cell motility protein 2 OS=Homo sapiens OX=9606 GN=ELMO2 PE=1 SV=2
71	true	P06396|GELS_HUMAN	0.33	56.01	79	41	Acetylation (N-term); Carbamidomethylation; Deamidation (NQ); Oxidation (M)	4.89854592E8	8.2250637E8	6.5506163E8	6.8984416E8	6.2742701E8	6.6433453E8	3.47856992E8	8.4560602E8	6.0673222E8	6.5210874E8	9.6958336E8	7.3586733E8	0.73:1.22:0.97:1.02:0.93:0.98:0.51:1.25:0.90:0.97:1.44:1.09	6.5817139E8	6.930473E8	0.97:1.03	85698	Gelsolin OS=Homo sapiens OX=9606 GN=GSN PE=1 SV=1
2113	true	Q8TD55|PKHO2_HUMAN	1.83	16.33	6	5	Acetylation (N-term); Oxidation (M)	4072015.8	3881500.8	2016958.8	2981818.0	8584590.0	3123331.0	5400040.5	6439971.5	1840911.5	2936753.8	7335830.0	4114955.5	0.93:0.88:0.46:0.68:1.95:0.71:1.23:1.47:0.42:0.67:1.67:0.94	4534516.5	4981783.0	0.95:1.05	53350	Pleckstrin homology domain-containing family O member 2 OS=Homo sapiens OX=9606 GN=PLEKHO2 PE=1 SV=1
916	true	Q3LXA3|TKFC_HUMAN	4.29	42.96	19	15	Carbamidomethylation; Deamidation (NQ)	2.4301884E7	3.754996E7	2.6569272E7	1.5686742E7	4.8358324E7	2.0094172E7	6.0074552E7	3.2425214E7	2.606043E7	2.6713568E7	2.5243556E7	3.5872136E7	0.77:1.19:0.84:0.50:1.53:0.64:1.90:1.03:0.83:0.85:0.80:1.14	2.88256E7	3.4432748E7	0.91:1.09	58947	Triokinase/FMN cyclase OS=Homo sapiens OX=9606 GN=TKFC PE=1 SV=2
3668	true	Q13948|CASP_HUMAN	6.16	2.21	2	2		132301.42	228794.48	128676.54	195856.27	368844.03	254666.3	400144.2	314044.56	235306.81	177279.12	266075.16	0.0	0.59:1.02:0.57:0.87:1.64:1.13:1.78:1.39:1.05:0.79:1.18:0.00	289860.16	367583.38	0.88:1.12	77455	Protein CASP OS=Homo sapiens OX=9606 GN=CUX1 PE=1 SV=2
2538	true	Q96PY5|FMNL2_HUMAN	5.87	4.05	6	4		162093.86	400398.06	102926.14	182294.52	4901686.0	329679.22	0.0	576232.4	1452086.8	329925.56	9378895.0	339873.22	0.11:0.26:0.07:0.12:3.24:0.22:0.00:0.38:0.96:0.22:6.20:0.22	1157202.8	3019253.2	0.55:1.45	123321	Formin-like protein 2 OS=Homo sapiens OX=9606 GN=FMNL2 PE=1 SV=3
4614	true	P04921|GLPC_HUMAN	5.86	20.31	1	1		116206.164	921217.6	1689315.5	314556.9	2271738.2	1513115.8	1255122.0	2003929.9	1296756.9	1229963.4	933289.1	1670488.1	0.09:0.73:1.33:0.25:1.79:1.19:0.99:1.58:1.02:0.97:0.74:1.32	1466898.1	1415393.6	1.02:0.98	13811	Glycophorin-C OS=Homo sapiens OX=9606 GN=GYPC PE=1 SV=1
3900	true	Q9UKE5|TNIK_HUMAN	4.20	0.51	3	1	Acetylation (N-term)	1093456.5	199631.42	389968.38	189384.44	395878.53	1114642.9	3228594.5	179845.61	107499.64	132949.48	176801.33	170517.97	1.78:0.32:0.63:0.31:0.64:1.81:5.25:0.29:0.17:0.22:0.29:0.28	563827.0	666034.75	0.92:1.08	154943	TRAF2 and NCK-interacting protein kinase OS=Homo sapiens OX=9606 GN=TNIK PE=1 SV=1
860	true	P04439|HLAA_HUMAN	1.70	24.66	19	7	Carbamidomethylation; Deamidation (NQ)	1.3265861E7	1.34647776E8	1.7121896E7	1.9047466E7	1.3363428E7	1.733703E7	3.8554536E7	1.5000521E7	1.46265872E8	1.3089383E7	2.0020218E7	2.2835942E7	0.34:3.43:0.44:0.49:0.34:0.44:0.98:0.38:3.73:0.33:0.51:0.58	3.5797244E7	4.2627748E7	0.91:1.09	40841	HLA class I histocompatibility antigen, A alpha chain OS=Homo sapiens OX=9606 GN=HLA-A PE=1 SV=2
1519	true	O43639|NCK2_HUMAN	10.69	30.00	11	9	Acetylation (N-term); Carbamidomethylation	1122939.5	2150441.0	3376506.5	2463766.5	2413171.0	1204294.4	5047580.5	3395052.0	2078065.9	2742175.8	4350279.5	2035720.0	0.42:0.80:1.25:0.91:0.89:0.45:1.87:1.26:0.77:1.02:1.61:0.75	2121853.2	3274812.2	0.79:1.21	42915	Cytoplasmic protein NCK2 OS=Homo sapiens OX=9606 GN=NCK2 PE=1 SV=2
4024	true	Q15759|MK11_HUMAN	0.39	3.57	2	1	Deamidation (NQ)	94277.0	15554.615	190919.31	60111.13	225565.42	97919.71	195771.39	141735.58	146852.84	210112.73	37201.918	17066.928	0.79:0.13:1.60:0.50:1.89:0.82:1.64:1.19:1.23:1.76:0.31:0.14	114057.87	124790.234	0.96:1.04	41357	Mitogen-activated protein kinase 11 OS=Homo sapiens OX=9606 GN=MAPK11 PE=1 SV=2
2693	true	Q8IVD9|NUDC3_HUMAN	4.41	16.07	5	4		502584.1	824859.5	1180270.2	193642.62	1226589.6	1592307.9	1072494.6	1210353.9	394977.62	1319718.0	1369511.6	1791393.5	0.48:0.78:1.12:0.18:1.16:1.51:1.02:1.15:0.37:1.25:1.30:1.70	920042.4	1193074.9	0.87:1.13	40822	NudC domain-containing protein 3 OS=Homo sapiens OX=9606 GN=NUDCD3 PE=1 SV=3
568	true	P22897|MRC1_HUMAN	3.32	21.84	27	22	Carbamidomethylation	5560474.5	5603524.5	7227808.0	3.1231098E7	1.1112855E7	1.6973238E7	2.1875678E7	2.4355866E7	1.4540942E7	6610166.0	1.6215174E7	8004751.5	0.39:0.40:0.51:2.21:0.79:1.20:1.55:1.73:1.03:0.47:1.15:0.57	1.29515E7	1.5267096E7	0.92:1.08	166012	Macrophage mannose receptor 1 OS=Homo sapiens OX=9606 GN=MRC1 PE=1 SV=1
3045	true	P46776|RL27A_HUMAN	17.15	29.05	7	4	Acetylation (N-term); Carbamidomethylation	2.710903E7	2.5651192E7	2.0925258E7	2.5495866E7	2.0589924E7	3.2709654E7	3.3292402E7	3.0008418E7	4.0906112E7	2.4312202E7	4.9383468E7	4.3661196E7	0.87:0.82:0.67:0.82:0.66:1.05:1.07:0.96:1.31:0.78:1.58:1.40	2.5662452E7	3.7029016E7	0.82:1.18	16561	60S ribosomal protein L27a OS=Homo sapiens OX=9606 GN=RPL27A PE=1 SV=2
1853	true	Q16822|PCKGM_HUMAN	6.18	14.53	10	8	Carbamidomethylation	2036553.6	3902406.5	2760701.8	860970.1	8321910.0	3619128.0	4292704.0	4722547.0	3244975.0	4662369.5	4021786.0	4839078.0	0.52:0.99:0.70:0.22:2.11:0.92:1.09:1.20:0.82:1.18:1.02:1.23	3637366.0	4549225.5	0.89:1.11	70699	Phosphoenolpyruvate carboxykinase [GTP], mitochondrial OS=Homo sapiens OX=9606 GN=PCK2 PE=1 SV=4
435	true	Q93008|USP9X_HUMAN	6.83	13.47	33	30	Carbamidomethylation; Deamidation (NQ); Oxidation (M)	3482910.2	5021676.5	5313504.0	1962005.4	4194254.0	4201362.5	3888103.5	3265829.8	4926021.5	8040127.0	8543235.0	4355756.0	0.73:1.05:1.11:0.41:0.88:0.88:0.82:0.69:1.03:1.69:1.79:0.91	4029285.5	5503179.0	0.85:1.15	290463	Probable ubiquitin carboxyl-terminal hydrolase FAF-X OS=Homo sapiens OX=9606 GN=USP9X PE=1 SV=4
5767	true	Q5VT79|AXA81_HUMAN	3.27	4.59	1	1		3071060.8	1034285.6	5110007.0	1086445.5	600237.9	265762.7	1.1485927E7	3190700.0	1081657.8	8034187.5	6070898.0	75960.734	0.90:0.30:1.49:0.32:0.18:0.08:3.35:0.93:0.32:2.35:1.77:0.02	1861299.9	5987866.0	0.47:1.53	36879	Annexin A8-like protein 1 OS=Homo sapiens OX=9606 GN=ANXA8L1 PE=2 SV=2
1892	true	Q9UHD1|CHRD1_HUMAN	8.76	25.60	9	7	Acetylation (N-term); Carbamidomethylation	6711789.5	4350333.5	3530482.8	1855149.5	4583829.5	3741793.0	4431418.0	7728486.0	3757088.5	4185129.5	8818021.0	6274472.0	1.34:0.87:0.71:0.37:0.92:0.75:0.89:1.55:0.75:0.84:1.76:1.26	4169969.0	6073998.0	0.81:1.19	37490	Cysteine and histidine-rich domain-containing protein 1 OS=Homo sapiens OX=9606 GN=CHORDC1 PE=1 SV=2
2251	true	P68402|PA1B2_HUMAN	3.82	29.69	12	5	Acetylation (N-term); Deamidation (NQ)	7465400.5	1.4574E7	1.1560416E7	1.3980087E7	1.5160841E7	1.2439827E7	1.1223152E7	2.7279532E7	1.6406329E7	1.0226099E7	1.2423372E7	1.3054224E7	0.54:1.05:0.84:1.01:1.10:0.90:0.81:1.97:1.19:0.74:0.90:0.94	1.2575351E7	1.5191015E7	0.91:1.09	25569	Platelet-activating factor acetylhydrolase IB subunit beta OS=Homo sapiens OX=9606 GN=PAFAH1B2 PE=1 SV=1
2258	true	O43592|XPOT_HUMAN	4.44	8.52	6	6	Acetylation (N-term); Carbamidomethylation	654069.9	421397.7	954795.7	164842.42	490479.16	518534.2	270818.2	639432.6	540880.7	513124.38	1161471.9	1429563.8	1.01:0.65:1.48:0.25:0.76:0.80:0.42:0.99:0.84:0.79:1.80:2.21	534019.9	848456.2	0.77:1.23	109964	Exportin-T OS=Homo sapiens OX=9606 GN=XPOT PE=1 SV=2
2589	true	P40616|ARL1_HUMAN	2.51	30.94	5	5		2136428.0	3069712.0	4996146.5	1.0981317E7	3167255.5	2128022.5	701680.1	4273630.0	2308799.5	3507565.0	4670730.5	5088421.5	0.55:0.78:1.27:2.80:0.81:0.54:0.18:1.09:0.59:0.89:1.19:1.30	4494185.0	3490749.8	1.13:0.87	20418	ADP-ribosylation factor-like protein 1 OS=Homo sapiens OX=9606 GN=ARL1 PE=1 SV=1
1767	true	Q9H7C9|AAMDC_HUMAN	5.76	69.67	12	8	Acetylation (N-term); Carbamidomethylation; Deamidation (NQ); Oxidation (M)	1.1405772E7	1.1269697E7	1.2415543E7	5886854.0	1.3086811E7	6798547.0	1.0406954E7	6200080.5	1.4740811E7	1.6975716E7	1.5740988E7	1.4292175E7	0.98:0.97:1.07:0.51:1.13:0.59:0.90:0.53:1.27:1.46:1.36:1.23	1.0662784E7	1.3276796E7	0.89:1.11	13332	Mth938 domain-containing protein OS=Homo sapiens OX=9606 GN=AAMDC PE=1 SV=1
729	true	O43390|HNRPR_HUMAN	2.80	27.33	28	14	Carbamidomethylation; Deamidation (NQ); Oxidation (M)	2.4177362E7	1.0629772E7	1.1952975E7	5989363.0	2.482341E7	1.2786739E7	1.0790172E7	4.1857152E7	7236614.5	1.4976548E7	2.5062858E7	1.7866122E7	1.39:0.61:0.69:0.35:1.43:0.74:0.62:2.41:0.42:0.86:1.44:1.03	1.5092451E7	1.9932612E7	0.86:1.14	70943	Heterogeneous nuclear ribonucleoprotein R OS=Homo sapiens OX=9606 GN=HNRNPR PE=1 SV=1
3802	true	Q9UPT8|ZC3H4_HUMAN	0.16	3.38	2	2	Deamidation (NQ)	181678.9	0.0	0.0	0.0	0.0	0.0	85461.26	0.0	0.0	0.0	0.0	0.0	8.16:0.00:0.00:0.00:0.00:0.00:3.84:0.00:0.00:0.00:0.00:0.00	181678.9	85461.26	1.36:0.64	140257	Zinc finger CCCH domain-containing protein 4 OS=Homo sapiens OX=9606 GN=ZC3H4 PE=1 SV=3
831	true	P18428|LBP_HUMAN	18.25	26.20	25	12	Acetylation (N-term); Carbamidomethylation; Deamidation (NQ); Oxidation (M)	2.468186E7	6.1183352E7	2.812481E7	1.1808276E8	3.1612954E7	2.0754958E7	1.18446624E8	1.93177136E8	3.0465862E7	1.49532656E8	1.60728784E8	2.69124544E8	0.25:0.61:0.28:1.18:0.31:0.21:1.18:1.92:0.30:1.49:1.60:2.68	4.7406784E7	1.53579264E8	0.47:1.53	53384	Lipopolysaccharide-binding protein OS=Homo sapiens OX=9606 GN=LBP PE=1 SV=3
2090	true	P35914|HMGCL_HUMAN	5.24	26.15	12	7	Carbamidomethylation	2508866.0	1.0283023E7	2559739.5	4772221.0	4494858.0	2825616.0	4126437.0	2.283424E7	2267232.0	2786649.5	1.4226173E7	8419542.0	0.37:1.50:0.37:0.70:0.66:0.41:0.60:3.34:0.33:0.41:2.08:1.23	4574054.0	9143065.0	0.67:1.33	34360	Hydroxymethylglutaryl-CoA lyase, mitochondrial OS=Homo sapiens OX=9606 GN=HMGCL PE=1 SV=2
1625	true	O00161|SNP23_HUMAN	8.39	45.02	13	8	Carbamidomethylation; Deamidation (NQ); Oxidation (M)	4412495.5	1.0316537E7	9525246.0	1.1698282E7	8318231.0	9415974.0	1.5340009E7	1.0193388E7	7943003.5	1.09501E7	1.5805454E7	1.000259E7	0.43:1.00:0.92:1.13:0.81:0.91:1.49:0.99:0.77:1.06:1.53:0.97	8947794.0	1.1705758E7	0.87:1.13	23354	Synaptosomal-associated protein 23 OS=Homo sapiens OX=9606 GN=SNAP23 PE=1 SV=1
2698	true	Q7L9L4|MOB1B_HUMAN	6.23	25.46	5	5		1.1857891E7	7592300.5	4836969.0	1902607.0	1.0997199E7	1.1757751E7	9935613.0	8925512.0	5820767.0	1.5944164E7	1.055023E7	1.4753049E7	1.24:0.79:0.51:0.20:1.15:1.23:1.04:0.93:0.61:1.67:1.10:1.54	8179272.0	1.1033045E7	0.85:1.15	25091	MOB kinase activator 1B OS=Homo sapiens OX=9606 GN=MOB1B PE=1 SV=3
1527	true	O75832|PSD10_HUMAN	0.85	46.90	11	8	Carbamidomethylation; Deamidation (NQ)	6703420.0	5871061.0	5.9532224E8	6069014.0	1.0247166E7	1.81648128E8	5226545.5	2.55759872E8	5541548.5	2.74922656E8	3376984.2	7528017.0	0.06:0.05:5.26:0.05:0.09:1.60:0.05:2.26:0.05:2.43:0.03:0.07	1.34633904E8	9.2110016E7	1.19:0.81	24428	26S proteasome non-ATPase regulatory subunit 10 OS=Homo sapiens OX=9606 GN=PSMD10 PE=1 SV=1
1797	true	P61201|CSN2_HUMAN	7.44	22.12	10	8	Deamidation (NQ); Oxidation (M)	3073360.2	2784304.2	7352582.5	3900655.2	5784277.0	4786423.0	3560709.0	6567141.5	4594865.5	5771695.5	7252795.0	8520627.0	0.58:0.52:1.38:0.73:1.09:0.90:0.67:1.23:0.86:1.08:1.36:1.60	4633898.0	6044639.0	0.87:1.13	51597	COP9 signalosome complex subunit 2 OS=Homo sapiens OX=9606 GN=COPS2 PE=1 SV=1
1388	true	P60033|CD81_HUMAN	8.22	25.00	9	3	Acetylation (N-term); Carbamidomethylation; Deamidation (NQ)	7.5558816E7	1.05353544E8	1.94496672E8	1.526316E8	2.33716272E8	1.834152E8	2.00576128E8	3.23519808E8	1.13089688E8	1.57050368E8	2.89458368E8	2.92208928E8	0.39:0.54:1.01:0.79:1.21:0.95:1.04:1.67:0.58:0.81:1.50:1.51	1.58785616E8	2.32193248E8	0.81:1.19	25809	CD81 antigen OS=Homo sapiens OX=9606 GN=CD81 PE=1 SV=1
3268	true	Q15334|L2GL1_HUMAN	3.11	4.14	3	3	Carbamidomethylation	302455.7	537110.7	547265.25	1073821.2	545116.5	405241.9	133341.0	824672.1	449818.3	405322.78	711931.94	381962.66	0.57:1.02:1.04:2.04:1.04:0.77:0.25:1.57:0.85:0.77:1.35:0.73	568501.9	528158.9	1.04:0.96	115418	Lethal(2) giant larvae protein homolog 1 OS=Homo sapiens OX=9606 GN=LLGL1 PE=1 SV=3
1171	true	O75368|SH3L1_HUMAN	14.67	91.23	26	12	Acetylation (N-term); Carbamidomethylation	1.15319312E8	1.05638992E8	1.53109312E8	1.11328448E8	1.23007632E8	1.04342056E8	1.7643744E8	1.3007664E8	1.04121488E8	1.74355184E8	1.7467392E8	1.99576528E8	0.83:0.76:1.10:0.80:0.88:0.75:1.27:0.93:0.75:1.25:1.25:1.43	1.18875512E8	1.59962832E8	0.85:1.15	12774	SH3 domain-binding glutamic acid-rich-like protein OS=Homo sapiens OX=9606 GN=SH3BGRL PE=1 SV=1
2567	true	Q99459|CDC5L_HUMAN	4.10	7.86	4	4		896979.5	745056.25	1226500.1	789242.25	552671.56	1050724.5	1113545.9	1247797.8	667598.0	1054404.5	721891.75	1269929.5	0.95:0.79:1.30:0.84:0.59:1.11:1.18:1.32:0.71:1.12:0.76:1.34	922698.2	1012527.9	0.95:1.05	92251	Cell division cycle 5-like protein OS=Homo sapiens OX=9606 GN=CDC5L PE=1 SV=2
2145	true	Q9H8H3|MET7A_HUMAN	27.12	25.82	10	5	Carbamidomethylation; Deamidation (NQ); Oxidation (M)	2.607626E7	1.8843044E7	2.378228E7	2.137336E7	2.5978168E7	2.3296794E7	4.4437956E7	3.90594E7	2.361802E7	4.0487152E7	4.0345676E7	5.8377548E7	0.81:0.59:0.74:0.67:0.81:0.72:1.38:1.22:0.73:1.26:1.26:1.82	2.3249524E7	4.1054292E7	0.72:1.28	28319	Methyltransferase-like protein 7A OS=Homo sapiens OX=9606 GN=METTL7A PE=1 SV=1
804	true	O00391|QSOX1_HUMAN	0.70	26.10	23	16	Acetylation (N-term); Carbamidomethylation; Deamidation (NQ); Oxidation (M)	9393138.0	8321398.5	1.895419E7	7059897.5	1.2672648E7	1.77658E7	3662272.8	1.1245848E7	1.2032816E7	6677033.0	3.823328E7	2.9417938E7	0.64:0.57:1.30:0.48:0.87:1.22:0.25:0.77:0.82:0.46:2.62:2.01	1.2536423E7	1.6928388E7	0.85:1.15	82578	Sulfhydryl oxidase 1 OS=Homo sapiens OX=9606 GN=QSOX1 PE=1 SV=3
1674	true	P10515|ODP2_HUMAN	0.20	19.32	14	10		6230601.5	4749609.5	8722904.0	3.8334472E7	1.5026284E7	9882577.0	2.2668222E7	1.1710139E7	6391885.0	7810027.0	8443168.0	1.1618999E7	0.49:0.38:0.69:3.03:1.19:0.78:1.79:0.93:0.51:0.62:0.67:0.92	1.3945544E7	1.169183E7	1.09:0.91	68997	Dihydrolipoyllysine-residue acetyltransferase component of pyruvate dehydrogenase complex, mitochondrial OS=Homo sapiens OX=9606 GN=DLAT PE=1 SV=3
1118	true	O43301|HS12A_HUMAN	3.37	27.85	18	14	Carbamidomethylation; Deamidation (NQ); Oxidation (M)	4611817.0	1.3536947E7	6100851.0	1.0413644E7	1.2866654E7	8196595.5	8689068.0	1.3603005E7	1.1160979E7	6117025.5	1.1073301E7	1.236176E7	0.47:1.37:0.62:1.05:1.30:0.83:0.88:1.37:1.13:0.62:1.12:1.25	9287751.0	1.076134E7	0.93:1.07	74978	Heat shock 70 kDa protein 12A OS=Homo sapiens OX=9606 GN=HSPA12A PE=1 SV=2
1129	true	P02765|FETUA_HUMAN	33.44	48.23	14	11	Carbamidomethylation; Deamidation (NQ); Oxidation (M)	2.540912E8	2.54868064E8	2.25563584E8	2.15939488E8	3.99631392E8	2.33384624E8	1.44456832E8	1.37546208E8	1.77865152E8	1.17396792E8	1.35439744E8	1.71073296E8	1.24:1.24:1.10:1.05:1.94:1.14:0.70:0.67:0.87:0.57:0.66:0.83	2.64121792E8	1.4752376E8	1.28:0.72	39341	Alpha-2-HS-glycoprotein OS=Homo sapiens OX=9606 GN=AHSG PE=1 SV=2
5767	true	P13928|ANXA8_HUMAN	3.27	4.59	1	1		3071060.8	1034285.6	5110007.0	1086445.5	600237.9	265762.7	1.1485927E7	3190700.0	1081657.8	8034187.5	6070898.0	75960.734	0.90:0.30:1.49:0.32:0.18:0.08:3.35:0.93:0.32:2.35:1.77:0.02	1861299.9	5987866.0	0.47:1.53	36881	Annexin A8 OS=Homo sapiens OX=9606 GN=ANXA8 PE=1 SV=3
1109	false	B2RXH8|HNRC2_HUMAN	10.48	17.41	11	8	Acetylation (N-term)	2.0563722E7	1.7517192E7	2.6585994E7	3.4962488E7	2.7939544E7	2.6437404E7	3.1343224E7	6.1845232E7	2.41616E7	2.9001176E7	3.9140624E7	3.0500368E7	0.67:0.57:0.86:1.13:0.91:0.86:1.02:2.01:0.78:0.94:1.27:0.99	2.6048562E7	3.6120612E7	0.84:1.16	32072	Heterogeneous nuclear ribonucleoprotein C-like 2 OS=Homo sapiens OX=9606 GN=HNRNPCL2 PE=1 SV=1
3416	true	Q96L73|NSD1_HUMAN	1.94	1.30	3	3		0.0	119034.41	148240.75	166463.17	360556.2	102613.69	1863748.0	146393.39	266660.62	144771.67	445042.75	26003.215	0.00:0.38:0.47:0.53:1.14:0.32:5.90:0.46:0.84:0.46:1.41:0.08	226774.66	582193.25	0.56:1.44	296652	Histone-lysine N-methyltransferase, H3 lysine-36 specific OS=Homo sapiens OX=9606 GN=NSD1 PE=1 SV=1
1803	true	Q7L014|DDX46_HUMAN	1.31	10.96	11	9	Acetylation (N-term); Carbamidomethylation; Oxidation (M)	1.2379786E7	1346814.4	2.4590452E7	3.1970724E7	618944.44	4.3320496E7	2619109.0	990316.5	9233414.0	1.685159E7	2.7592092E7	5143650.5	0.84:0.09:1.67:2.17:0.04:2.94:0.18:0.07:0.63:1.14:1.87:0.35	2.1062512E7	1.1484855E7	1.29:0.71	117362	Probable ATP-dependent RNA helicase DDX46 OS=Homo sapiens OX=9606 GN=DDX46 PE=1 SV=2
3768	true	P54105|ICLN_HUMAN	2.09	13.50	3	2		352631.03	460632.25	276823.2	975096.4	348973.06	1241813.8	512387.3	184949.17	326742.5	496770.0	1028467.75	420821.16	0.64:0.83:0.50:1.77:0.63:2.25:0.93:0.33:0.59:0.90:1.86:0.76	609328.3	495023.0	1.10:0.90	26215	Methylosome subunit pICln OS=Homo sapiens OX=9606 GN=CLNS1A PE=1 SV=1
2918	true	Q01628|IFM3_HUMAN	9.40	48.87	5	3	Acetylation (N-term); Oxidation (M)	1233190.0	3220189.5	1450668.6	1148813.0	3878412.2	6549093.5	6553305.0	3650225.2	1755347.9	5168991.0	1.9579872E7	3740919.5	0.26:0.67:0.30:0.24:0.80:1.36:1.36:0.76:0.36:1.07:4.06:0.77	3280622.5	8048304.0	0.58:1.42	14632	Interferon-induced transmembrane protein 3 OS=Homo sapiens OX=9606 GN=IFITM3 PE=1 SV=2
902	true	P14550|AK1A1_HUMAN	2.58	47.38	30	14	Acetylation (N-term); Carbamidomethylation; Oxidation (M)	4.6328448E7	5.3157684E7	7.2511352E7	7.7749696E7	7.042012E7	7.3803984E7	7.9368896E7	6.1997376E7	4.705066E7	8.8028888E7	8.6142512E7	6.6480792E7	0.68:0.78:1.06:1.13:1.03:1.08:1.16:0.90:0.69:1.28:1.26:0.97	6.5661884E7	7.151152E7	0.96:1.04	36573	Aldo-keto reductase family 1 member A1 OS=Homo sapiens OX=9606 GN=AKR1A1 PE=1 SV=3
2417	true	Q8N1F7|NUP93_HUMAN	2.13	9.04	9	6	Acetylation (N-term)	952904.75	2371731.8	1701377.5	1470266.1	2496731.8	2548768.0	1673497.4	2905563.2	1209846.1	2370350.5	2532560.5	1940867.4	0.47:1.18:0.84:0.73:1.24:1.27:0.83:1.44:0.60:1.18:1.26:0.96	2053069.2	2163441.0	0.97:1.03	93488	Nuclear pore complex protein Nup93 OS=Homo sapiens OX=9606 GN=NUP93 PE=1 SV=2
654	true	O95834|EMAL2_HUMAN	6.63	40.68	34	20	Acetylation (N-term); Carbamidomethylation; Oxidation (M)	2.0567748E7	7.2396147E8	2.4868062E7	1.43870899E9	1.77970202E9	1.77231E7	1.66884083E9	1.81800602E9	1.42994726E9	2.2059922E7	1.35749235E9	1.22476275E9	0.02:0.75:0.03:1.50:1.85:0.02:1.74:1.89:1.49:0.02:1.41:1.28	6.6772787E8	1.25358835E9	0.70:1.30	70679	Echinoderm microtubule-associated protein-like 2 OS=Homo sapiens OX=9606 GN=EML2 PE=1 SV=1
3437	true	O60524|NEMF_HUMAN	6.37	2.79	5	3	Deamidation (NQ)	143841.23	832309.9	7.9245216E7	1308903.6	1824852.2	458251.06	176114.58	1.9816732E7	481515.7	7.4290056E7	5.9794772E7	7.018852E7	0.02:0.03:3.08:0.05:0.07:0.02:0.02:0.77:0.02:2.89:2.33:2.73	1.4040065E7	3.756198E7	0.54:1.46	122954	Nuclear export mediator factor NEMF OS=Homo sapiens OX=9606 GN=NEMF PE=1 SV=4
540	false	Q99880|H2B1L_HUMAN	3.39	7.94	23	2		6.0699484E7	3.090616E7	9.4888448E7	2957438.2	7.0621808E7	6.2137892E7	7.8718552E7	1.18030192E8	1.4120601E7	7.6046368E7	5.3278856E7	7.1103272E7	0.99:0.51:1.55:0.05:1.16:1.02:1.29:1.93:0.23:1.24:0.87:1.16	5.3701872E7	6.854964E7	0.88:1.12	13952	Histone H2B type 1-L OS=Homo sapiens OX=9606 GN=H2BC13 PE=1 SV=3
3086	true	Q9BTE6|AASD1_HUMAN	8.34	7.28	2	2		1176973.5	1146944.9	1524376.8	1666123.2	1426785.0	1178106.6	92530.26	346444.94	766751.7	896320.4	1587194.8	2013349.8	1.02:1.00:1.32:1.45:1.24:1.02:0.08:0.30:0.67:0.78:1.38:1.75	1353218.2	1055295.4	1.12:0.88	45480	Alanyl-tRNA editing protein Aarsd1 OS=Homo sapiens OX=9606 GN=AARSD1 PE=1 SV=2
3313	true	Q9UKI2|BORG2_HUMAN	2.81	16.54	3	3	Carbamidomethylation	655544.44	4231081.5	1182609.5	7921103.5	1148166.1	578216.75	447454.06	1235127.5	571393.5	6677974.0	1009464.5	810368.9	0.30:1.92:0.54:3.59:0.52:0.26:0.20:0.56:0.26:3.03:0.46:0.37	2619453.5	1791963.8	1.19:0.81	27678	Cdc42 effector protein 3 OS=Homo sapiens OX=9606 GN=CDC42EP3 PE=1 SV=1
3674	true	O00635|TRI38_HUMAN	2.31	2.15	1	1	Carbamidomethylation	119098.72	172129.77	100076.68	0.0	209554.4	168414.17	142616.4	146032.05	131253.62	143825.81	379044.88	150484.69	0.77:1.11:0.64:0.00:1.35:1.09:0.92:0.94:0.85:0.93:2.44:0.97	153854.75	182209.58	0.92:1.08	53416	E3 ubiquitin-protein ligase TRIM38 OS=Homo sapiens OX=9606 GN=TRIM38 PE=1 SV=1
3255	true	Q9BWJ5|SF3B5_HUMAN	5.89	45.35	3	3	Carbamidomethylation	784067.9	1275066.5	1830409.5	1649970.2	1823968.9	1941838.5	1401075.8	2343990.0	1005069.8	1876161.5	3796201.2	2516974.2	0.42:0.69:0.99:0.89:0.98:1.05:0.76:1.26:0.54:1.01:2.05:1.36	1741465.6	2343439.0	0.85:1.15	10135	Splicing factor 3B subunit 5 OS=Homo sapiens OX=9606 GN=SF3B5 PE=1 SV=1
193	true	Q01518|CAP1_HUMAN	7.85	58.95	53	28	Acetylation (N-term); Carbamidomethylation; Deamidation (NQ); Oxidation (M)	1.93185424E8	2.50988928E8	4.02245504E8	3.07433152E8	3.58188544E8	3.72034944E8	3.6413824E8	3.7150176E8	2.3357512E8	4.29207392E8	5.01481728E8	5.15725376E8	0.54:0.70:1.12:0.86:1.00:1.04:1.02:1.04:0.65:1.20:1.40:1.44	3.14193312E8	4.04116544E8	0.87:1.13	51901	Adenylyl cyclase-associated protein 1 OS=Homo sapiens OX=9606 GN=CAP1 PE=1 SV=5
491	true	Q16363|LAMA4_HUMAN	0.38	18.98	38	27	Carbamidomethylation; Deamidation (NQ); Oxidation (M)	8723300.0	9377946.0	7289167.0	4176139.0	2.6788098E7	4521647.5	1.1182111E7	8862274.0	3461017.2	4839912.5	2.7448712E7	5060696.5	0.86:0.92:0.72:0.41:2.64:0.45:1.10:0.87:0.34:0.48:2.71:0.50	1.0462856E7	1.0271618E7	1.01:0.99	202524	Laminin subunit alpha-4 OS=Homo sapiens OX=9606 GN=LAMA4 PE=1 SV=4
182	true	P06737|PYGL_HUMAN	2.68	37.78	62	27	Acetylation (N-term); Carbamidomethylation; Deamidation (NQ); Oxidation (M)	1.2147345E7	1.2917528E7	1.6522467E7	1.6094883E7	1.5141856E7	1.1534617E7	1.0126476E7	1.2448754E7	7941254.5	1.2589426E7	1.9030658E7	1.7341028E7	0.89:0.95:1.21:1.18:1.11:0.84:0.74:0.91:0.58:0.92:1.39:1.27	1.4220724E7	1.3561314E7	1.02:0.98	97149	Glycogen phosphorylase, liver form OS=Homo sapiens OX=9606 GN=PYGL PE=1 SV=4
1472	true	Q13098|CSN1_HUMAN	1.99	22.81	14	9	Carbamidomethylation; Deamidation (NQ)	7269108.5	6937056.0	8189816.5	2.510414E7	1.2424068E7	8234082.5	1.0796126E7	1.2856293E7	7308522.0	1.0662258E7	1.2269989E7	1.5601942E7	0.63:0.60:0.71:2.19:1.08:0.72:0.94:1.12:0.64:0.93:1.07:1.36	1.1359712E7	1.1693248E7	0.99:1.01	55537	COP9 signalosome complex subunit 1 OS=Homo sapiens OX=9606 GN=GPS1 PE=1 SV=4
1895	true	P49961|ENTP1_HUMAN	12.24	15.29	8	6	Carbamidomethylation; Deamidation (NQ); Oxidation (M)	1.1193346E7	5333408.0	1.0647228E7	4875371.0	1.2878241E7	9562808.0	1.8698698E7	1.5207979E7	1.5165811E7	1.0140133E7	7866262.0	1.7739992E7	0.96:0.46:0.92:0.42:1.11:0.82:1.61:1.31:1.31:0.87:0.68:1.53	9113754.0	1.418203E7	0.78:1.22	57965	Ectonucleoside triphosphate diphosphohydrolase 1 OS=Homo sapiens OX=9606 GN=ENTPD1 PE=1 SV=1
5425	true	P39210|MPV17_HUMAN	6.26	13.07	1	1		68663.34	521475.25	78427.914	258347.02	107934.76	111845.984	0.0	263064.6	789541.5	124036.234	240649.45	172737.17	0.30:2.29:0.34:1.13:0.47:0.49:0.00:1.15:3.46:0.54:1.06:0.76	191115.72	318005.78	0.75:1.25	19733	Protein Mpv17 OS=Homo sapiens OX=9606 GN=MPV17 PE=1 SV=1
2665	true	P05109|S10A8_HUMAN	0.25	47.31	8	5	Carbamidomethylation	1.7263538E7	3.68088736E8	9.0225632E7	6915344.5	4.9756616E7	2.5322964E7	1.2469051E7	1.8014904E7	4.6025244E7	1.10646856E8	7.1180072E7	8.2328032E7	0.23:4.92:1.21:0.09:0.66:0.34:0.17:0.24:0.61:1.48:0.95:1.10	9.373872E7	5.7035996E7	1.24:0.76	10835	Protein S100-A8 OS=Homo sapiens OX=9606 GN=S100A8 PE=1 SV=1
1194	true	P30040|ERP29_HUMAN	3.15	46.36	23	10	Carbamidomethylation; Deamidation (NQ); Oxidation (M)	1.4180098E7	1.5376654E7	1.8743178E7	1.7148018E7	2.360493E7	1.6706668E7	1.9903428E7	3.1784334E7	1.0855774E7	1.5577548E7	2.1601606E7	2.5041672E7	0.74:0.80:0.98:0.89:1.23:0.87:1.04:1.65:0.57:0.81:1.12:1.30	1.7626592E7	2.079406E7	0.92:1.08	28993	Endoplasmic reticulum resident protein 29 OS=Homo sapiens OX=9606 GN=ERP29 PE=1 SV=4
1069	false	P54646|AAPK2_HUMAN	14.64	7.25	3	3	Oxidation (M)	3207717.5	2934516.8	5184939.5	2385031.0	5040484.0	4254238.5	4083145.5	6557604.0	4564988.0	7500435.0	4507455.0	7398679.5	0.67:0.61:1.08:0.50:1.05:0.89:0.85:1.37:0.95:1.56:0.94:1.54	3878189.2	5993663.5	0.79:1.21	62320	5'-AMP-activated protein kinase catalytic subunit alpha-2 OS=Homo sapiens OX=9606 GN=PRKAA2 PE=1 SV=2
2750	true	Q9GZT8|NIF3L_HUMAN	2.54	15.92	4	4		2847957.8	1735118.5	4767436.0	1.9891442E7	2058475.4	3204653.5	507894.3	5397773.5	3691568.2	4908663.0	2159534.0	4424547.0	0.61:0.37:1.03:4.29:0.44:0.69:0.11:1.17:0.80:1.06:0.47:0.96	5750847.0	3514996.8	1.24:0.76	41968	NIF3-like protein 1 OS=Homo sapiens OX=9606 GN=NIF3L1 PE=1 SV=2
594	true	P05156|CFAI_HUMAN	0.81	38.77	23	18	Carbamidomethylation; Deamidation (NQ); Oxidation (M)	1.4595365E7	1.3543402E7	2.7584064E7	1.7484044E7	2.3261592E7	1.3352332E7	1.7128936E7	1.5164116E7	1.3876024E7	1.0944516E7	1.7352934E7	3.3364416E7	0.80:0.75:1.52:0.96:1.28:0.74:0.94:0.84:0.77:0.60:0.96:1.84	1.8320578E7	1.7971824E7	1.01:0.99	65750	Complement factor I OS=Homo sapiens OX=9606 GN=CFI PE=1 SV=2
235	true	P19823|ITIH2_HUMAN	14.07	36.36	66	30	Acetylation (N-term); Carbamidomethylation; Deamidation (NQ); Oxidation (M)	7.3520984E7	8.5607344E7	6.0245944E7	1.25428288E8	1.80061808E8	1.29290528E8	8.8804352E7	8.3095592E7	4.2972752E7	3.3685024E7	7.8081536E7	4.59278E7	0.86:1.00:0.70:1.47:2.10:1.51:1.04:0.97:0.50:0.39:0.91:0.54	1.09981888E8	6.4342656E7	1.26:0.74	106463	Inter-alpha-trypsin inhibitor heavy chain H2 OS=Homo sapiens OX=9606 GN=ITIH2 PE=1 SV=2
2187	true	P16035|TIMP2_HUMAN	0.07	33.64	7	7	Acetylation (N-term); Carbamidomethylation; Oxidation (M)	9.4107736E7	6218576.5	1.32766576E8	2078335.2	7963075.0	1.98709232E8	2341708.5	6139164.5	1.3105164E8	8.8118784E7	6369802.0	2.09704336E8	1.28:0.08:1.80:0.03:0.11:2.69:0.03:0.08:1.78:1.19:0.09:2.84	7.3640592E7	7.395424E7	1.00:1.00	24399	Metalloproteinase inhibitor 2 OS=Homo sapiens OX=9606 GN=TIMP2 PE=1 SV=2
294	true	P31939|PUR9_HUMAN	1.01	66.39	49	30	Carbamidomethylation; Deamidation (NQ); Oxidation (M)	3.282302E7	2.0128716E7	3.1899264E8	5899351.5	1.0544297E7	3.6414224E7	3.720222E7	1.644381E7	9171848.0	2.00858832E8	3.7243016E7	3.5649136E7	0.52:0.32:5.03:0.09:0.17:0.57:0.59:0.26:0.14:3.17:0.59:0.56	7.0800376E7	5.6094812E7	1.12:0.88	64616	Bifunctional purine biosynthesis protein ATIC OS=Homo sapiens OX=9606 GN=ATIC PE=1 SV=3
3000	true	O95070|YIF1A_HUMAN	0.27	13.31	3	3	Acetylation (N-term); Oxidation (M)	241036.33	460936.5	598280.0	1498168.5	580834.75	9495487.0	3498191.0	485639.0	478916.53	718437.56	687428.06	1032260.2	0.15:0.28:0.36:0.91:0.35:5.76:2.12:0.29:0.29:0.44:0.42:0.63	2279083.0	1190094.2	1.31:0.69	32011	Protein YIF1A OS=Homo sapiens OX=9606 GN=YIF1A PE=1 SV=2
2049	false	P84074|HPCA_HUMAN	4.73	6.74	6	1	Carbamidomethylation	171114.88	96405.73	39671.445	227767.58	326987.72	206086.84	195944.28	1700474.1	676017.44	121956.766	34618.918	524181.5	0.48:0.27:0.11:0.63:0.91:0.57:0.54:4.72:1.88:0.34:0.10:1.46	178005.7	542198.8	0.49:1.51	22427	Neuron-specific calcium-binding protein hippocalcin OS=Homo sapiens OX=9606 GN=HPCA PE=1 SV=2
3537	true	Q92804|RBP56_HUMAN	8.53	3.04	3	1	Carbamidomethylation	54676.99	327102.28	476969.3	288413.8	392973.94	1118167.0	1926450.4	1313914.9	158631.38	447373.1	877539.0	1402653.5	0.07:0.45:0.65:0.39:0.54:1.53:2.63:1.79:0.22:0.61:1.20:1.92	569178.25	1148268.2	0.66:1.34	61830	TATA-binding protein-associated factor 2N OS=Homo sapiens OX=9606 GN=TAF15 PE=1 SV=1
1419	true	P08493|MGP_HUMAN	0.34	33.01	14	4	Carbamidomethylation; Deamidation (NQ); Oxidation (M)	6.875884E7	1.22119984E8	6.9802912E7	6.8497888E7	6.9711096E7	1.07678536E8	3.700892E7	4.1151868E7	1.0118576E8	1.79519344E8	1.26150472E8	7.343004E7	0.77:1.38:0.79:0.77:0.79:1.21:0.42:0.46:1.14:2.02:1.42:0.83	8.4657616E7	9.3370056E7	0.95:1.05	12353	Matrix Gla protein OS=Homo sapiens OX=9606 GN=MGP PE=1 SV=2
3881	true	Q13201|MMRN1_HUMAN	1.92	2.04	2	2		37890.68	22534.35	279035.03	165595.92	169235.02	218969.38	197996.42	12733.238	357574.1	438339.47	199149.31	127040.266	0.20:0.12:1.50:0.89:0.91:1.18:1.07:0.07:1.93:2.36:1.07:0.68	180256.28	241958.05	0.85:1.15	138110	Multimerin-1 OS=Homo sapiens OX=9606 GN=MMRN1 PE=1 SV=3
902	false	Q96JD6|AKCL2_HUMAN	4.68	2.50	1	1		2369442.0	6928775.0	1330039.0	711962.56	2452552.0	968212.1	3389923.2	1292015.2	3092674.2	1793290.9	3877270.0	3880042.5	0.89:2.59:0.50:0.27:0.92:0.36:1.27:0.48:1.16:0.67:1.45:1.45	2460163.8	2887536.0	0.92:1.08	36589	1,5-anhydro-D-fructose reductase OS=Homo sapiens OX=9606 GN=AKR1E2 PE=1 SV=2
2219	true	P18433|PTPRA_HUMAN	0.93	7.36	7	5	Carbamidomethylation	6.7532512E7	9519861.0	1.5547246E7	1805178.9	1869102.0	2.6607794E7	4.7875668E7	4584305.5	4.991504E7	1.9370462E7	2114395.2	6591655.0	3.20:0.45:0.74:0.09:0.09:1.26:2.27:0.22:2.36:0.92:0.10:0.31	2.0750634E7	2.2019022E7	0.97:1.03	90719	Receptor-type tyrosine-protein phosphatase alpha OS=Homo sapiens OX=9606 GN=PTPRA PE=1 SV=3
3827	true	Q9HAV7|GRPE1_HUMAN	6.10	5.07	1	1		0.0	0.0	0.0	0.0	518254.5	110309.16	211712.14	182069.1	60839.54	95355.06	32499.523	0.0	0.00:0.00:0.00:0.00:5.14:1.09:2.10:1.80:0.60:0.94:0.32:0.00	314281.8	116495.07	1.46:0.54	24279	GrpE protein homolog 1, mitochondrial OS=Homo sapiens OX=9606 GN=GRPEL1 PE=1 SV=2
2832	true	A0A075B6K5|LV39_HUMAN	8.43	23.48	5	2	Deamidation (NQ)	1.1630679E7	7469964.0	1.0023929E7	1.0871353E7	1.0419733E7	4.5901564E7	8847785.0	8347571.0	6873385.5	4750103.0	1.1044789E7	1.0598472E7	0.95:0.61:0.82:0.89:0.85:3.75:0.72:0.68:0.56:0.39:0.90:0.87	1.605287E7	8410351.0	1.31:0.69	12332	Immunoglobulin lambda variable 3-9 OS=Homo sapiens OX=9606 GN=IGLV3-9 PE=3 SV=1
2576	true	P01116|RASK_HUMAN	10.42	4.76	6	1		2082513.9	1487014.2	1476117.2	692508.25	1361252.8	1118975.5	180181.31	1566662.0	314158.97	442815.88	1662937.9	858862.94	1.89:1.35:1.34:0.63:1.23:1.01:0.16:1.42:0.28:0.40:1.51:0.78	1369730.2	940680.9	1.19:0.81	21656	GTPase KRas OS=Homo sapiens OX=9606 GN=KRAS PE=1 SV=1
1907	true	O43837|IDH3B_HUMAN	7.84	20.78	5	5	Deamidation (NQ)	2.5807142E7	2.291835E7	5.2829912E7	1.487402E7	2.8466592E7	2.41437E7	851623.2	2899727.0	812931.4	5.0941752E7	3.360636E7	5.0250956E7	1.00:0.89:2.06:0.58:1.11:0.94:0.03:0.11:0.03:1.98:1.31:1.96	2.8173286E7	2.3227224E7	1.10:0.90	42184	Isocitrate dehydrogenase [NAD] subunit beta, mitochondrial OS=Homo sapiens OX=9606 GN=IDH3B PE=1 SV=2
2632	true	P49418|AMPH_HUMAN	6.88	9.50	5	4		1176487.9	684481.25	1405099.4	1366670.6	1192016.4	1903094.1	635353.2	1654076.1	3541982.8	1325946.6	2479817.2	3194060.5	0.69:0.40:0.82:0.80:0.70:1.11:0.37:0.97:2.07:0.77:1.45:1.86	1505951.0	2327274.8	0.79:1.21	76257	Amphiphysin OS=Homo sapiens OX=9606 GN=AMPH PE=1 SV=1
3520	true	Q9H6U6|BCAS3_HUMAN	9.35	4.31	5	3		368803.53	1027285.1	1090390.0	725177.6	541576.25	522055.28	684083.0	1137623.0	631917.75	2392062.5	997509.9	1.5422609E7	0.17:0.48:0.51:0.34:0.25:0.25:0.32:0.53:0.30:1.12:0.47:7.25	712548.0	3544300.8	0.33:1.67	101237	Breast carcinoma-amplified sequence 3 OS=Homo sapiens OX=9606 GN=BCAS3 PE=1 SV=3
3862	true	O96007|MOC2B_HUMAN	4.96	18.62	3	2		1013685.2	682821.9	459474.6	5336795.5	128713.59	216630.17	58523.742	43820.73	389101.7	678765.0	551179.75	1039838.44	1.15:0.77:0.52:6.04:0.15:0.25:0.07:0.05:0.44:0.77:0.62:1.18	1539296.8	512254.2	1.50:0.50	20944	Molybdopterin synthase catalytic subunit OS=Homo sapiens OX=9606 GN=MOCS2 PE=1 SV=1
2382	true	P16455|MGMT_HUMAN	0.28	38.65	11	6	Acetylation (N-term); Carbamidomethylation; Deamidation (NQ)	3164083.5	1584152.4	3365579.5	2420758.0	3400934.5	3455375.2	1195593.0	6624554.0	1484527.6	2305311.0	3654461.8	4199094.5	1.03:0.52:1.10:0.79:1.11:1.13:0.39:2.16:0.48:0.75:1.19:1.37	2966150.0	3390600.0	0.93:1.07	21646	Methylated-DNA--protein-cysteine methyltransferase OS=Homo sapiens OX=9606 GN=MGMT PE=1 SV=1
965	true	Q92974|ARHG2_HUMAN	0.57	21.81	22	16	Carbamidomethylation; Deamidation (NQ)	3238969.5	1311022.6	3809012.5	3047114.0	4392778.0	7466786.5	8194104.0	2304343.0	1373484.2	8627950.0	2562540.8	4049890.0	0.77:0.31:0.91:0.73:1.05:1.78:1.95:0.55:0.33:2.06:0.61:0.96	4173733.2	4918035.5	0.92:1.08	111543	Rho guanine nucleotide exchange factor 2 OS=Homo sapiens OX=9606 GN=ARHGEF2 PE=1 SV=4
2276	true	Q96PU8|QKI_HUMAN	3.77	24.63	6	6		1199998.9	1779232.4	1811061.2	1874808.1	3001774.8	1041393.25	1559264.0	974475.5	4193921.0	1939144.6	1996757.8	3534117.0	0.58:0.86:0.87:0.90:1.45:0.50:0.75:0.47:2.02:0.93:0.96:1.70	1784711.5	2420676.8	0.85:1.15	37671	Protein quaking OS=Homo sapiens OX=9606 GN=QKI PE=1 SV=1
3761	true	P0CG08|GPHRB_HUMAN	0.68	2.64	1	1	Deamidation (NQ)	1183270.2	271565.0	7487421.0	1809697.1	1.2520016E7	1.136658E7	1459639.8	415894.56	4450988.5	6538336.5	7187681.5	2063266.2	0.25:0.06:1.58:0.38:2.65:2.40:0.31:0.09:0.94:1.38:1.52:0.44	5773091.5	3685968.0	1.22:0.78	52917	Golgi pH regulator B OS=Homo sapiens OX=9606 GN=GPR89B PE=1 SV=1
2948	true	Q9BQI0|AIF1L_HUMAN	0.11	23.33	3	3	Oxidation (M)	1382949.9	904148.0	2039373.4	875369.75	2301893.2	1473511.0	288029.3	1028541.1	2566948.5	2060017.1	1708840.0	2623358.5	0.86:0.56:1.27:0.55:1.43:0.92:0.18:0.64:1.60:1.28:1.07:1.64	1496207.6	1873559.0	0.89:1.11	17068	Allograft inflammatory factor 1-like OS=Homo sapiens OX=9606 GN=AIF1L PE=1 SV=1
1835	true	Q12907|LMAN2_HUMAN	3.62	30.90	10	8	Carbamidomethylation	3545816.0	9005145.0	7090240.0	6124286.0	7.505532E7	5916025.5	1.9707526E7	2.643641E7	5217158.0	7743000.0	3.1102528E7	1.2207699E7	0.20:0.52:0.41:0.35:4.31:0.34:1.13:1.52:0.30:0.44:1.78:0.70	2.358364E7	2.0268544E7	1.08:0.92	40229	Vesicular integral-membrane protein VIP36 OS=Homo sapiens OX=9606 GN=LMAN2 PE=1 SV=1
1380	true	O75382|TRIM3_HUMAN	1.01	15.59	12	9	Carbamidomethylation; Deamidation (NQ)	2.0864374E7	696282.8	1067261.6	1304513.0	1.8194972E7	2.723783E7	3.4420592E7	1380929.5	8964166.0	2.8669528E7	1565837.8	2325823.8	1.71:0.06:0.09:0.11:1.49:2.23:2.82:0.11:0.73:2.35:0.13:0.19	1.1560872E7	1.2887813E7	0.95:1.05	80830	Tripartite motif-containing protein 3 OS=Homo sapiens OX=9606 GN=TRIM3 PE=1 SV=2
120	true	P04350|TBB4A_HUMAN	4.84	2.70	59	1		509468.44	2321297.5	770157.1	1506494.5	3872219.8	1879753.1	1102592.9	2479695.5	722679.94	1487990.1	1225096.1	71584.87	0.34:1.55:0.51:1.01:2.59:1.26:0.74:1.66:0.48:0.99:0.82:0.05	1879136.8	1255792.5	1.20:0.80	49586	Tubulin beta-4A chain OS=Homo sapiens OX=9606 GN=TUBB4A PE=1 SV=2
847	true	Q8WVM8|SCFD1_HUMAN	7.92	35.36	22	16	Acetylation (N-term); Carbamidomethylation; Deamidation (NQ); Oxidation (M)	1.1583569E7	9160976.0	1.4240746E7	9819330.0	1.158607E7	1.3735015E7	1.2274511E7	1.749326E7	9078509.0	1.3995926E7	1.6900308E7	1.5694141E7	0.89:0.71:1.10:0.76:0.89:1.06:0.95:1.35:0.70:1.08:1.30:1.21	1.1735649E7	1.5119646E7	0.87:1.13	72380	Sec1 family domain-containing protein 1 OS=Homo sapiens OX=9606 GN=SCFD1 PE=1 SV=4
1777	true	Q96KG9|SCYL1_HUMAN	4.44	14.48	10	9	Carbamidomethylation	2006425.2	1222863.5	2560687.0	1323574.1	3100180.5	2899264.8	1541204.2	2493025.0	1744001.6	3453300.2	3240298.8	3547325.2	0.83:0.50:1.05:0.55:1.28:1.19:0.63:1.03:0.72:1.42:1.33:1.46	2332398.8	2715707.2	0.92:1.08	89631	N-terminal kinase-like protein OS=Homo sapiens OX=9606 GN=SCYL1 PE=1 SV=1
1212	true	Q9Y305|ACOT9_HUMAN	6.40	33.03	18	12	Acetylation (N-term); Carbamidomethylation; Deamidation (NQ)	7742263.0	1.0972244E7	1.1230142E7	9016396.0	1.0773399E7	9521267.0	1.5861999E7	9727804.0	6693718.0	1.0165988E7	2.0437612E7	1.6380221E7	0.67:0.95:0.97:0.78:0.93:0.82:1.37:0.84:0.58:0.88:1.77:1.42	9875952.0	1.3211224E7	0.86:1.14	49902	Acyl-coenzyme A thioesterase 9, mitochondrial OS=Homo sapiens OX=9606 GN=ACOT9 PE=1 SV=2
2194	true	P11310|ACADM_HUMAN	3.11	19.00	10	7	Acetylation (N-term)	7546283.0	6123744.0	8634531.0	1.0087644E7	3.5949744E7	6633225.0	1.3688766E7	2.1720226E7	9406228.0	8670555.0	2.03679E7	7836645.5	0.58:0.47:0.66:0.77:2.75:0.51:1.05:1.66:0.72:0.66:1.56:0.60	1.2495861E7	1.3615054E7	0.96:1.04	46588	Medium-chain specific acyl-CoA dehydrogenase, mitochondrial OS=Homo sapiens OX=9606 GN=ACADM PE=1 SV=1
2768	true	Q96N67|DOCK7_HUMAN	1.44	2.66	4	4	Carbamidomethylation; Oxidation (M)	241768.23	588782.1	1284509.5	1545774.5	1264713.8	1331586.5	900060.6	2251380.0	368372.22	1184664.1	1319063.9	955599.5	0.22:0.53:1.16:1.40:1.15:1.21:0.82:2.04:0.33:1.07:1.20:0.87	1042855.75	1163190.1	0.95:1.05	242561	Dedicator of cytokinesis protein 7 OS=Homo sapiens OX=9606 GN=DOCK7 PE=1 SV=4
3386	true	Q96N66|MBOA7_HUMAN	14.59	8.69	3	3	Carbamidomethylation	707415.44	1373017.6	734420.6	1214744.6	1673538.6	1298445.8	1601302.0	3578805.5	1534784.1	1378056.6	1679408.9	1749612.4	0.46:0.89:0.48:0.79:1.08:0.84:1.04:2.32:0.99:0.89:1.09:1.13	1166930.5	2014136.0	0.73:1.27	52765	Lysophospholipid acyltransferase 7 OS=Homo sapiens OX=9606 GN=MBOAT7 PE=1 SV=2
155	false	Q15195|PLGA_HUMAN	1.60	14.58	3	2		3814811.5	5353607.5	2299193.0	3650247.8	3549803.0	3623710.5	991164.4	6667590.0	5309769.0	2860822.5	4420565.0	2375442.5	1.02:1.43:0.61:0.98:0.95:0.97:0.26:1.78:1.42:0.76:1.18:0.63	3942224.2	3947203.0	1.00:1.00	10915	Plasminogen-like protein A OS=Homo sapiens OX=9606 GN=PLGLA PE=2 SV=1
7	true	P35555|FBN1_HUMAN	5.81	54.82	205	114	Acetylation (N-term); Carbamidomethylation; Deamidation (NQ); Oxidation (M)	1.32157264E8	2.21056928E8	2.41084768E8	1.4509392E8	4.16461792E8	2.34461216E8	2.26967824E8	2.35830912E8	2.00128496E8	2.2347408E8	5.9999565E8	3.94660672E8	0.48:0.81:0.88:0.53:1.53:0.86:0.83:0.87:0.73:0.82:2.20:1.45	2.3301416E8	3.18126752E8	0.85:1.15	312298	Fibrillin-1 OS=Homo sapiens OX=9606 GN=FBN1 PE=1 SV=4
361	true	Q6WCQ1|MPRIP_HUMAN	1.27	40.78	42	30	Acetylation (N-term); Carbamidomethylation; Deamidation (NQ); Oxidation (M)	1.332652E7	3.315129E7	2.3814576E7	1.0467761E7	1.0765458E7	1.0615585E7	6914944.0	2.6628328E7	1.4437678E7	2.1168456E7	1.6734304E7	2.3465322E7	0.76:1.88:1.35:0.59:0.61:0.60:0.39:1.51:0.82:1.20:0.95:1.33	1.7287846E7	1.8925656E7	0.95:1.05	116533	Myosin phosphatase Rho-interacting protein OS=Homo sapiens OX=9606 GN=MPRIP PE=1 SV=3
1407	true	P48556|PSMD8_HUMAN	1.12	28.57	10	10	Acetylation (N-term)	2646753.2	4771346.5	3690429.5	3691197.5	2.8887946E7	2221006.8	2110531.0	2.0619704E7	3222247.2	5019198.5	6253380.5	6052904.5	0.36:0.64:0.50:0.50:3.89:0.30:0.28:2.77:0.43:0.68:0.84:0.81	9559452.0	7484606.0	1.12:0.88	39612	26S proteasome non-ATPase regulatory subunit 8 OS=Homo sapiens OX=9606 GN=PSMD8 PE=1 SV=2
4999	true	A0A0C4DH67|KV108_HUMAN	0.92	13.91	3	1		305807.0	1972347.4	85153.81	680984.0	157641.38	1849744.8	282183.25	192488.28	317106.44	2371902.8	632347.0	144836.45	0.41:2.63:0.11:0.91:0.21:2.47:0.38:0.26:0.42:3.17:0.84:0.19	894620.0	687039.56	1.13:0.87	12537	Immunoglobulin kappa variable 1-8 OS=Homo sapiens OX=9606 GN=IGKV1-8 PE=3 SV=1
346	true	P26599|PTBP1_HUMAN	15.35	51.04	28	15	Acetylation (N-term); Carbamidomethylation; Deamidation (NQ); Oxidation (M)	3.3954804E7	3.7649376E7	4.6785812E7	3.3632156E7	4.810616E7	3.9664548E7	5.8585E7	5.6548968E7	3.4637364E7	4.850972E7	5.8908424E7	7.1492568E7	0.72:0.79:0.99:0.71:1.02:0.84:1.24:1.19:0.73:1.02:1.24:1.51	4.0083064E7	5.7412136E7	0.82:1.18	57221	Polypyrimidine tract-binding protein 1 OS=Homo sapiens OX=9606 GN=PTBP1 PE=1 SV=1
2660	true	Q13336|UT1_HUMAN	1.56	11.57	7	5	Acetylation (N-term); Carbamidomethylation	8208804.5	5801990.5	1.2078392E7	5167159.5	9645082.0	5054864.0	5805381.5	4314228.5	6507788.5	1.2414415E7	1.7150804E7	7685071.0	0.99:0.70:1.45:0.62:1.16:0.61:0.70:0.52:0.78:1.49:2.06:0.92	7659382.0	8979615.0	0.92:1.08	42528	Urea transporter 1 OS=Homo sapiens OX=9606 GN=SLC14A1 PE=1 SV=2
2020	true	P0DOY3|IGLC3_HUMAN	15.51	9.43	14	1		2.45266176E8	2.99044352E8	2.26526304E8	4.21961024E8	2.29185056E8	2.1471696E8	1.01111824E8	7.0606024E7	1.72791408E8	1.67609472E8	3.48752256E8	8.8092696E7	1.14:1.39:1.05:1.96:1.06:1.00:0.47:0.33:0.80:0.78:1.62:0.41	2.72783296E8	1.58160624E8	1.27:0.73	11266	Immunoglobulin lambda constant 3 OS=Homo sapiens OX=9606 GN=IGLC3 PE=1 SV=1
3590	true	P14780|MMP9_HUMAN	3.00	4.38	2	2		146097.97	2700964.0	690131.06	102413.266	631231.2	501729.28	0.0	235711.75	3466794.2	1066516.0	418324.06	0.0	0.18:3.25:0.83:0.12:0.76:0.60:0.00:0.28:4.18:1.28:0.50:0.00	1222135.2	1614715.1	0.86:1.14	78458	Matrix metalloproteinase-9 OS=Homo sapiens OX=9606 GN=MMP9 PE=1 SV=3
2668	true	P08514|ITA2B_HUMAN	21.62	6.83	5	5	Carbamidomethylation	875450.25	543328.5	855594.4	1013002.9	609651.6	619329.94	524696.25	295321.62	399914.7	437645.78	481693.53	619074.25	1.44:0.90:1.41:1.67:1.01:1.02:0.87:0.49:0.66:0.72:0.79:1.02	851515.25	579720.7	1.19:0.81	113377	Integrin alpha-IIb OS=Homo sapiens OX=9606 GN=ITGA2B PE=1 SV=3
4023	true	P30530|UFO_HUMAN	3.71	3.02	3	2	Carbamidomethylation	639906.56	385548.5	797589.44	924391.9	356665.12	121406.87	438470.94	1291326.8	118299.16	319479.03	173423.86	215720.06	1.33:0.80:1.66:1.92:0.74:0.25:0.91:2.68:0.25:0.66:0.36:0.45	537584.75	426119.97	1.12:0.88	98337	Tyrosine-protein kinase receptor UFO OS=Homo sapiens OX=9606 GN=AXL PE=1 SV=4
1525	true	P62269|RS18_HUMAN	4.56	42.76	13	10	Carbamidomethylation; Deamidation (NQ)	2.1552906E7	2.2489452E7	3.5174088E7	2.8502536E7	2.6368518E7	3.4009316E7	2.2052732E7	2.6367052E7	1.8927442E7	4.3790236E7	5.1260484E7	6.3861408E7	0.66:0.68:1.07:0.87:0.80:1.03:0.67:0.80:0.58:1.33:1.56:1.94	2.8016136E7	3.7709892E7	0.85:1.15	17719	40S ribosomal protein S18 OS=Homo sapiens OX=9606 GN=RPS18 PE=1 SV=3
380	true	P00325|ADH1B_HUMAN	4.40	47.20	51	11	Acetylation (N-term); Carbamidomethylation; Deamidation (NQ); Oxidation (M)	2.88655904E8	3.28103392E8	3.7036912E8	6.210016E8	3.70774272E8	3.16236224E8	2.47705536E8	1.15295704E8	8.9650189E8	3.38579616E8	2.56306064E8	2.09830816E8	0.79:0.90:1.02:1.71:1.02:0.87:0.68:0.32:2.47:0.93:0.71:0.58	3.82751232E8	3.45651296E8	1.05:0.95	39855	All-trans-retinol dehydrogenase [NAD(+)] ADH1B OS=Homo sapiens OX=9606 GN=ADH1B PE=1 SV=2
4201	true	Q96ST3|SIN3A_HUMAN	7.29	1.81	3	2		254506.52	362535.9	456094.3	325667.4	935582.3	771247.8	530021.6	261191.14	93913.34	893813.94	24036.14	279298.84	0.59:0.84:1.05:0.75:2.16:1.78:1.23:0.60:0.22:2.07:0.06:0.65	517605.72	347045.84	1.20:0.80	145175	Paired amphipathic helix protein Sin3a OS=Homo sapiens OX=9606 GN=SIN3A PE=1 SV=2
1788	true	Q13510|ASAH1_HUMAN	3.40	24.56	13	8	Carbamidomethylation; Oxidation (M)	1.8852946E7	6376359.0	4936507.0	6943887.0	6198337.5	1.9756586E7	5.4512144E7	7076251.0	7208542.0	9966183.0	1.0500323E7	1.0953231E7	1.39:0.47:0.36:0.51:0.46:1.45:4.01:0.52:0.53:0.73:0.77:0.80	1.051077E7	1.670278E7	0.77:1.23	44660	Acid ceramidase OS=Homo sapiens OX=9606 GN=ASAH1 PE=1 SV=5
2922	true	O00154|BACH_HUMAN	0.22	14.74	5	4	Carbamidomethylation	1372862.8	1040308.1	1373540.5	5373445.5	1592675.8	1748738.8	849048.1	1064288.5	2152352.8	4193277.5	2349348.8	1736788.6	0.66:0.50:0.66:2.60:0.77:0.84:0.41:0.51:1.04:2.03:1.13:0.84	2083595.2	2057517.4	1.01:0.99	41796	Cytosolic acyl coenzyme A thioester hydrolase OS=Homo sapiens OX=9606 GN=ACOT7 PE=1 SV=3
1222	true	Q96HE7|ERO1A_HUMAN	3.68	28.85	15	11	Acetylation (N-term); Carbamidomethylation; Oxidation (M)	4661049.5	4547812.5	7404805.5	5638647.5	6784306.5	6857230.0	5092375.5	6192594.0	4580034.5	7046570.5	8972139.0	9297226.0	0.73:0.71:1.15:0.88:1.06:1.07:0.79:0.96:0.71:1.10:1.40:1.45	6032696.5	6863490.0	0.94:1.06	54393	ERO1-like protein alpha OS=Homo sapiens OX=9606 GN=ERO1A PE=1 SV=2
1447	true	P35813|PPM1A_HUMAN	7.48	29.84	16	10	Carbamidomethylation	3802552.5	4382846.5	4821487.5	5204833.5	7535140.0	5770637.0	1.0218182E7	9239580.0	4531159.0	5070197.0	5436114.0	6547899.0	0.63:0.72:0.80:0.86:1.25:0.95:1.69:1.53:0.75:0.84:0.90:1.08	5343976.5	7090667.5	0.86:1.14	42448	Protein phosphatase 1A OS=Homo sapiens OX=9606 GN=PPM1A PE=1 SV=1
3820	true	Q9NPY3|C1QR1_HUMAN	4.35	1.69	1	1	Carbamidomethylation	398942.06	843335.94	678816.06	386128.38	997093.06	321451.88	581460.44	392825.5	698431.4	842915.44	1184835.2	704178.56	0.60:1.26:1.01:0.58:1.49:0.48:0.87:0.59:1.04:1.26:1.77:1.05	604294.56	734107.75	0.90:1.10	68560	Complement component C1q receptor OS=Homo sapiens OX=9606 GN=CD93 PE=1 SV=3
2534	true	Q17RN3|FA98C_HUMAN	4.08	23.21	5	5	Carbamidomethylation	681500.94	799803.2	800283.1	1603106.8	699097.06	1556739.8	248533.1	1089324.0	1207828.2	592690.75	1102271.2	736789.2	0.74:0.86:0.86:1.73:0.75:1.68:0.27:1.18:1.30:0.64:1.19:0.80	1173216.0	829572.75	1.17:0.83	37329	Protein FAM98C OS=Homo sapiens OX=9606 GN=FAM98C PE=2 SV=1
2583	true	Q9Y3E7|CHMP3_HUMAN	2.91	20.27	7	5	Carbamidomethylation	7591741.0	3491986.5	2727073.2	6688513.0	4244267.5	2497825.5	2894554.2	3044517.0	4940699.0	2662733.5	3468672.2	5183744.0	1.84:0.85:0.66:1.62:1.03:0.61:0.70:0.74:1.20:0.65:0.84:1.26	4550764.0	3706064.0	1.10:0.90	25073	Charged multivesicular body protein 3 OS=Homo sapiens OX=9606 GN=CHMP3 PE=1 SV=3
[truncated: 3,614 more rows]
