# Supplementary material for: Aorta smooth muscle-on-a-chip reveals impaired mitochondrial dynamics as a therapeutic target for aortic aneurysm in bicuspid aortic valve disease
Source: eLife. 2021 Sep 6;10:e69310. doi: 10.7554/eLife.69310 (PMC8451027; doi:10.7554/eLife.69310)
Supplement: Figure 3—source data 1. [file elife-69310-fig3-data1.zip]

Archive with 1 entries (1 files):
- Figure 3-source data 1.xlsx
