# Supplementary material for: Aorta smooth muscle-on-a-chip reveals impaired mitochondrial dynamics as a therapeutic target for aortic aneurysm in bicuspid aortic valve disease
Source: eLife. 2021 Sep 6;10:e69310. doi: 10.7554/eLife.69310 (PMC8451027; doi:10.7554/eLife.69310)
Supplement: Figure 3—source data 3. [file elife-69310-fig3-data3.zip]

Archive with 10 entries (9 files):
- Figure 3-source data 3/
- Figure 3-source data 3/b actin_1.jpg
- Figure 3-source data 3/b.actin-1.tif
- Figure 3-source data 3/cnn1-2.tif
- Figure 3-source data 3/cnn1.jpg
- Figure 3-source data 3/labeled WB .pdf
- Figure 3-source data 3/OPN-1.tif
- Figure 3-source data 3/OPN-2.tif
- Figure 3-source data 3/sm22-2.jpg
- Figure 3-source data 3/sm22~2_2(Chemiluminescence).tif
