# Supplementary material for: Aorta smooth muscle-on-a-chip reveals impaired mitochondrial dynamics as a therapeutic target for aortic aneurysm in bicuspid aortic valve disease
Source: eLife. 2021 Sep 6;10:e69310. doi: 10.7554/eLife.69310 (PMC8451027; doi:10.7554/eLife.69310)
Supplement: Figure 4—source data 2. [file elife-69310-fig4-data2.zip]

Archive with 8 entries (7 files):
- Figure 4-source data 2/
- Figure 4-source data 2/b-actin-2.tif
- Figure 4-source data 2/b.actin-1_2(Chemiluminescence).tif
- Figure 4-source data 2/cnn1-1_2(Chemiluminescence).tif
- Figure 4-source data 2/cnn1-_1(Chemiluminescence).tif
- Figure 4-source data 2/labeled uncropped WB .pdf
- Figure 4-source data 2/SM22-001-3.Tif
- Figure 4-source data 2/sm22-1_2(Chemiluminescence).jpg
