# Supplementary material for: Aorta smooth muscle-on-a-chip reveals impaired mitochondrial dynamics as a therapeutic target for aortic aneurysm in bicuspid aortic valve disease
Source: eLife. 2021 Sep 6;10:e69310. doi: 10.7554/eLife.69310 (PMC8451027; doi:10.7554/eLife.69310)
Supplement: Figure 4—figure supplement 1—source data 1. [file elife-69310-fig4-figsupp1-data1.zip]

Archive with 12 entries (11 files):
- Figure 4-figure supplement 1-source data 1/
- Figure 4-figure supplement 1-source data 1/B-ACTIN-001-3.Tif
- Figure 4-figure supplement 1-source data 1/B-ACTIN-002-3.Tif
- Figure 4-figure supplement 1-source data 1/CNN1-002-3.Tif
- Figure 4-figure supplement 1-source data 1/DRP-1-002-1.Tif
- Figure 4-figure supplement 1-source data 1/labeled uncropped WB .pdf
- Figure 4-figure supplement 1-source data 1/MFF-001-3.Tif
- Figure 4-figure supplement 1-source data 1/MFN-1-001-3.Tif
- Figure 4-figure supplement 1-source data 1/MFN-2-001-3.Tif
- Figure 4-figure supplement 1-source data 1/NICD-001.Tif
- Figure 4-figure supplement 1-source data 1/NOTCH1-001.Tif
- Figure 4-figure supplement 1-source data 1/SM22-001-1.Tif
