# Supplementary material for: Aorta smooth muscle-on-a-chip reveals impaired mitochondrial dynamics as a therapeutic target for aortic aneurysm in bicuspid aortic valve disease
Source: eLife. 2021 Sep 6;10:e69310. doi: 10.7554/eLife.69310 (PMC8451027; doi:10.7554/eLife.69310)
Supplement: Figure 5—source data 2. [file elife-69310-fig5-data2.zip]

Archive with 1 entries (1 files):
- Figure 5-source data 2.xlsx
