# Supplementary material for: Aorta smooth muscle-on-a-chip reveals impaired mitochondrial dynamics as a therapeutic target for aortic aneurysm in bicuspid aortic valve disease
Source: eLife. 2021 Sep 6;10:e69310. doi: 10.7554/eLife.69310 (PMC8451027; doi:10.7554/eLife.69310)
Supplement: Figure 5—source data 5. [file elife-69310-fig5-data5.zip]

Archive with 12 entries (11 files):
- Figure 5-source data 5/
- Figure 5-source data 5/b-actin-003-1.Tif
- Figure 5-source data 5/b-actin-1_191217_151358_00.01.000_1_11986.tif
- Figure 5-source data 5/drp-1(Chemiluminescence).tif
- Figure 5-source data 5/drp1-1_1(Chemiluminescence).jpg
- Figure 5-source data 5/labeled uncropped WB .pdf
- Figure 5-source data 5/mff-002_2(Chemiluminescence).jpg
- Figure 5-source data 5/mff_1(Chemiluminescence).tif
- Figure 5-source data 5/mfn-2_191217_144056_01.18.000_1_7421.tif
- Figure 5-source data 5/mfn1(Chemiluminescence).jpg
- Figure 5-source data 5/MFN1-003-1.Tif
- Figure 5-source data 5/mfn_2(Chemiluminescence).jpg
