# Supplementary material for: Aorta smooth muscle-on-a-chip reveals impaired mitochondrial dynamics as a therapeutic target for aortic aneurysm in bicuspid aortic valve disease
Source: eLife. 2021 Sep 6;10:e69310. doi: 10.7554/eLife.69310 (PMC8451027; doi:10.7554/eLife.69310)
Supplement: Figure 6—source data 1. [file elife-69310-fig6-data1.zip]

Archive with 56 entries (49 files):
- Figure 6-source data 1/
- Figure 6-source data 1/BAV-TAA patient #1(figure 6e)/
- Figure 6-source data 1/BAV-TAA patient #1(figure 6e)/B-ACTIN-001-3.Tif
- Figure 6-source data 1/BAV-TAA patient #1(figure 6e)/CNN1-003-3.Tif
- Figure 6-source data 1/BAV-TAA patient #1(figure 6e)/data.xlsx
- Figure 6-source data 1/BAV-TAA patient #1(figure 6e)/DRP-1-002-3.Tif
- Figure 6-source data 1/BAV-TAA patient #1(figure 6e)/MFF-002-3.Tif
- Figure 6-source data 1/BAV-TAA patient #1(figure 6e)/MFN-1-003-1.Tif
- Figure 6-source data 1/BAV-TAA patient #1(figure 6e)/MFN-2-001-1.Tif
- Figure 6-source data 1/BAV-TAA patient #1(figure 6e)/SM22-003-3.Tif
- Figure 6-source data 1/BAV-TAA patient #2(figure 6f)/
- Figure 6-source data 1/BAV-TAA patient #2(figure 6f)/B-ACITN-002-3.Tif
- Figure 6-source data 1/BAV-TAA patient #2(figure 6f)/CNN1-001-3.Tif
- Figure 6-source data 1/BAV-TAA patient #2(figure 6f)/data.xlsx
- Figure 6-source data 1/BAV-TAA patient #2(figure 6f)/DRP-1-003-1.Tif
- Figure 6-source data 1/BAV-TAA patient #2(figure 6f)/MFF-003-1.Tif
- Figure 6-source data 1/BAV-TAA patient #2(figure 6f)/MFN1-001-1.Tif
- Figure 6-source data 1/BAV-TAA patient #2(figure 6f)/MFN2-002-3.Tif
- Figure 6-source data 1/BAV-TAA patient #2(figure 6f)/SM22-002-1.Tif
- Figure 6-source data 1/BAV-TAA patient #3(figure 6g)/
- Figure 6-source data 1/BAV-TAA patient #3(figure 6g)/B-ACTIN-002-3.Tif
- Figure 6-source data 1/BAV-TAA patient #3(figure 6g)/CNN1-001-1.Tif
- Figure 6-source data 1/BAV-TAA patient #3(figure 6g)/data.xlsx
- Figure 6-source data 1/BAV-TAA patient #3(figure 6g)/DRP-1-002-1.Tif
- Figure 6-source data 1/BAV-TAA patient #3(figure 6g)/MFF-002-1.Tif
- Figure 6-source data 1/BAV-TAA patient #3(figure 6g)/MFN1-001-1.Tif
- Figure 6-source data 1/BAV-TAA patient #3(figure 6g)/MFN2-001-1.Tif
- Figure 6-source data 1/BAV-TAA patient #3(figure 6g)/SM22-001-1.Tif
- Figure 6-source data 1/labeled uncropped WB .pdf
- Figure 6-source data 1/nonaneurysmal patient #1(figure 6b)/
- Figure 6-source data 1/nonaneurysmal patient #1(figure 6b)/B-ACTIN-003-1.Tif
- Figure 6-source data 1/nonaneurysmal patient #1(figure 6b)/CNN1-003-5.Tif
- Figure 6-source data 1/nonaneurysmal patient #1(figure 6b)/data.xlsx
- Figure 6-source data 1/nonaneurysmal patient #1(figure 6b)/DRP-1-001-1.Tif
- Figure 6-source data 1/nonaneurysmal patient #1(figure 6b)/MFF-004-1.Tif
- Figure 6-source data 1/nonaneurysmal patient #1(figure 6b)/MFN-1-004-1.Tif
- Figure 6-source data 1/nonaneurysmal patient #1(figure 6b)/MFN-2-003-1.Tif
- Figure 6-source data 1/nonaneurysmal patient #1(figure 6b)/SM22-001-7.Tif
- Figure 6-source data 1/nonaneurysmal patient #2(figure 6c)/
- Figure 6-source data 1/nonaneurysmal patient #2(figure 6c)/B-ACTIN-001-3.Tif
- Figure 6-source data 1/nonaneurysmal patient #2(figure 6c)/CNN1-001-3.Tif
- Figure 6-source data 1/nonaneurysmal patient #2(figure 6c)/data.xlsx
- Figure 6-source data 1/nonaneurysmal patient #2(figure 6c)/DRP-1-002-1.Tif
- Figure 6-source data 1/nonaneurysmal patient #2(figure 6c)/MFF-002-3.Tif
- Figure 6-source data 1/nonaneurysmal patient #2(figure 6c)/MFN-1-004-1.Tif
- Figure 6-source data 1/nonaneurysmal patient #2(figure 6c)/MFN-2-001-1.Tif
- Figure 6-source data 1/nonaneurysmal patient #2(figure 6c)/SM22-001-1.Tif
- Figure 6-source data 1/nonaneurysmal patient #3(figure 6d)/
- Figure 6-source data 1/nonaneurysmal patient #3(figure 6d)/B-ACTIN-001-1.Tif
- Figure 6-source data 1/nonaneurysmal patient #3(figure 6d)/CNN1-003-3.Tif
- Figure 6-source data 1/nonaneurysmal patient #3(figure 6d)/data.xlsx
- Figure 6-source data 1/nonaneurysmal patient #3(figure 6d)/DRP-1-002-1.Tif
- Figure 6-source data 1/nonaneurysmal patient #3(figure 6d)/MFF-004-1.Tif
- Figure 6-source data 1/nonaneurysmal patient #3(figure 6d)/MFN-1-003-1.Tif
- Figure 6-source data 1/nonaneurysmal patient #3(figure 6d)/MFN-2-001-1.Tif
- Figure 6-source data 1/nonaneurysmal patient #3(figure 6d)/SM22-003-3.Tif
