# Supplementary material for: Aorta smooth muscle-on-a-chip reveals impaired mitochondrial dynamics as a therapeutic target for aortic aneurysm in bicuspid aortic valve disease
Source: eLife. 2021 Sep 6;10:e69310. doi: 10.7554/eLife.69310 (PMC8451027; doi:10.7554/eLife.69310)
Supplement: Figure 6—figure supplement 1—source data 2. [file elife-69310-fig6-figsupp1-data2.zip]

Archive with 10 entries (9 files):
- Figure 6-figure supplement 1-source data 2/
- Figure 6-figure supplement 1-source data 2/B-ACTIN-003-2.Tif
- Figure 6-figure supplement 1-source data 2/CNN1-002-3.Tif
- Figure 6-figure supplement 1-source data 2/DRP-1-001-1.Tif
- Figure 6-figure supplement 1-source data 2/labeled uncropped WB .pdf
- Figure 6-figure supplement 1-source data 2/MFF-001-3.Tif
- Figure 6-figure supplement 1-source data 2/MFN-1-003-3.Tif
- Figure 6-figure supplement 1-source data 2/MFN-2-002-3.Tif
- Figure 6-figure supplement 1-source data 2/NOTCH-1-001-3.Tif
- Figure 6-figure supplement 1-source data 2/SM22-002-1.Tif
